# Supplementary material for: Indistinguishable mitochondrial phenotypes after exposure of healthy myoblasts to myalgic encephalomyelitis/chronic fatigue syndrome or control serum
Source: PLoS One. 2026 Feb 3;21(2):e0341334. doi: 10.1371/journal.pone.0341334 (PMC12867253; doi:10.1371/journal.pone.0341334)
Supplement: S2 File — (CSV) [file pone.0341334.s002.csv]

sample_ID	well	plate_id	sample_set	cell_counts	T1	T2	T3	T4	T5	T6	T7	T8	T9	T10	T11	T12	T13	T14	T15	avg_rotenone
D1	H2	DI	D	20860	66.02503206174313	64.64239811234451	64.28932276320253	41.76384485932461	36.98062780658479	35.10781791520786	8.195389506601487	6.733296939363765	5.224191050968496	56.31693527645426	57.658527198451154	52.51298343617739	0.1668028981275036	-0.304254027	0.1374511290141065	20.607735009153384
D1	H3	DI	D	22476	62.63021129847307	63.55936357875625	63.53235610306136	44.06167251666514	38.23743880993352	37.186968331876685	6.087822288417218	5.028279558091196	3.7351770230661288	56.14988222	65.71667283784518	59.69042642397213	-1.330098367	1.0041114686450179	0.3259868982391403	20.824511496165652
D1	H4	DI	D	23162	82.06806748535324	82.08757324911761	83.66850663174273	63.53767856382922	55.70086713889839	52.47775792584335	11.852759298517885	8.715807789	7.158722710073796	84.99981473546177	98.09639048665295	89.67932295	-2.17039312	1.2534335284933924	0.916959591	22.989815263115883
D1	H5	DI	D	23780	88.56685854774385	89.49381213947252	88.35436766679364	66.92189212023342	59.261584536757894	55.847550150682665	17.486292615924196	8.615961047803172	7.544662273	77.60597303930767	85.96189422391987	83.35532792	0.019618766310106395	0.086245611	-0.105864377	23.82549254298198
D1	H6	DI	D	46779	70.81169913198573	86.20308342082832	88.15221376112542	65.90673229879131	58.96750210612328	55.441173542217356	15.841494924963389	7.018519694627162	5.755912469163196	93.84878711315747	99.29703623412566	91.45763765	3.340613361273004	-0.34697066	-2.993642701	27.658546419906184
D2	G2	DI	D	5163	83.00341767727335	84.74595974656602	90.09481552147713	63.00325489312412	60.53437787469099	58.75044101581486	14.71938373741818	8.414051390877663	6.265193321851694	78.96077435064117	85.01455514281436	80.67215903	1.3056526896193041	0.4315323643999882	-1.737185054	31.302940766026484
D2	G3	DI	D	35499	225.75976636418645	192.94184469996114	189.90390449694527	173.50928011559697	154.84634533754272	154.4142176550641	28.16061941185791	-19.43891603	-48.62903598	179.4195718297033	146.45766258480748	141.77018546313926	70.10513917071043	-8.529164529	-61.57597464	174.74997930950335
D2	G4	DI	D	17329	139.59608923382856	146.62747701174024	142.40599247711538	113.77819829090802	98.51704097247983	94.83881306086619	19.264552688872023	-3.205170315	-6.585963133	214.02060352473544	198.8122667731106	183.34769234287134	18.07142374730764	-6.080773643	-11.9906501	49.57581186230825
D2	G5	DI	D	52253	228.6706089887083	239.7880703	251.2216158105001	212.45427256263878	204.58995445877957	200.22283631887393	37.05811349311075	5.876844266925431	-4.069381751	435.5750621522342	427.7831617166493	403.9030271332061	30.926376114366263	-9.392499555	-21.53387656	73.17050275381452
D2	G6	DI	D	27120	163.46517925312548	164.01180444535515	160.7855750880213	130.35166407049797	121.61161576541777	118.29945465967812	22.816590601788548	16.41771248558883	11.650197261064562	196.91128648475734	206.32972647035353	195.25144346698426	2.8314442048285713	-0.086328715	-2.74511549	36.975235226370316
D3	F2	DI	D	22101	65.08516478251111	62.22221748243679	61.966440513174206	46.21338484655749	42.399881777722456	40.726520193321335	8.789415230150357	7.174778485228135	5.758826125212867	93.45999405746595	90.24251048414314	82.71590506517587	0.10174487116197284	0.1599266849892622	-0.261671556	22.022465868770713
D3	F3	DI	D	20983	65.23046483775485	62.788865415028624	60.56052904392024	47.459862784297925	43.38992700435179	41.03300345078176	11.10685021474399	7.6331302644699655	5.437178594928099	82.57509743659938	80.90070923074767	75.64776038	0.72886555	0.7186693156939903	-1.447534866	21.29440492280928
D3	F4	DI	D	21638	62.2158848	60.95830694755068	60.99148708	47.666020376880084	42.43467746546146	40.09813845296293	9.891344282740853	8.309945069854034	6.128167200515762	86.99701761922744	85.19886231195163	77.39995831918387	0.8400511737234702	0.3306505652070548	-1.170701739	21.325004548730217
D3	F5	DI	D	23549	65.57961006896201	64.26956627258899	61.83272098	49.98301365421099	45.721733081872756	43.61831772968223	10.219177400800252	8.054030213	6.622104031633462	104.32435547662024	94.39377854785243	86.80907009467417	0.1989120609821704	0.31346855966695486	-0.512380621	23.140225993179417
D3	F6	DI	D	23242	65.78731794	65.21546568699608	63.93293496	50.90970042100717	45.92306176767845	43.923271749043025	9.259866461632548	7.780784445012127	6.335289567260858	95.03126288174353	94.59239188499672	84.33408686185246	0.4398017765440656	0.755833506	-1.195635283	22.26897225398012
D4	E2	DI	D	22029	92.39864284932024	89.96412758469093	88.15928830682904	64.47992168485692	57.995114824791585	56.84046204687186	13.180579662251386	11.106591381351368	8.872275335940696	81.86899949262107	91.13522103605527	81.66592881891101	1.0463465815105053	0.2544551387399885	-1.30080172	25.337524469999583
D4	E3	DI	D	20074	94.40046491679381	90.32762535408848	87.2650974	66.83742773699119	59.867717220239655	56.12909507517702	14.463651060167152	11.366151394037232	9.195724487662865	88.09590259072263	93.74527510803283	85.60236449542558	0.9639874051883695	0.3554100986070594	-1.319397504	27.094288560091016
D4	E4	DI	D	21374	96.28387358856631	92.80076018	90.92766678915311	71.54127052	62.58388167605146	58.99615174374213	13.634032853191353	12.43412654344613	10.79224008948746	92.97533230044714	97.14413676779733	88.14833723160707	1.7595183858510701	-0.111280751	-1.648237634	25.505231888566517
D4	E5	DI	D	23230	93.25696116702915	88.86469233654383	87.55407327885693	66.81314949059522	58.77853317823909	55.39937724815866	13.606243555489186	11.354727462603663	9.406991145231096	83.60907407882797	91.98039376934616	82.82100713	0.7365696485241031	0.33482188234118837	-1.071391531	26.327107454648683
D4	E6	DI	D	24076	99.21105345613203	96.91135242166271	95.35285217471882	73.55792517568901	65.14147813948388	61.869955973117655	14.125180669633483	12.555632894435458	10.352632574623595	88.38128550830587	98.97843061038805	89.59260684954779	1.1737570288177999	0.5140263417536879	-1.687783371	25.931521219376787
D5	D2	DI	D	22324	70.80975893149771	68.58844951847978	66.29643046	46.737050228389876	38.497478029050356	37.47794745632163	8.327788181326756	6.617300747205437	5.529346462355363	50.697221994373635	62.24417293063263	58.53174138628006	0.488021199	0.35903502897495443	-0.847056228	23.721819178650716
D5	D3	DI	D	27176	87.50598285215214	83.15787930346482	78.92467152502293	60.40076622687472	55.36251171578678	53.16151097580976	13.535974235375182	10.135282828321063	7.740569777162296	72.06632485333627	81.24560398732116	79.11508928	1.0367425358607036	0.39588611217039116	-1.432628648	30.62051959591768
D5	D4	DI	D	20892	93.06300971499871	89.30102723222438	88.54488676	66.18262068	57.88931792971076	54.58133543848032	13.26030862714276	12.04951980101173	9.907895171638561	74.47778733472224	85.90105610920273	79.90809553065448	-0.067366194	1.215966425434754	-1.148600232	27.362592826493117
D5	D5	DI	D	22579	93.62210453205961	96.08061391111829	96.45834475	70.25968948311949	61.397201990154954	57.88527053175612	15.87098030750856	10.999046312857729	9.141767759314462	82.63864510996343	94.40490377108763	89.67510014184037	3.667521924909572	-0.945929024	-2.721592901	31.930019935803216
D5	D6	DI	D	26170	87.99038229941142	88.1076194	86.13248631218721	65.03993076	56.83603829947987	53.28704960350254	14.444845029470866	10.568382845094437	7.650782184257569	74.54651730666424	85.71149035004244	81.10320039701618	1.613258035331775	0.5026040590853604	-2.115862094	30.07377627880341
D6	C2	DI	D	23932	83.87144864370204	81.20133201051972	78.16973526232692	58.839964531166615	52.086266585917784	50.00085963280175	11.507336504583481	8.364858162878466	7.274339017325001	83.60825178818287	89.99913020709306	82.06516769	0.8466948985515046	0.1307242968791904	-0.977419195	24.786112776161783
D6	C3	DI	D	23852	89.38138919286482	85.33556596	81.27676740087061	63.46618406613399	57.04641522899976	54.16506119637204	13.103018730465063	10.890936164324135	8.292775902685069	83.90803051416664	97.89428651536383	90.96110680674657	-0.517420064	0.6271634341941557	-0.10974337	23.845564770659013
D6	C4	DI	D	27950	98.39052928193604	94.04910339071873	91.99574443863983	70.48063727978251	63.764217777287385	60.737909839281855	13.49321916212169	11.692084554562769	9.720691220820697	101.45365470046687	108.88460533807205	99.00084623	0.21496013029050332	0.547153834	-0.762113964	26.040747081020783
D6	C5	DI	D	22520	95.35839791130238	88.90171583120505	84.71854423542916	64.67923327961705	57.71866769615701	53.7830313	13.138089699300323	11.117970210442493	9.313687045128631	94.3415103	103.21006648987839	93.51343052884813	0.004949564	0.6194901692186221	-0.624439734	25.41036501649745
D6	C6	DI	D	21594	89.31771839380694	83.09554603734962	79.82113129331903	63.25417657109281	55.82611516007668	53.30120986471165	12.412726460842695	10.710109600761864	8.227827364276497	97.62650985527677	101.06054790519696	91.74928129	0.8993936622201062	0.5954336710029899	-1.494827333	24.242609866584882
D7	B2	DI	D	21793	74.49570829674985	69.64921011653693	68.31307096091594	46.431682933983126	39.65290782	38.92626260694557	5.354698626107691	4.588964625624971	4.249050975624304	55.76280781323217	73.24743940451746	68.39053353256841	1.370818941	-0.404412572	-0.966406369	24.767112000503477
D7	B3	DI	D	23094	82.85250012775072	78.31730303	76.88330292	55.290421204154384	49.24568495042696	46.84875966848233	9.302819854847353	8.103358353838036	6.096991421130966	58.28874556987894	72.17571549487643	67.15199103441428	-0.198863559	0.46145990801595715	-0.262596349	24.597719142953114
D7	B4	DI	D	21582	79.29192533436644	74.05546494557052	72.91711898287683	52.66352742960312	46.60421602439939	43.71807877647636	8.717439429442486	7.773976005101268	6.249565852042696	57.23816907624237	66.71595085275295	62.332039702506805	0.144985674	0.43882354013039304	-0.583809214	23.913205862935882
D7	B5	DI	D	21742	79.05318527	73.73094575356959	71.05556864	52.05620268680099	45.86034421468575	43.15875704563912	8.915633778337057	7.679544593544431	6.018154676593863	65.56615442524873	71.95143489088342	64.15736407035897	-0.294881178	0.5595890581214569	-0.26470788	23.969752659713418
D7	B6	DI	D	21949	81.89964218471748	74.89564160376176	72.62820795020947	54.56709572065486	47.834496364806625	44.17673803	8.079543228621628	7.732729526826002	5.566327565777833	56.10230944	69.85611199	65.51361154417064	0.078749489	0.7122348836387253	-0.790984373	24.150481897600347
D8	A2	DI	D	21362	84.16353622	80.02484412559738	80.85016138	60.00711829190158	55.459015149511146	53.830014690032215	9.000772215186448	7.0428482929146305	6.057525026	100.36760694883253	101.77885230122872	93.45916927700146	0.1268340564216679	0.5629550055538566	-0.689789062	24.97782696417512
D8	A3	DI	D	22344	85.92109049096916	84.22421745630984	85.97878114809396	66.33956721932545	61.94893317008942	58.415685148454585	11.725669175301324	8.628478588028795	7.333865570542628	90.18629054	102.68371050146618	96.69300731054393	0.9813298589255339	0.6494107881998197	-1.630740647	24.283173830240653
D8	A4	DI	D	22412	88.10443277701465	78.48382541363833	80.41228955341043	62.91699867206893	57.512123409268284	54.68369767975926	10.44636556303849	8.419819831365672	6.921754965169498	83.27671181581347	93.86656696951566	88.50438290738441	0.073735069	0.5783338175390895	-0.652068886	24.68920041801718
D8	A5	DI	D	20608	93.60115506068357	89.20242030695725	88.31712621939437	69.49188854142065	64.47337478681362	61.224764376549984	11.680354386363717	10.08940775	7.835141576503332	99.6195003	101.8567771492796	94.80030458607233	0.7041441204859353	0.4426177051565219	-1.146761826	25.767137792158252
D8	A6	DI	D	25736	81.63536335226804	84.93990496367672	81.37726751358983	66.04644735537242	58.96752146979769	56.05333468900736	12.339945554230283	9.261805661	7.1554946160404995	88.15056123342286	93.04312993251907	87.31153394251581	0.439414923	0.8196172155951871	-1.259032138	25.338436891781782
D9	H7	DI	D	23860	64.53030685020528	66.77181009621056	65.93767348712637	48.61808782409385	44.93738914509102	39.94979087	3.5430480701424223	3.132203877600503	1.9936978228207316	78.63085645	76.7687085	68.80715287744015	-0.765427622	1.0778123367055272	-0.312384715	26.627049807491346
D9	H8	DI	D	47166	65.67079666011198	70.95315165391895	80.06260302917177	62.61833016987285	56.66111571991442	54.73805267789409	13.223451066851226	6.471815073476996	4.725334197	90.19325262	107.31048472855498	98.44948420847473	0.3916686712191364	0.23555099327952433	-0.627219664	24.74536688925285
D9	H9	DI	D	24371	66.33483639861124	67.08350875102172	68.41170329922083	51.788465861133616	46.62054186505729	43.715590454656564	6.630529232117787	7.266627025651665	6.908636946688198	80.47834898915637	90.35873116907206	83.25427592	-2.094886247	1.3968881537136895	0.6979980933202086	21.68867751801278
D9	H10	DI	D	0	124.67929686492761	116.27598417161025	115.39311081036641	95.13081097549107	85.25269601445484	78.47096159149123	36.432404342141844	11.12026631722523	1.6993191399570549	119.37021677976145	120.52637124902063	122.21927954827134	14.682643058645965	-4.815165607	-9.867477452	40.25591582390222
D9	H11	DI	D	25057	63.18573040183978	61.87510496119096	62.016451188563565	44.35760651171455	40.07470042926362	35.89307164807969	4.669199212535819	5.471521618367795	4.858912729136627	72.85103334	79.71381954	72.51940209817543	-2.03920194	1.1916416727702241	0.8475602669268412	20.30496744024765
D10	G7	DI	D	24690	82.37920646683963	91.20889486108432	91.91642005047642	73.33053955	65.82076326217168	61.35115087527625	9.624335557401384	7.588798721159865	6.169155303354994	90.26453442992346	97.97708749783764	90.328969	0.4651935998816974	0.6433115522960868	-1.108505152	26.369506019107188
D10	G8	DI	D	27906	76.68729772534054	81.25718504169173	80.47499911292384	65.48989703596122	59.22947273447839	55.51756544955427	9.946037299536997	7.538526811707769	5.8697575744198005	72.70810221945158	88.51087974390306	81.11565001117181	1.041803125	0.27625230506939147	-1.31805543	26.123390753572778
D10	G9	DI	D	26865	74.06735868954391	76.41313704301828	76.70546325874129	61.92021933174249	56.087340129484545	53.41402761767242	11.206764981635246	8.026852910169929	6.926145364264261	72.77026780996744	81.96343766970033	74.89126737520976	0.17302338282116736	-0.12608131	-0.046942073	24.38700961510152
D10	G10	DI	D	24981	69.85828275364071	72.66524067728248	70.56165003985629	60.82484256149158	53.65175198549724	50.62235176166132	9.810636550930454	7.997716405578927	7.767083078	79.87601330607883	83.26888593184123	78.62237230890037	0.6412828672479662	0.4855040996250537	-1.126786967	23.33025472579962
D10	G11	DI	D	24092	78.37724428423364	79.81337192452823	76.84882803839874	60.57804813417772	55.98274950679048	51.779675308259556	10.633861661638491	9.591693360579669	7.717645096284496	66.81321445009267	79.85812172599967	73.63315677	-0.111520996	0.9012963169741894	-0.789775321	23.094884547511782
D11	F7	DI	D	26773	76.52277804	79.50418763129869	76.66073424	57.434304462393186	48.64529075960195	44.85952017167412	10.326259627865454	8.380399262253434	6.0890782400898615	69.06354145195084	73.98810609645703	64.79075460599167	1.215692415088668	0.24118765575505563	-1.456880071	27.006410528284817
D11	F8	DI	D	25428	66.16358901154175	72.66938254822972	64.94197641446904	52.790809374215016	47.73401185220139	49.73694052583046	9.683388022963683	8.815238002488869	6.713876096408299	76.30609227754147	87.49311786075967	79.17104816	0.8988887444927052	0.21130609230358743	-1.110194837	28.72048764967718
D11	F9	DI	D	23425	76.32511391192364	77.33295094045302	75.89336490691603	59.753883666516316	52.09921726501868	48.715127925140166	12.886413794742893	8.571151865869865	6.696620647795598	76.54819322426167	85.27219802631596	75.24757043	0.7721848817297037	0.5666136537817934	-1.338798536	26.96317442652588
D11	F10	DI	D	24060	75.90285793752088	74.36520765443146	72.08225260972127	55.230113360070646	47.232794078615015	44.06866000448569	10.931688179047121	8.414730555	7.194870017460929	60.7725727	67.1789693	60.18172281012113	0.7684044285611371	0.45040774066982436	-1.218812169	24.25087222336525
D11	F11	DI	D	32243	65.03218090160011	64.47707824574088	61.86250801	48.61428203011329	39.89776156461525	36.48493275427603	7.135124373938353	5.767031021618436	6.986119624404864	96.10737856872393	99.64821823682813	93.78873969469987	1.058698426578971	0.4141005827243589	-1.472799009	29.115362515753716
D12	E7	DI	D	20165	68.70306823	71.83206740793858	68.55651091	50.312699294807686	39.75951549612405	36.26211514688123	11.782549408240445	8.350668014	6.5030957140827645	54.779530191291926	58.62224516077963	51.37036577719667	1.5085653234510694	-0.189083321	-1.319482002	26.47448603707282
D12	E8	DI	D	20856	77.01265357387123	79.19979485469652	73.62398616121122	55.29592934162682	45.80911142245918	42.93620820877216	12.386386648309188	9.698096336256963	7.791190765522696	57.839804782793166	66.23009859145965	59.77255058	1.8210409574097035	0.153832573	-1.97487353	27.472228489631984
D12	E9	DI	D	19750	75.49343589085801	74.75304165044278	71.20837953	53.403796454830186	44.63282508774675	40.81652098059163	11.102295754123762	8.931310489698536	7.387797291469564	53.761211522871335	61.22517777896772	55.665846182420864	1.466005484015671	0.059198393	-1.525203877	25.675287336823214
D12	E10	DI	D	27451	56.02401008292164	61.39982282545652	71.11776760827064	63.64443439624632	59.87419049402589	67.07678355363345	17.20575260165048	7.766250370252166	4.392173487831791	159.94724295616666	156.27906774579586	147.2851535097656	10.974517610584002	-2.628312139	-8.346205472	43.392647083871985
D12	E11	DI	D	22352	81.92876061438147	80.99539929770415	77.58594493942236	57.21404429806064	50.82469246083312	48.74179763263258	13.057187463032722	9.615052499880502	8.624410315	64.19051147	71.91300104925119	65.48589238798493	1.9590207307299359	-0.032440788	-1.926579943	25.77389678592935
D13	D7	DI	D	23912	75.96817320910951	74.13628193458209	71.32230176364719	51.48119161312859	42.429705909092746	38.93513219034932	9.740240346	8.159229684554536	5.3336698283097626	56.82485681874783	65.20733709958722	56.52154108070607	1.5999091613971714	0.046703783694855616	-1.646612945	28.140897111682715
D13	D8	DI	D	23593	77.32736651910905	76.02989926731343	70.74301658181643	54.00992043124393	43.614523034423286	40.63475099995196	10.562527515486291	9.360801941995266	7.3838698836968994	51.262297557266166	56.916532145041856	50.34017242870931	0.3178847597782024	1.0420945680766884	-1.359979328	25.212414689906485
D13	D9	DI	D	23118	79.38856485055575	74.31895568600652	69.08337244753854	52.438231134183624	42.363750587141396	39.00437226210326	11.355116606871686	8.590039153870269	6.9982826987668965	50.625853719187475	60.74672352398936	54.53410820958551	0.6555119933165052	0.6182273850057918	-1.273739378	25.094385242926382
D13	D10	DI	D	22168	66.32934879492585	64.33690880382142	63.341181999085634	47.701315696018625	38.37353051267439	35.51338805597836	9.382841995820783	7.125648862007466	6.322866408589398	52.95216063492147	58.43676935391606	52.424383969314405	0.8645239201540029	-0.034983574	-0.829540346	24.185257048569582
D13	D11	DI	D	22915	78.75758009547187	72.55335168713435	68.78653667579776	50.294276105234445	42.79247988306311	39.84148632655989	10.160267837805325	7.166291546517197	7.383134441	50.055636901402494	56.586238597356186	50.82975355077173	0.467292166	0.10937694358472427	-0.576669109	25.59683471865615
D14	C7	DI	D	23166	92.46339566401322	90.61522694240689	87.9085427	66.72328183	58.770112732673155	54.38768041558163	13.754446110118163	10.693575536312633	8.894817857275267	101.96552568971104	102.70959103297223	91.74597513687398	0.4076531510782715	0.5433724093204582	-0.95102556	27.608618421356613
D14	C8	DI	D	24610	91.07932060610597	91.34548764836666	85.68017343101776	65.42392393916084	56.64294994476451	52.147804267770496	13.883139483180418	11.118595978021599	8.911043098	93.42312111	94.07975385	83.81469776187573	-0.122467935	0.5490603201512236	-0.426592386	25.63886115560585
D14	C9	DI	D	22484	89.20469788	85.96324651870798	80.95477256283209	63.13220633120088	54.22444949895714	51.13690575189422	12.10490563260375	10.40232074217413	8.679326693	85.89899883879313	89.60489434302232	81.10214246283506	-0.666204584	1.0661277179020523	-0.399923134	24.30988587441352
D14	C10	DI	D	22986	85.60099293962227	86.54304533862295	84.51236912898506	65.58007588021525	56.83973975665771	53.274443330503786	12.916683327497015	10.296956868197395	7.977402274541031	88.38156272	88.16312051315428	80.48745868435203	0.9458316487592349	-0.055719146	-0.890112503	26.07545042945055
D14	C11	DI	D	23022	87.41379442645574	82.65624547966641	78.97713029499782	59.41463919429911	52.10920807545648	48.504101740159854	10.077503856836582	8.974374022482163	7.752243892922795	84.85879672102057	86.76990630251375	79.96336278	0.4516952573947002	0.5129102166531858	-0.964605474	24.387370804338087
D15	B7	DI	D	27786	73.61391998219261	79.98506328052339	97.84520378	89.30559058522819	73.13237974541904	70.25362511330093	12.642616874930454	10.99184976519043	8.297132463024859	128.24513684115755	132.1517279877437	119.66282897628348	-0.432919448	0.9910477768165578	-0.558128328	30.383473563191117
D15	B8	DI	D	22986	77.02614212436187	74.52820525137695	70.73272884837526	54.681933962054444	45.851211504009115	41.90942087054039	8.949207109083321	8.015074870740303	5.882254557661028	74.91344076297389	76.77226373958538	68.91867693127493	-0.036156621	0.6368532911926259	-0.600696671	24.28918223298275
D15	B9	DI	D	23477	62.31637157893955	68.53757626593742	73.05540491961114	66.41271973614512	65.28705461237038	76.75703699846247	19.128354785365982	12.888789290693769	9.482604085990399	140.36636431337666	146.84447492793186	132.88102711159658	-3.492518746	2.3029795038388876	1.1895392420260045	26.714782465952982
D15	B10	DI	D	23122	65.15984024028711	67.15241655582459	67.91118158	54.95115408181148	49.28755055631805	52.073937435118424	8.334755238488153	8.64864644	7.651473007353562	91.97885787312163	95.24794345089282	86.53086255838157	-0.056785889	0.5195282436803517	-0.462742355	24.813592160530018
D15	B11	DI	D	21865	81.43587849	72.94182272030348	72.00166574	55.29261669476858	48.98941743562915	46.26382216094902	9.665608869	7.415781691	6.456621365586059	71.54352930214473	74.96770790378922	67.96630506014836	0.23411062419236828	0.3076022	-0.541712824	24.28365362440722
D16	A7	DI	D	34960	139.5539695399711	141.26349258719776	144.5373716065369	122.86383815665556	116.96697244230936	111.8898829786747	38.60972059748053	2.3746969215402203	-16.86736524	304.1598610292139	277.1240280080481	263.0995738514259	44.75629735000007	-13.95913031	-30.79716704	83.65886477915973
D16	A8	DI	D	29729	42.92922514	68.61970212379698	90.08593373548109	80.24031931800579	73.70351131806855	76.47652617429192	5.520863245	5.482754572073532	2.359191266055163	184.89209802215817	191.47567626680734	180.21592294806504	9.283742986372971	-2.988950639	-6.294792347	36.67052821932852
D16	A9	DI	D	35579	-39.40305425	59.11288128005117	83.28122723314533	94.09903509117797	127.53165699736678	145.06700099128312	12.828274084802956	-31.66229434	-57.15657714	296.92649415688237	214.3242244203775	212.9953708407133	119.76109542744052	-34.1415009	-85.61959453	161.6901923489193
D16	A10	DI	D	25237	80.92669824611781	107.93632895819147	137.6134740534666	111.19257907856027	104.08626362790505	102.45015764920842	24.372354876927353	12.070104657978028	9.081808740939266	195.07498675814264	189.11355170048083	177.28792792962756	3.732352559413073	-1.372078523	-2.360274037	35.80332911829802
D16	A11	DI	D	1265	14.015444215483232	12.897159444834013	12.148988222830337	8.024077165	3.7809451931018856	2.349765709	2.883643368817083	-1.56739275	-2.939940433	9.591473361064072	8.482771489727153	8.448283878829496	3.3803003438102017	0.044747444	-3.425047787	24.235761196998386
D17	B1	DI	D	23824	68.86290851	64.52828271346388	69.47011024	49.929335169272775	44.70412072282936	43.01092956127802	9.098432463	6.660182847322137	5.637455826739462	68.94938069122473	77.07420292194942	70.51073822279076	0.9692353289332694	0.091361408	-1.060596737	23.102522592088416
D17	C1	DI	D	21618	61.907180555706674	58.93576857583105	61.81776063373236	42.66851150998404	36.814123231295625	35.46877965059929	7.487746419304621	4.6701443638257985	4.281947432973027	52.79642809	56.02932801894599	51.19600168351444	-0.278174581	0.011312371950921829	0.2668622087998429	20.79595432819525
D17	D1	DI	D	18665	61.82894866821018	58.14341764667095	59.430391073530465	40.15291053124965	35.291944635118924	34.85907492380109	7.616444510122719	4.994230656130895	5.020792427561329	58.907971	67.25850184	62.14512436155524	-0.509449177	0.21535496365212126	0.294094213	19.67765503730785
D17	E1	DI	D	22196	63.37965942069853	60.40896258438582	61.92478347203422	41.97165002776141	37.859196064391185	36.56769882723866	6.754420834651885	4.044406379223464	3.8165980483407935	69.30890655486697	80.71682986218116	74.41087004174939	-0.212738507	-0.363515328	0.5762538352309043	21.447511224190986
D17	F1	DI	D	19958	122.36631088144149	126.98986353449014	130.61154292520027	100.00206315047596	94.16847611431572	92.33964136	15.508995116154818	14.06588951	13.72854031259423	142.63777694380832	141.15548274967048	136.83463899816022	-2.680911195	1.1313027911229234	1.549608404	23.20876512735335
D18	B12	DI	D	19910	70.39688154999772	66.59953975	65.36220239397531	48.18207045250209	43.339300521071465	40.81313936012802	6.132372292141255	6.686938435052735	5.785883218925264	84.17863090064454	80.19759215138583	72.65426327269978	0.039702651003171496	0.6764366428154567	-0.716139294	22.134226749007116
D18	C12	DI	D	20449	71.77827111207549	67.36986952219905	64.73695869908528	48.97662097073436	42.584946406237734	40.451471199792095	7.232343699758022	7.493874180505703	6.075924818326332	92.09036136	83.09645113	74.07769388319115	-0.006180313	0.4335257073379246	-0.427345394	22.007458325640346
D18	D12	DI	D	19974	64.42188362082652	68.25390003	65.07214787	46.53969471861639	39.32386804909446	37.58799811422952	7.226805251145056	5.615665941855934	5.407544412433666	86.11501207053254	78.63541169809483	72.57187274683727	-0.775302519	-0.053207211	0.8285097294585775	21.381514265387114
D18	E12	DI	D	22615	72.85664595549014	71.64145980059962	68.79563670153863	51.62310834926832	43.48966283534109	42.73901563804306	7.581595950705683	6.648360758840564	6.277808962612195	87.97418780394437	82.83459101463656	75.65619149	-0.072028531	0.273379348	-0.201350817	21.132249458576286
D18	F12	DI	D	21502	76.03788596853855	73.65011598868342	71.68554621476353	54.388460530709324	47.62883223453319	47.25549341730826	8.203460514824386	6.920966960286268	6.193312048556194	92.16275055847898	85.84370941049916	78.28768737019631	0.5942261347313007	0.5425926436410897	-1.136818778	21.020361172387684
E1	F2	EIII	E	786	-1.66484619	-0.252229814	-0.82384124	3.450888096597658	1.653391456266509	2.200641404649766	2.0991976670713024	-0.522260807	-0.202052628	5.250869068904589	1.4804550304847064	-1.120764602	0.36114487643881077	-0.408909052	0.047764175165649014	7.528179483109684
E1	F3	EIII	E	82761	5.328963648400243	3.788892277049377	2.3988056228319996	2.6797266343521544	2.221914712461534	1.4416209491930916	0.4861168395983997	0.9073065551800177	0.5032341983131419	1.2273567546753572	0.9467094541442318	0.26814702854192163	-0.339675304	-0.274097424	0.6137727284024148	5.437696212852008
E1	F4	EIII	E	3830	-5.951731746	3.2438531622015603	3.273081351	0.001355259	0.6373295723069461	0.11406107463244197	-1.401557154	-2.338432308	-3.288717979	11.20849862387513	3.7660154177204035	1.974648012900964	0.3257325562492923	1.1661156120011142	-1.491848168	22.691100966369376
E1	F5	EIII	E	954	1.4007967121613065	0.45471863239909016	1.4420745294727526	-1.980382608	-2.465503879	-2.123901536	-3.107557617	-1.798186169	-1.904148787	0.2845964579346498	-2.430229757	-1.380451288	-1.231846373	0.009756931	1.2220894419527584	7.647965190027764
E1	F6	EIII	E	1077	4.299067132863575	4.002396569	2.909431635553993	2.708952562147698	0.8989439336566187	0.20907059292224783	1.3904049829125729	0.709537951	0.8785792359959199	3.7276511488604207	1.2751494415896953	0.3631379364205758	-0.801030227	0.056743865	0.7442863618424056	4.778976781174064
E2	E2	EIII	E	48451	62.50382973	58.961524016891325	62.61298857983156	55.37234429023554	104.15811735923111	126.01592925074084	25.33322270746185	17.170247449559497	16.275161509310102	275.55765449162584	280.84138571769466	266.41738336324397	-4.364220834	2.5399286694266863	1.8242921645587629	37.18807873587961
E2	E3	EIII	E	28931	153.23635136451247	162.1313220060225	154.32403925846543	136.05147101318101	131.8610406584949	128.33642944371059	51.56506788384491	18.86866348361037	6.449440876110671	260.29400300344463	274.82314189194244	264.45574544538476	10.860946876825722	-3.575296722	-7.285650155	48.67833325885184
E2	E4	EIII	E	25500	65.55936995326834	70.36148934463165	84.41635405094598	69.97316377793067	64.93404458737024	62.731241348060145	13.111344312813578	8.091414763023728	6.618173223420939	114.59783755412823	121.47677388558199	111.39172781053637	4.347379710351888	-1.972013828	-2.375365882	32.246252346072275
E2	E5	EIII	E	27431	116.79638130551814	130.41996661778614	132.6818773329751	111.76255771156167	104.84740583613055	100.62063116680727	23.548795181741276	12.682488158130226	6.376878860916634	190.35064708565335	208.2058949186771	204.11298152602848	10.712475460346887	-4.707297695	-6.005177765	40.48722554651918
E2	E6	EIII	E	43196	62.65075852541883	77.30460059387354	91.15439727158048	75.81256071933106	76.00128223640695	77.58251839318564	4.4382554924577775	5.205297638531427	5.050218348621428	205.11488542415174	210.63465684333548	196.48348697104686	-0.947473474	0.9816038563855187	-0.034130382	38.40658470971578
E3	H2	EIII	E	20293	50.12550618484239	49.06574882711692	49.58387819246694	41.46761592188422	40.285516158133305	38.96734303	4.922337067156734	4.683878981196186	4.935759466612486	80.07444462156818	67.61623331419067	66.86382104595613	-0.012834674	0.1456799196303411	-0.132845246	12.357032519121022
E3	H3	EIII	E	17293	40.635584180623745	40.72362116440067	40.15205747	34.348291969062274	31.92546838997295	31.134441184048356	3.553719433078289	4.1018418603075375	3.703752074163342	63.18518004572073	52.39286130439971	51.14509636027607	0.10746947164563636	0.41748910511338444	-0.524958577	11.370901379310268
E3	H4	EIII	E	17975	38.21844413956699	37.403882762941514	36.77424350281314	30.83996411537892	28.294392326274995	28.34155275	3.005487253312104	3.715871656854331	2.957585149464265	59.53291699848368	48.440266255305254	47.168702422009815	-0.558253113	-0.265129969	0.8233830824378394	10.753763697858524
E3	H5	EIII	E	17947	41.565234513269345	40.61310053755186	39.90629087	33.82387526242917	32.758156863121854	31.45190728253845	3.8437236198922875	3.563047945381836	3.2646153980938397	65.92475971488153	55.77132232408131	53.48915608331927	0.20513494581294545	-0.248868276	0.043733329765174744	12.55913549459217
E3	H6	EIII	E	17356	36.85021237872437	36.92405725	37.09665964647143	31.847250555942402	29.83342349020578	28.570002592656785	2.3286372672552194	1.8121717281512684	0.7854866182354225	59.29804062537597	49.084574001359336	48.8464284	0.6666784698896073	0.26329540041194655	-0.92997387	13.289048195331437
E4	H7	EIII	E	23082	62.07277330720433	60.985922208069766	61.30077336295619	46.821827963335565	41.606483453688455	39.65766326111624	4.347207996634381	6.099330352573826	6.326446347	90.48122320955703	86.58351060815882	76.37820839030307	-2.339008797	1.151476079730017	1.1875327175662953	19.243230692899477
E4	H8	EIII	E	23178	61.69617027268843	63.98633043244336	63.971287737793396	51.025095426151175	43.72452924730225	42.444165994363345	7.699062852285582	6.971717222324827	6.286782676231034	97.14370333084892	89.55769493	80.36777772153187	-1.52396546	0.9712400514490191	0.5527254090041964	19.379705690178575
E4	H9	EIII	E	22460	64.45490187321766	63.087112069041396	66.93845427363102	48.72614068346439	46.10916230917567	45.00157484793368	7.388249940356513	7.478011244357656	7.966342246054861	96.06510575568116	90.66307016135895	80.96209158162401	-1.847744353	0.40037457539264665	1.4473697778402261	19.496770695202347
E4	H10	EIII	E	20963	68.26018103	67.12918218182243	66.78625617173016	51.51328854283743	46.081907245481716	43.75137095602621	7.496374612923347	8.022463868961395	8.136739159543396	93.94285945310939	87.30444059923317	78.07699833212003	-0.833809313	0.50648004	0.32732927235145937	19.315167156974113
E4	H11	EIII	E	21271	62.23341769618016	61.37099116535449	61.17237255759682	46.422762336293694	41.979892343961176	39.45444222164868	5.716199420589714	5.717102928193661	6.9502363742636675	90.18660424757826	81.88581318870624	73.17312680772801	-1.081464342	0.16860003122334888	0.912864311	19.067554177604244
E5	B1	EIII	E	103485	4.3455401742584705	3.764128421337805	3.028730153471807	2.3696903683644237	1.0811882237956034	1.4065444266022489	0.310410393	0.1749365512369554	0.8483159816609698	2.2244043950895556	1.048711704	1.0207054580344597	-0.324993958	0.096413099	0.22858085961504315	5.859981189
E5	C1	EIII	E	654	6.058884545320338	4.5078397646385815	4.469487152301286	3.091786911350371	3.0594656615582503	2.269650159777906	0.8481582874585651	0.46014016406639247	0.4095043652711974	3.643959547986962	2.0336116760866974	2.1107011932688478	-0.314916442	-0.140708457	0.4556248985806306	5.8845091234254925
E5	D1	EIII	E	1484	9.521584333998977	10.890615447467102	10.684436197715236	7.194560747279411	5.144147422180989	5.821899768936486	1.1007205091563534	0.5514707146671416	0.20594021625170633	10.59421935125437	8.389769525107944	7.728008987	-0.245571803	-0.010048317	0.2556201205991009	13.002280745852033
E5	E1	EIII	E	1393	5.841190262263332	9.490598764	9.016275978	3.8553438374140647	2.982878381156148	14.257990126953043	-0.87017521	-0.469170264	0.647660064	28.95781196472293	22.546170096100802	21.25199157378416	-1.438476094	0.45810166960371745	0.9803744244704973	16.124136046981477
E5	F1	EIII	E	1037	1.2409260468639598	5.417017727868775	6.020788132247757	1.2222340842807426	1.7576691728309637	1.3811772814101388	0.9656590282734765	-1.241444023	-0.012191481	5.655056420888295	0.12447758187460956	0.5926514192678507	0.7538049532933737	-0.133636019	-0.620168934	10.18457722047051
E6	D2	EIII	E	32933	56.71685766623299	55.443121080663424	60.66794808806696	57.83057395784733	62.79205123469931	69.35562778727339	11.905881973499241	8.469394801585189	7.696349506596498	151.7396277096257	152.78974513434545	144.46747218852082	0.22046802588845082	0.028759524876377895	-0.249227551	32.448914157834814
E6	D3	EIII	E	21562	81.75244648040297	83.13698856	81.70188993443892	64.66108182	62.997308253704176	61.63654781177917	9.709766218679107	7.7328453401888595	7.053426923558668	101.39026696053918	105.93870626664892	94.95238627	0.6051402863578161	0.27331519987794906	-0.878455486	32.539827937956346
E6	D4	EIII	E	31405	81.49865321464962	83.43168678545966	83.02812675904958	63.55237827730227	56.478795443961545	54.62646642563743	11.252420033167073	7.727788272437227	6.1168605635690305	82.56060616069581	93.29621566121361	85.78156218056397	0.4458470619433861	-0.627911737	0.18206467462109543	29.72330290074768
E6	D5	EIII	E	36967	62.637950205004266	85.13502352	95.84517241	82.34488711	77.75493926	76.45941954119627	17.808478371566814	6.788887364476558	1.2243114452423711	138.69503547686037	141.7617832851431	132.75466407540048	7.165879149920919	-2.006247806	-5.159631344	43.43245909628114
E6	D6	EIII	E	20245	70.77108106	68.26148740944923	65.74476519704507	50.114300970962844	42.05761953852871	40.39368728010351	7.635304781599647	6.883978840379893	6.164929943019995	69.00703919515979	71.61288764036767	64.12730562978963	-0.654318782	0.8230352321499801	-0.16871645	24.489520689522312
E7	C2	EIII	E	6623	73.60489523472432	72.70663113374606	72.06096599844929	55.758702910833264	48.13057815439085	45.77152344612034	7.999587131	7.547528424665131	7.5159580502998296	70.21740774557523	74.67429679	65.97133412731147	0.11263479586838798	0.29349398383001457	-0.40612878	25.099693369304077
E7	C3	EIII	E	1728	88.86334761905813	47.31365124648036	38.19743729810959	34.19792712820437	25.172389513985447	22.80750648929305	2.876039153679084	3.2987267559307334	3.748384844083734	48.96475937708853	51.20077786597011	51.22230234184788	-5.203317954	2.6270027532831186	2.576315200532399	19.528038905879175
E7	C4	EIII	E	35750	77.23600425551916	83.06188225330419	83.23562980813912	62.7024394	56.71260367746288	54.77102107281337	7.7556436978139125	8.348116262368858	7.731953277102971	112.64517044512938	104.71045916809312	98.07038139	1.3619963872579213	-0.55499763	-0.806998757	31.295494431752143
E7	C5	EIII	E	18422	123.47490919489789	132.17113475665687	139.79309249742482	117.77715627534641	107.77099670288928	99.75586695548998	39.65053335380273	-4.058901286	-32.62447093	176.56697597373102	126.11727385902182	119.6665977098462	54.67473102252703	-12.44197842	-42.2327526	122.66862078859344
E7	C6	EIII	E	34797	78.87778531740611	82.20098911597512	79.31147505239505	54.344895338817246	48.74514381107891	47.078616930072606	7.445093009469943	7.742578346130095	7.7030856577638005	78.90778215	77.35353019685908	71.81635034634144	0.09649566	0.6409333608207888	-0.737429021	34.27596650796921
E8	B2	EIII	E	30216	80.10925833	77.69669666418244	77.43317824481886	59.74492451630235	53.989447878387026	52.760975258973005	9.544650331541543	7.271872779815599	6.503827781010703	102.9513592186812	109.08854442108097	98.62167666947335	-0.290678162	1.1580034138231845	-0.867325252	27.32252338041531
E8	B3	EIII	E	26222	70.76547171390561	75.50519520746917	80.58851244706108	67.14223515132525	67.05758741346455	66.29427925458734	13.284924451106875	7.385036913252826	5.973334932649827	138.77901657619833	131.16657511000008	122.84932827215647	1.2551123052268807	0.33469701537361374	-1.589809321	32.97968205228718
E8	B4	EIII	E	45259	60.694718587669065	92.95676586848228	190.0688147291002	158.0692413228618	151.7467941954607	147.2942897784484	12.049108310220412	11.288073355316563	9.868409453344768	348.08134878252844	337.09569937106426	299.36736214488855	3.6999702769119196	-1.617095748	-2.082874529	41.32885187338204
E8	B5	EIII	E	22691	65.00906770950984	67.96937911757506	68.32934073	54.965054570927876	48.23393411270425	46.225173928400636	7.213635036684682	6.582799456558231	5.464586800543135	99.93510545986362	101.4712886266994	90.00263019209078	1.1549969831701894	-0.092018199	-1.062978784	26.819218858297877
E8	B6	EIII	E	48263	61.21543951711296	88.20292941085796	107.90855049783289	94.44185308	93.05366297611639	94.73198323141807	0.7484048377272075	-9.895471105	-14.50409098	246.32176290626816	227.61478729697197	207.7325826538473	28.125057171244926	-8.944372784	-19.18068439	62.816124286289345
E9	G7	EIII	E	21119	56.86911816467109	60.089713507591824	66.44410911370257	52.611666045892136	46.144350461222714	43.50271691078511	6.871128472	4.654330169631095	4.438513138273301	108.69140160912829	101.17301856917608	94.74070049245543	-0.617759811	0.47664601169688225	0.1411137988483624	25.01690672719721
E9	G8	EIII	E	21789	64.87285983	66.08610301183012	64.73452867752155	49.51587978737393	42.42528346030471	39.75243419453152	7.392542215892647	6.128163715595495	5.407997539	95.34467974462588	92.83941143445966	84.34420783338403	-0.066965134	0.23177384719008032	-0.164808713	22.80599978829161
E9	G9	EIII	E	22117	67.13372476737882	69.53843157887326	69.32455549	55.28908783736587	46.90680016828405	44.71305915768514	7.938851132	7.388435652	7.243659728877233	75.56860038592232	91.83006567734641	84.66047591599677	-0.821244405	0.25516362132781367	0.5660807833076973	21.597502624714878
E9	G10	EIII	E	21857	62.26852976927343	63.54291301762797	62.313920897619596	48.53892845018568	41.49280498724845	38.44036708583985	7.308520758189182	6.372557687	6.325543830988433	85.85027659067353	89.97587055787731	82.12407144558388	-1.011538193	0.6373380078504169	0.37420018505279984	21.777713404736975
E9	G11	EIII	E	10558	62.296905512046294	63.07895477840724	60.39445069893826	46.93474660963953	39.71171568367872	38.06233796502352	8.021426838628852	5.873934496815394	4.457511358164602	89.37069103	88.55049220523308	82.63423067013643	-0.347958933	0.3940537490610829	-0.046094816	22.783589555135208
E10	F7	EIII	E	21382	69.16438388	69.95042994903854	68.67613788925676	52.086651944308144	45.513927784098826	44.184590180971014	8.712266588020452	6.869788655337498	6.070591187724705	91.76893213	85.42118199849268	76.82540013674944	-0.21958782	0.21172171585668664	0.007866104	25.296522510520607
E10	F8	EIII	E	22456	66.92092046705683	68.47155783601765	66.49641315536789	51.79586601788456	45.66799307777124	43.25854371546124	8.332595363054082	7.732666121455527	5.728847628948532	84.44189085892812	82.8399643	71.58998691153886	0.096687696	-0.195153361	0.098465664	23.439771163945377
E10	F9	EIII	E	25133	72.09423368978146	72.20578342554539	70.93831216540113	54.36340489	48.12048226333309	45.286627347331574	9.460756091218613	7.339292335568857	6.713002521733067	79.33287882163546	78.15947678968745	70.09884387	0.6098195734514178	0.5099817931441457	-1.119801367	25.029030287671645
E10	F10	EIII	E	21111	69.83670251615987	69.28113456	68.51769531064633	54.357657623527814	47.030069019949195	44.36664585680889	8.936980015226016	8.555825584312469	6.836208969933967	85.69717948779966	84.68322822611945	74.47026163177561	-0.040733514	0.1694817455104527	-0.128748232	23.51495534279184
E10	F11	EIII	E	0	66.92568079012459	65.35852365233403	63.89551011534766	48.56503812240423	44.96603075637941	42.740580201026305	8.419131486	6.982147747819994	5.866480969578795	84.64795916507968	83.80611942571848	73.72730037109673	-0.075053993	0.31685503902047785	-0.241801046	23.818330099497814
E11	E7	EIII	E	24762	53.88455334785049	56.577760153046036	56.22249041096526	39.45326380084364	35.40750096384051	37.046149281222704	-1.032395839	-0.732608566	-1.454499388	87.25223317	172.98489350561886	153.23706486813325	-2.101165682	0.7351392328619824	1.3660264492397616	34.25635816975541
E11	E8	EIII	E	26482	69.63114561439076	70.24571934	69.05965924592303	56.29149495832631	47.67493687797169	44.265472225114365	9.900987384521315	8.577343155913361	7.062097225052966	70.83364020232865	68.39824852096635	62.204435726924004	0.8105233357223227	-0.01343372	-0.797089615	27.137833434859843
E11	E9	EIII	E	36680	92.44545114198249	96.98763979966853	96.39346444121746	75.57917327179304	65.54349764285031	60.357601277115606	12.438669841653144	7.8648851849995935	7.334312347741303	108.47212616925871	111.96695587272846	108.61062157869283	0.32893864460835687	0.15446756692058017	-0.483406212	30.21597506038681
E11	E10	EIII	E	17943	58.59766146388886	70.37475055	107.20838871039302	95.96450291552662	93.70543448	91.28044295604619	22.203588940574413	7.265693971	3.1493440420149668	144.9025092136063	153.48982149901704	142.18267976479441	6.417009094412521	-1.947111649	-4.469897445	43.18127077343724
E11	E11	EIII	E	2230	10.377013920795502	7.740943189252566	7.298896855952388	5.297511889227484	3.2071677561970153	3.6786853745361396	2.194217047937559	2.261017649765777	2.232863392400872	5.387033704224517	1.9698759779502408	1.8629436332519012	-0.955185462	-0.807251673	1.7624371341128748	6.501959914802009
E12	B12	EIII	E	17345	36.93082890640314	34.48682344155217	33.459468307774394	26.828999291275068	24.427787111583747	24.133836788304748	3.589071441421387	3.435480928706534	2.4980383931452383	62.00985757052752	51.20971469605281	49.488714648620466	-0.702535041	0.535100509	0.1674345316743331	14.50957482430447
E12	C12	EIII	E	17795	37.11264917423226	34.56710696452078	34.06101875865972	26.41314042082449	24.96219816632017	23.466939870134468	2.977450639231206	3.6091300376434514	2.9812520590009566	65.57070580530095	55.13777211443993	51.630502709423986	0.3616885359526112	0.25327922747189113	-0.614967763	13.401150387355253
E12	D12	EIII	E	19535	39.48302778639873	37.32144332523965	36.397976366209086	29.670181034647158	26.681087522510033	26.76190115774564	3.650743925535574	3.373646897281221	1.732028439850323	71.93958793378101	59.469215636860106	56.897904628425955	0.19327497373017977	0.15581463455970912	-0.349089608	14.854380245517385
E12	E12	EIII	E	21877	55.96837618416082	55.66645915543975	53.98845591182278	46.639414931557766	43.878674555953836	43.39894534447804	5.609020070920778	2.783936845402522	2.6425487336055298	108.48126723708583	93.31351435	86.56806650770396	2.7536113058675866	-0.828115488	-1.925495818	21.53148483129368
E12	F12	EIII	E	22508	58.24752279853382	60.00589953615166	58.538703408174285	51.414573139220465	48.336633580999546	47.294967389022446	6.448584817349982	4.264518782	2.796695849979532	121.44965291884064	95.12569387	88.48392121560276	0.09743127	0.23091117718341536	-0.328342447	21.187920761852876
E13	A2	EIII	E	42218	61.677090441255615	58.49943305416646	58.85113630803188	43.24443343536866	58.722791375680046	57.40460848815023	3.9010701963983756	5.619391778908021	4.899045544244327	93.77399944624742	101.37167335298919	102.73412291607356	0.2754422995225845	-0.096247039	-0.17919526	31.53568447838408
E13	A3	EIII	E	25077	48.73397445	46.887789141866634	46.87027351565186	32.26057070081323	28.376430049700314	26.991140287437315	1.7386832570688497	2.0554884729276957	4.755105067671604	81.72008899	90.93440148513778	86.76927855899814	0.6025080563403584	0.2535119712449827	-0.856020028	28.987991796406508
E13	A4	EIII	E	28293	58.36574481069846	58.60229416761379	60.46240369616433	44.50325761	39.133246604988884	38.60446968708077	9.875424575311712	7.461413955	7.033376253122562	53.33939983620105	53.87939300325844	50.797587	1.1116998586619218	-0.006411053	-1.105288805	24.434650709926146
E13	A5	EIII	E	31557	60.09294098500729	67.36366413316372	77.86741135441216	62.66564241277953	54.678509206341616	52.69207446	9.350312835295341	5.708553014309395	4.867479874182699	62.292079418534996	68.35535187252617	67.26322277570424	5.187993724109155	-1.74242967	-3.445564054	28.36890400508011
E13	A6	EIII	E	56602	36.97086038028657	56.12196732645758	85.44341890858452	76.96987537	65.83359733649498	87.18291180221469	24.269444142332716	0.9958528643187776	-11.13167685	172.69718804631475	166.24391622650154	163.28699900807192	26.80916805328873	-6.117236506	-20.69193155	77.79168787490174
E14	A7	EIII	E	30396	61.54260891434543	68.44320484959755	73.789714	66.72570415533608	63.55556652388305	60.91077590083244	9.518505480909177	3.106150005461423	2.257786367225634	100.86124789292984	120.66239774300959	114.60346658527396	5.045196419668883	-1.189041532	-3.856154888	35.44095670536968
E14	A8	EIII	E	32323	116.92648895834178	114.4675821052838	127.33293708026672	103.87347365824631	98.04159654041318	94.33944614991388	26.925155564005323	2.188965500872172	-12.41987947	217.02109513507793	207.27745905506976	198.44613968687906	33.68502779138892	-7.948994578	-25.73603321	77.13856541244654
E14	A9	EIII	E	55357	157.68410336767178	200.75236888533976	201.17836421161172	163.4015091455623	156.16545844838518	149.99885405693988	38.27369132434431	15.011085397028864	7.458309626	289.39493368659095	285.57520351881976	259.38248936868905	8.216589226870816	-3.306756715	-4.909832512	49.32725384460855
E14	A10	EIII	E	75662	1.4845495995901237	-0.582258582	-0.343438036	-1.477911991	-1.817772353	-0.232230289	-0.817020754	-0.125482255	0.3291621235109172	2.4998745087490404	-0.018811091	1.3318842795493753	-2.547482565	0.5684767596791893	1.979005805805138	4.7209298459805344
E14	A11	EIII	E	27463	61.725676871239315	120.02869403092635	118.32841312385628	84.41038879623088	78.77601960379175	76.79922700119945	24.166771385235563	-0.552719581	-15.81930802	162.47208289116853	160.0949008297553	157.08048977302667	35.57147292147518	-11.78838177	-23.78309115	62.237234460267985
E15	D7	EIII	E	23126	73.05060684	70.43553432452103	68.34286504891726	52.582815685969635	47.375894419714015	45.64339857308531	7.051279814371245	6.123689655692996	5.037827872497299	103.52266509051351	88.14843791886628	79.89511179158464	1.355642836230654	-0.127000479	-1.228642357	28.94255786616701
E15	D8	EIII	E	22388	71.64349449123267	69.55769652	67.54518179074623	52.73520244539141	46.77789290013328	44.771714935914574	7.686333802245411	6.727181561	5.3904261273684675	93.71437307045456	89.45194559479735	79.80142737	0.4623565613298233	-0.101555	-0.360801562	25.640395011205943
E15	D9	EIII	E	21474	82.98906186443315	81.5015766	80.32905407458813	65.11395258	58.94932954400947	57.06687234021467	14.517896109076215	9.492418523863858	6.723275830383766	121.32343464297536	116.74484919404112	106.2990296360595	0.042125659419522066	0.8253112358255486	-0.867436895	27.797946288087143
E15	D10	EIII	E	22288	71.56267143917263	69.01080515631627	67.09949263	52.35413651335628	47.249969498892156	44.67969636631055	9.730008490266282	7.176832329592937	5.746494021408839	94.71428485419023	89.48290453083102	81.04542983303138	0.32893134369959043	0.3384354121579207	-0.667366756	26.85789390844427
E15	D11	EIII	E	23118	71.46905169623193	68.64993241729725	67.01289021007679	51.31029411037426	46.75467045597624	45.89520892951373	9.696545547177376	7.526252747116626	6.343528893168429	96.37134437387212	87.20687963	79.90703595078027	-0.537043951	0.3083008320436136	0.22874311851909468	27.31216759320638
E16	C7	EIII	E	23409	78.11658153976163	78.02428191255245	76.10837564644889	59.18263408974637	50.34124193691174	47.25188225460744	11.76738183968568	10.050466349623125	7.748380351329036	89.97241114241662	86.33448295	76.72308209363277	-0.164659947	0.5038291899882168	-0.339169243	27.857690738326877
E16	C8	EIII	E	26641	84.55861352408026	91.26540885	91.91767301537723	71.52194069	66.72629779282478	64.17688321262487	14.459754540981308	9.391923961163158	6.289840150086768	124.22578457594847	123.86713592697123	114.05769111903061	2.257218230875523	-0.239411031	-2.0178072	32.764969583281044
E16	C9	EIII	E	21785	77.50803706749937	73.75897066	72.64572395294444	55.32623762417151	48.67136286638379	47.52719778408468	10.728420184846318	8.995350013885467	7.368410374388471	93.46845644447046	91.10971267376225	81.93911225	0.5214104998236273	0.023894983621250532	-0.545305483	26.58562462178104
E16	C10	EIII	E	28896	137.78319067639478	138.99298620551278	139.70987669691974	117.57935016094532	108.07564258030621	104.5429241936209	35.22632138762561	18.093914746540065	12.46363578170127	231.48637195018196	215.67784805452473	190.2592910433851	-1.691369811	1.514655502940954	0.17671430808433541	33.86491239813254
E16	C11	EIII	E	22416	76.01878655622863	73.22691054397076	70.56565393	52.71341473573767	46.25213541364225	43.754699586503335	9.218600746773085	8.24739008	6.416271185319033	81.55768687710993	78.99474725407372	72.01912657117177	-0.852460298	0.7859140511570182	0.066546247	26.592270189249575
E17	B7	EIII	E	23940	72.49547516299793	74.34058738608437	74.4538847	56.44566217364037	52.544465177741046	50.45651547383534	10.78863818765468	7.792862402171327	6.684044089654929	87.64523856488823	86.18372285258302	79.67047075653637	1.290166890157085	0.18144877801931614	-1.471615668	28.888717957994277
E17	B8	EIII	E	23330	76.18155906895277	77.91528137	76.49940895062683	58.03436527	51.581666670620976	49.16118986522737	12.050521595470109	9.471177892859764	7.835511125730967	79.52168992788896	83.05943981915074	77.35759344	0.6716493644042174	-0.061696356	-0.609953008	25.469313917280545
E17	B9	EIII	E	24467	82.17123980341566	80.27120849338029	77.90152044587052	56.42539453	51.21264250496378	47.82783265273167	11.751509377406112	10.61360956518536	9.341298191742961	78.59190148160485	83.29765349547463	77.77025774	0.7643181026457206	-0.300475078	-0.463843024	25.526380201751646
E17	B10	EIII	E	22125	74.81805009417216	67.41502028	65.03679194335253	44.01204848044151	39.16270479705048	36.62808269633628	8.288437482021017	8.877513745361664	7.9255074781856685	63.37121001482787	63.43339150858375	57.80783744205331	-0.130504191	0.661219568	-0.530715377	21.458492925836342
E17	B11	EIII	E	20764	78.31349015225233	72.10017141345106	69.39454296	49.244167727059775	43.50281704186365	40.88790808163024	8.853163660551182	7.793509154370831	6.572214045485332	69.23941978347042	68.17312454156522	63.114846374626765	0.6163708951981874	0.05243263	-0.668803525	24.895214577933174
E18	G2	EIII	E	23788	75.21362375644247	80.67720601	83.23061616108214	66.80438466	61.717811984015384	60.04277483395178	10.079796284822319	8.194828780185563	7.286806194911872	115.55098740494337	120.34344930679414	105.0427882601755	0.23891296857842192	0.077819718	-0.316732687	26.06451698180614
E18	G3	EIII	E	31832	73.02652993709202	77.05715521715847	78.60414187	65.11051860514227	59.202370771563054	56.43066400966694	9.714042302533379	6.716114081955631	5.506058882068935	113.22156338117523	113.52842832491999	104.76665040574636	0.772005432	-0.185070899	-0.586934533	26.931840928286277
E18	G4	EIII	E	22867	76.55862052691133	80.61059064344686	80.46062953763779	63.55551858165536	58.07874318115455	55.64903585907874	11.736020684950777	7.482052526738929	5.579046185785533	113.14321940904003	111.37521226441478	101.06523532010917	2.454243752141789	-1.261728309	-1.192515443	26.159839971640476
E18	G5	EIII	E	23577	70.44879437155389	71.89097568564952	71.28049806301625	57.51053437163023	50.38826990541591	48.18129523271939	7.699228289769145	5.660916637	5.377934118658697	107.31323512337589	98.02688926846767	86.95211411755903	1.348477140879556	-0.173564702	-1.174912439	24.110609123675612
E18	G6	EIII	E	21801	66.55155739356553	73.03047038360666	75.46805355	63.89033146643507	57.98875615042574	54.32435389128324	9.207450375695583	6.2156995822407275	4.725885589614936	119.63752714320654	111.42205457141029	100.98315921643766	1.0848550492616873	-0.096944095	-0.987910954	27.017376711290975
A1	F2	AIII	A	13985	42.95358947632182	44.23038655	42.58426719481038	29.26168846016902	28.41487988427238	30.737284277053867	4.188234751485915	3.494178497143089	2.3980528322956403	71.51933006185638	59.75215452065889	57.74319470747922	1.151920624381809	-0.527781615	-0.62413901	15.960391140216316
A1	F3	AIII	A	14751	43.31765183896711	44.129024289875396	43.74863569213738	32.65599702230721	31.837406182171172	32.480265727507565	5.194979252615715	4.2652220766041875	3.3980882055488397	73.38518854526758	61.45392993976349	58.82066757662101	0.8306698473142067	-0.335072131	-0.495597716	15.227755180120417
A1	F4	AIII	A	14400	42.55344908833941	42.82152521	42.16034213112718	34.21353456357062	31.788253340466476	31.68190672957227	4.6002498405435155	4.232712532	2.659306072	72.36900845	63.008852549637986	59.97753698757031	0.941845245	-0.332166132	-0.609679112	15.414193720266717
A1	F5	AIII	A	13590	42.10164437847242	43.164736918421404	42.054760502142486	35.31074462786472	33.02432506194868	33.02476566473247	5.581169825238325	3.6123268791664973	4.139324649832949	75.29246374	66.64272846	63.09733165727422	0.10202807049931728	0.10832294932758124	-0.21035102	14.922446443932108
A1	F6	AIII	A	13973	42.119511013109744	42.324275954139736	41.74230628939631	36.023950094879055	33.34345869310262	33.522003002736696	3.2767703933181487	3.0275462550232213	2.219637991708872	79.03431590190672	68.47878308557803	64.97956895162625	0.5100848321589417	-0.313248927	-0.196835905	17.439675956015183
A2	E2	AIII	A	14041	37.16768711788335	38.26589444615063	37.20179060827672	25.685363414369547	25.889624947339115	27.07666901	2.9508604132411484	3.188798110676121	1.665644151946971	79.07079483305361	63.59308849244192	60.479833783096254	1.249010289	-0.440764829	-0.80824546	16.036234716026783
A2	E3	AIII	A	12553	38.94596052782168	39.20890315978836	37.946644636425646	28.350788623469487	27.459226496795846	27.72197893992143	4.580478326422085	3.3762510196792554	2.214766822877909	76.21507658588635	64.36771598830056	59.37599587921389	0.2787269365661764	-0.103577852	-0.175149084	16.064874759966248
A2	E4	AIII	A	13977	40.37045103973824	40.74522006180983	39.82759579087211	33.05599319139995	30.138041319585913	29.19059179	4.240316752130148	2.9180487834195183	2.8981618966532707	85.54867966	67.96685678714242	64.40059242542675	0.5879637077565398	-0.498305116	-0.089658591	16.753078136102484
A2	E5	AIII	A	12373	36.69048249367298	37.47561024267587	35.83084166619855	30.954881196661987	27.686018589889045	26.740367936835234	3.9360750393823842	2.562577769554256	2.7030607700200058	74.90045128746864	58.46358368341066	54.71676784844779	0.8201718975846788	0.22824092711333677	-1.048412825	16.20765417383305
A2	E6	AIII	A	12812	36.179760552829244	37.17482442776383	36.452355243649315	30.36058809058875	27.74226758356491	26.857151245766296	4.215339419426451	3.401747685504221	1.7301779306319727	71.76233776089022	59.12870563634502	55.93398618230745	0.8694019603606424	-0.424350624	-0.445051336	15.624312434432282
A3	H2	AIII	A	14240	54.61000510023767	55.78392225374036	54.80884991302955	37.15951494015178	37.190903473019034	38.782528906013226	4.634908640993384	4.327976456476755	3.2799628238164047	103.34558061323104	89.74211865547505	82.17249643418378	0.5895011748850756	-0.152042337	-0.437458838	17.80788853101495
A3	H3	AIII	A	12126	44.72801164769881	46.973666726807096	45.817652806042275	32.54574488103772	31.52861669353128	33.14611302417046	4.6972497337346155	3.1079254053704872	2.463530247054937	84.15118835771497	74.81130628295958	70.32497060517781	0.28556012552980903	0.16461074144866927	-0.450170867	16.014491374560617
A3	H4	AIII	A	17975	44.996773070884544	52.59166335762664	58.08264180023282	46.67634442555325	44.48228849937301	44.2950232	6.156519647219149	3.815196311024721	2.8896636794811705	114.92369152053773	108.79587933389273	100.76849356769226	-0.727590589	0.526825702	0.20076488681285198	18.428878238152283
A3	H5	AIII	A	17736	71.70510835755837	71.30748556449807	70.41142901093244	56.717662825738884	53.88402284232083	53.158232182163715	5.093658233027181	3.5185985850209534	2.2431152806174026	152.02809545875144	133.11643134828145	120.76903355631495	-2.249956441	1.3212411741152366	0.9287152666622838	21.39172663363055
A3	H6	AIII	A	17807	107.60612577692896	106.19488062178826	103.21858548243333	86.57210832	88.84807072849213	87.02480114839372	12.846851613403985	0.6142328632707503	-1.779548366	248.2459438636627	266.5631555497377	238.23943359549017	8.978987852	-4.167686433	-4.811301419	33.26563520404735
A4	H7	AIII	A	13558	48.61913498825041	50.47258024	50.32472609184727	40.34007187556422	36.999334713982066	36.91844800911336	2.3070495757289144	1.2979102948514871	0.3619276399717357	92.61364385681998	78.01566798238328	72.30608209	0.5012074530671065	0.18760272114696974	-0.688810174	16.960545104070018
A4	H8	AIII	A	13406	43.99338381141514	44.55803328655123	44.134095821061514	36.780000931034344	34.35057340869741	33.78444403	2.485222609406346	2.5944235644155196	2.137374012224271	77.11905999441842	70.66845476	67.34455271053744	0.2525257912609007	-0.21537832	-0.037147471	12.768378112726985
A4	H9	AIII	A	12680	49.79708704568857	50.05048510305876	48.90432043188915	40.61162468214198	37.96480112032714	36.012523914690036	4.743362017	2.4873198029352537	2.2425357544955062	87.98499181872224	78.17593329478355	72.43188499390858	0.6216321253281727	0.2192883613861376	-0.840920487	16.27177693241175
A4	H10	AIII	A	9712	46.50233413505936	48.415235797619545	48.840109151682014	40.56011537659805	36.26166808919122	35.98930242250181	4.678908632	2.0539553646189255	1.6017797391848738	82.79139873314831	73.79293259487002	70.26542023562996	0.9147821276025461	-0.468369014	-0.446413113	17.90628574356538
A4	H11	AIII	A	14276	47.347836849222446	47.76801603753523	47.269343231598015	40.56484807971975	37.45347105102701	36.29225734	3.778519979298249	2.551536738224222	2.137781572616774	84.95267245638361	74.80003276543232	69.60871854196905	0.5026517463461424	-0.241713577	-0.260938169	15.971797039287082
A5	B1	AIII	A	11008	46.01813027593978	45.025105959402566	42.76294887866295	28.581002599172486	28.257681153147345	28.485429639506535	3.755155686733385	2.8751156089122567	1.754809180725406	73.91813371874085	65.75116249798066	62.16232556805808	0.3646787727753775	0.24078076477643862	-0.605459538	18.84479639450055
A5	C1	AIII	A	12154	48.53979674949158	46.78625711103257	44.82476507016765	31.747946456147787	28.217554181708444	28.655159525832737	3.9908127950127827	3.710881075497955	2.4642178116327074	81.13137778719224	71.57855922821597	66.15094919158048	-0.769903664	0.6242064863937387	0.14569717724308617	16.65233306458675
A5	D1	AIII	A	11136	38.60128942384681	39.67367829	39.04334877891408	27.408637351558813	26.813164918387674	27.332512374756167	3.873290749031316	2.349852131933787	1.1833606708957376	74.26122388955338	64.85802824994929	61.18018354496421	1.3369140950901084	-0.368718341	-0.968195754	17.223295814643517
A5	E1	AIII	A	15270	47.09718468961438	49.51620263494446	48.68142427546485	31.609176940790487	31.723342123785546	33.63663456900014	4.483362664111084	3.4376966627207572	2.215821383172706	83.51293049215785	86.82720566750756	80.39594929532679	-0.622022669	0.8188937959554394	-0.196871127	17.944379071931447
A5	F1	AIII	A	11687	36.78962385848832	39.92813073	39.390736542612785	27.535745909170018	27.183680469170675	26.869224139299973	4.169211346357619	4.0391339941063915	2.7912074957618405	76.86700732986748	68.12963679255678	64.11655255410471	-0.324673063	0.23997452092627292	0.084698542	14.452034213404113
A6	D2	AIII	A	12521	32.142348393159565	31.561703152865952	31.586534196121136	20.594809716853774	20.80974664042853	21.895442921409717	2.910119148608869	3.1681395407119393	2.059177284963072	54.76428626649143	47.44398436377815	45.322125496303464	0.12179403175902159	0.5500259971687225	-0.671820029	11.862455841328265
A6	D3	AIII	A	14121	34.50164321	33.88759211340889	32.95746841763737	25.43141359094041	24.296674912211962	24.299211094473456	4.432896615085008	3.368299533573879	3.228117826305228	58.45167373060527	51.52446284217699	49.01999505	0.6242762905927588	-0.729282682	0.10500639098774833	12.383635451569626
A6	D4	AIII	A	13163	34.517164158412385	32.82369864943667	32.63709153422745	26.87750117192649	24.583351181327146	24.03252546824684	3.5769174260945906	4.210322876298861	2.564975110067971	57.255028124264655	50.905346288492666	49.29780002624588	-0.124315936	0.01242565	0.11189028606140106	10.970329681497743
A6	D5	AIII	A	13881	29.50625215499256	29.787870275414946	27.87539482418873	23.769077285242766	20.755496156200124	21.388086401328714	3.766812419975663	3.474953996884535	2.994602205913486	51.459174680228834	46.937193544470745	45.15533024728186	0.26688818927318536	0.014970392491287399	-0.281858582	11.08954697262177
A6	D6	AIII	A	13410	30.040871428200546	29.781246040076333	30.087217864826215	25.433807827032446	23.18166409653511	22.253646739754693	2.735156666624345	2.4911765117198392	2.5083367252935176	51.99516613707052	46.043317466003224	44.27364697472144	0.6690519320583803	-0.58468877	-0.084363162	11.464031518377986
A7	C2	AIII	A	11954	46.11170199028217	44.39185076857187	43.67165983730385	29.970080725418686	28.931412704459337	30.052998904571236	2.706369246366684	2.603052204109357	1.355907324095405	80.27732336447085	66.39849493419995	63.40876682237608	1.5466524071026768	-0.137489211	-1.409163196	18.13875838075725
A7	C3	AIII	A	12521	46.689997958710016	45.98539672	44.69274338739839	35.00230976440192	32.436007285244685	32.68600564426537	3.6255519434488193	4.3454465570944905	3.2638039387281417	86.31864958314698	73.52081566960479	69.64828293800122	0.7923141546269115	-0.371095402	-0.421218753	17.189593927196313
A7	C4	AIII	A	12485	48.388678380517476	48.063327603040975	46.31127721541495	37.90576660838708	34.372807925353555	32.91298243431663	4.903608293613683	4.840825117200957	3.3278436850258046	82.83313366738055	73.83186877204307	68.54076081707198	0.4882867243472795	0.21956001492683797	-0.707846739	17.424915538934048
A7	C5	AIII	A	11627	46.57346483663525	44.477523312285726	42.70437860676472	36.21642240943015	32.33616244555161	32.448219409167194	5.183233564836748	3.046191768237218	2.0094652733967706	78.72397453804801	66.53990681345351	64.74581008704584	0.22049190424104026	0.1871766568188029	-0.407668561	16.640099503634485
A7	C6	AIII	A	12449	45.51300381258429	44.53533092083917	43.236160793367645	35.549340341838786	31.226708832831942	31.13758907946284	3.6558677814079843	3.6913475685988573	3.1487176210059076	80.27213228818886	68.86667188424596	64.49750147204729	0.5505556385649761	-0.504261449	-0.04629419	16.665161705106247
A8	B2	AIII	A	12249	17.213059211072526	18.142352778876717	17.183738650404496	11.338469114315533	9.936242373177791	10.004168198266978	1.9954771936311388	1.9344710008625228	1.6955012796351525	21.504331739212397	20.111634991677203	19.666821577160125	0.5555293965098436	-0.577307434	0.021778037292351726	7.799490420562503
A8	B3	AIII	A	12537	17.842539641620075	17.741667274526765	17.775656433312644	13.096503579849283	12.47590784353854	12.249738827324226	2.345552770478939	2.206141601263031	1.1010241222851924	23.251230145479145	22.630279232275456	21.395310138383177	0.4445998075378732	-0.190617499	-0.253982308	7.896831253039853
A8	B4	AIII	A	11491	18.15129222739897	18.754553686413658	17.993508450246438	15.673578650033276	13.114339604044533	12.534123279768119	1.9161236397942716	2.030523382810074	1.6419238000816438	25.59943126728364	24.595118344254544	24.927481648936762	0.035433011440742845	-0.268031952	0.23259894026832306	8.119254665226661
A8	B5	AIII	A	12070	17.04442536814711	17.479820645255597	17.75061293784068	13.610610294988916	12.088713452576773	11.71212481995276	1.718413651215494	2.0909655628613066	1.9164277661185558	23.09068953250908	22.354281393625687	22.51251471516151	-0.067523535	0.28763354741332847	-0.220110013	7.627633659201319
A8	B6	AIII	A	11627	15.579039757767521	16.259847608446112	16.049393595007093	13.572952906662032	11.015305065416388	11.229229814015675	1.9576828603072807	1.5878581346584122	1.2846346711708323	21.856954183146996	19.737208141460503	19.87878324904972	-0.208489171	0.20779256449641448	0.000696607	7.512618095844803
A9	G7	AIII	A	13047	51.12242164846798	52.587696931684164	51.470619461872445	42.51849257258689	38.35793745079495	37.578913375772835	4.629046886157983	3.244857779634856	2.3715841298163056	93.91021109769825	76.17417485660106	71.22036454027918	1.3159027576442774	-0.49886504	-0.817037717	19.12051666578475
A9	G8	AIII	A	12964	45.76564258241248	47.90271606508297	47.24428827931115	38.35813367940729	34.52735132947984	33.38193606865363	5.256816275194282	4.048822926341757	3.3409798001437068	86.06681502029996	78.11343496214086	72.15156125960269	0.4533155551172747	-0.227303561	-0.226011994	16.64996732679865
A9	G9	AIII	A	14184	51.197302753114414	53.34976761143099	51.931116452466185	44.92306207922812	40.920870360511074	39.575295571993266	3.925436971109818	4.023972268159991	3.6256183057088407	102.33019640931077	90.24996094445079	83.46252780991331	0.044059231802112464	0.20835507109077156	-0.252414303	17.267144549692215
A9	G10	AIII	A	13961	51.996425552651274	54.983537268756564	54.064259301594944	45.963729393454386	42.08875738169324	41.10362331241663	6.018713042137286	3.9313569461765567	3.8693417376591093	100.64554234194705	87.68814113596206	81.62394978594459	0.1290009287451781	-0.070289868	-0.05871106	18.050078598925946
A9	G11	AIII	A	13235	50.11184467633025	49.82202775687364	48.58856963460211	40.02917248216205	36.95067447702931	35.54510382	4.334766643845345	4.061815423853119	2.924123381262568	82.93467653409101	73.05440149326392	67.55914649663855	0.3352419014550385	0.068987523	-0.404229424	17.086345610783486
A10	F7	AIII	A	13183	43.32674164991852	43.83000831	41.687474249301886	36.39768024507701	33.073046895309886	32.02048823086277	4.804978662598817	3.7620870199278897	2.236894747	73.49456931971909	62.02465978307899	58.61612492108392	0.7989638950137099	0.089074413	-0.888038308	17.324468546809914
A10	F8	AIII	A	10781	42.48360727424554	43.73014939469583	41.80312522546272	36.031158661083154	34.05407024429101	33.726596563605895	4.560437689183949	4.142519856079723	2.854098418277072	79.92668901693781	66.36043006799572	63.81745760016395	1.4374388065972425	-0.86460699	-0.572831816	16.146462529681283
A10	F9	AIII	A	11627	47.165683039447416	47.77417140242491	45.42550073021678	40.51562862742571	37.518735530631986	36.922402842888076	5.961962222125418	3.876355149933193	4.044391809740041	81.12600563	67.30546002686239	64.53001173248592	1.6053510174728132	0.15855370537607527	-1.763904723	16.969028034102113
A10	F10	AIII	A	11970	46.34393819274541	45.99337076917941	44.32565499065818	39.81453737224602	36.32941710158018	35.73157836032307	5.920031528453517	4.211262363	3.0993567490430394	83.55318941629288	68.28147049257669	65.59807350816791	0.1905200713690114	0.1500236993328734	-0.340543771	16.763643607276915
A10	F11	AIII	A	11643	44.06921871223405	45.33703527503464	43.62282111901071	38.03287617645884	34.88381004395882	34.124526338822605	4.481430836	3.873270118474423	3.161977037818673	77.18392022665651	62.46802188522592	60.203120673125554	1.282570056230142	-0.303897474	-0.978672583	16.482858673119583
A11	E7	AIII	A	13638	38.871765545179485	38.70208871515966	37.925519635135956	32.54170802692029	28.732800345332546	28.72540462792433	3.2566648574457844	2.3983451084181553	2.1698426809573057	76.70708899637015	58.02744543650506	55.39507335526389	0.8598520757711761	-0.405613145	-0.454238931	17.27478942827445
A11	E8	AIII	A	14420	37.13910405206058	38.12113807911797	36.63532103415275	31.433258892508285	29.383692905659352	28.640688162614538	3.3603167728624843	2.9357387824395555	2.3265343649990076	79.03466714326494	64.06514237546435	60.52235412457389	0.13226724047997784	0.3876888030361396	-0.519956044	15.627029917839048
A11	E9	AIII	A	12345	32.61869077711638	32.56359411340736	31.425848378615648	27.96480915674048	24.16900758340504	24.713214575248927	2.8844312319616794	1.3534862377138541	0.5047484171972041	63.851204565011535	49.33128944290325	47.875532970660075	0.8775921837036744	-0.273210593	-0.60438159	15.653364929230952
A11	E10	AIII	A	13865	35.27145669398078	35.80619859210937	33.89129443064165	30.827397550627786	27.18163069957935	27.515234465778036	3.912814837818784	2.5672262015686567	2.5508664439860045	76.60864477741615	62.49692930612975	58.627555549859885	-0.503101979	0.081944387	0.42115759172658507	15.57092593058375
A11	E11	AIII	A	13187	36.65713790429884	35.89625286791363	35.41173524483291	29.357329109107944	27.200988565705607	27.039164575143595	3.282807923292248	1.8361447912437203	1.679117972299471	66.47501373662081	54.65901011900302	52.750789052817645	0.6361829392133416	-0.309523869	-0.326659071	15.334490148879985
A12	B12	AIII	A	12034	51.31432231968981	50.71845539	49.670673195521275	39.95823351272462	36.512048734178975	36.15026338712477	3.9544064380381165	3.5432738113171887	3.068191004	73.36069894731467	72.65041140848498	69.15438594467821	0.018320736	-0.418110252	0.3997895161419187	18.928161807052316
A12	C12	AIII	A	10992	50.45052720623268	49.44066242720707	48.395477149206144	38.96172411498908	35.05796661053104	33.782236515176336	4.066154849109882	3.197257353613157	3.7148813643332055	71.20868919097855	66.69067161360076	64.30267028248898	0.3980593348165762	-0.449304775	0.05124544	18.67914716238735
A12	D12	AIII	A	13331	49.04429405622791	49.22261328	48.82486321789817	36.01511240639992	32.44838850518197	31.98423409939687	4.466152574202916	3.9627909264239882	3.2248686517180367	68.62260586534008	70.70476024379788	67.63662465	1.2742077658194084	-0.634391049	-0.639816717	17.874151742765417
A12	E12	AIII	A	12126	49.998443334846215	50.31354574221021	49.572928136524084	40.14211467847902	37.06286443944768	35.466733443232066	5.490104673755315	4.373801456479388	3.4333883496903397	73.52739027050288	69.06409448726659	65.56508878906142	0.4190132285703072	-0.272615591	-0.146397638	18.179201637464416
A12	F12	AIII	A	11878	47.98010713	49.72982802	47.81318710924427	40.22569481452521	35.65103551800017	34.53466611428527	4.884839247863514	3.694391682045488	3.009820870058139	72.70696926567878	65.96797908357789	64.00319099285942	0.8424995834890083	-0.503657253	-0.338842331	18.507784194312716
A13	A2	AIII	A	16104	47.56430353405442	46.026984488719506	45.862868365535576	33.14877731739762	31.363720121816282	32.51305878156256	3.2907736734113158	3.013361046373589	1.9474666384325374	74.74910162593878	67.59181359	64.22276234813442	0.5342416718732075	-0.111384204	-0.422857467	17.367966034201917
A13	A3	AIII	A	13993	47.92646342284405	47.24460376242844	47.15920645186482	37.00651397509576	34.66829479630532	33.93579148	3.548110713	2.707165362872324	2.4482703421865715	78.22738388997092	72.66187364113573	67.93269039327686	0.6351097160354442	-0.18466265	-0.450447066	18.25948483381278
A13	A4	AIII	A	14093	50.13787435252778	51.279930967363875	49.36019074767544	39.97309256795988	37.05829133333054	35.75371264832413	5.595753714831083	4.491658149374555	3.2461833403129035	78.47023476635545	74.31650344328037	69.8272738	0.5759502297577761	0.056542772	-0.632493002	17.85497779047865
A13	A5	AIII	A	13470	48.28180791756462	45.328442750984394	43.775853074060976	35.67479117392702	32.72587639501178	31.865131052997167	3.8626385765821176	1.8893824178741916	1.4896521471011397	67.39801335633928	65.07652669321749	60.59645368522263	1.6026858575216103	-0.635342948	-0.967342909	17.636964616602516
A13	A6	AIII	A	13554	46.81641607821628	46.075567223935565	45.012430237342045	37.196606241815786	33.394360229189644	32.27022802388093	3.0930857540332823	2.5227628222973557	2.0942671277299034	70.11034461986694	66.07695073102666	62.829894536831574	0.7568246364004771	-0.202400044	-0.554424592	17.19037976671515
A14	A7	AIII	A	12086	42.20824597511245	38.35374147417983	37.02507909929771	30.987005203529048	27.807955053821505	26.29183393	3.0379776208278493	1.612349802014922	1.7957847260044737	80.42340450773261	69.96718028592362	64.72826607695174	1.1679823892232442	-0.07246804	-1.095514349	17.050772536281382
A14	A8	AIII	A	11196	43.50773818937115	41.54882175494774	39.83184574986801	34.62718225039785	30.549753159960805	29.7808804	3.613162400121549	3.0396917654238216	2.2533125809501726	86.83127123922941	79.01421538295632	73.82680097033975	0.9021761473354424	-0.129921308	-0.77225484	16.187124925068783
A14	A9	AIII	A	10853	40.67646557114683	38.82132054449041	37.616796072823796	31.708253458571228	27.94189612355079	27.588034681837975	2.349157217724029	2.099090697779003	2.0048948056209515	79.76238662	66.8341506	63.42192133765563	0.3299455411621235	0.7902805359912843	-1.120226077	15.597652346840702
A14	A10	AIII	A	11479	43.72259829242101	41.8560169	40.56130446551808	33.136467037740516	30.08185509790157	29.779912315406666	3.804585220973113	2.6774681786006873	2.1696243534141395	89.66699753417177	78.26442149427949	73.52665070707612	0.8054750957723087	-0.137914391	-0.667560705	16.388821932237217
A14	A11	AIII	A	10905	45.01213927054982	43.3595782	42.587493125604986	35.74433956296352	31.756569315159084	31.970799691226667	3.5062534139503185	3.3115898506403916	3.103491509392441	82.92903415479829	71.04457670621429	65.73641893266822	0.9525019159660104	-0.578183187	-0.374318729	17.166491000411114
A15	D7	AIII	A	13139	44.19155807678692	44.10002330319621	42.500136548960384	35.33443629640652	31.12682636928508	30.93098238582787	3.5521724318602175	3.7267543866267907	2.9264492543125407	79.29160077	63.968596223940494	60.169168343398326	1.5033420587741126	-0.423571901	-1.079770158	16.731141393638513
A15	D8	AIII	A	12968	42.68884462479505	41.93305540779644	40.90481575281602	33.498202781704755	29.736016007531916	28.7175477	4.465397495741451	3.492291216067523	1.6228102863294733	77.32997692526521	64.54445802268532	60.14925169345585	0.3778992789289415	0.44963650615940587	-0.827535785	15.745494660251682
A15	D9	AIII	A	13151	45.63546936922488	43.344488399757566	41.62862941991125	34.655116415999885	31.353970216328644	30.176789047026634	4.118552689022984	4.009615118828659	3.483743674895809	75.38843617874295	62.245895693808066	58.775869735293796	1.3776633250200767	-0.197275401	-1.180387924	16.010962579847646
A15	D10	AIII	A	13726	42.73469368811404	41.987477278391026	40.42278111010701	34.485436491223645	31.121751190563906	30.29180146741009	4.708557659322841	3.3367120060171107	2.579683715815664	74.90546595807909	63.49328988098251	60.16743279558265	0.45605819376383216	0.2220230591796959	-0.678081253	15.182854557591293
A15	D11	AIII	A	13007	39.636295965634645	37.79486388922173	37.63782443314241	30.74152730496725	27.939098361024712	27.102995472885297	2.944832804846248	2.850879166880519	2.193371272378771	63.03909798769022	52.757938175306826	51.354763473085946	0.7874785543477412	0.517566339	-1.305044894	14.622468312459285
A16	C7	AIII	A	13813	49.466481917593676	51.07246107291987	48.74963615396005	40.694466367887784	36.097533604055236	34.64114013716153	4.8396264625202825	3.801302454780153	2.3041448255044052	83.75488672369235	70.87853001099737	65.12783057331089	0.069597977	0.6996182570186384	-0.769216234	19.10657257043875
A16	C8	AIII	A	13139	49.75001716025951	47.988909122466005	46.26358984910398	38.426828218910416	35.062345239724074	33.24649991105736	5.140697796484915	4.211113239451187	3.2490699250385404	78.60340516559569	68.67266325831048	65.61130273621782	0.8545234889732072	0.048555355	-0.903078844	16.753103038994716
A16	C9	AIII	A	12261	48.588397514546344	47.496120700254025	45.523857986397914	38.25305653209445	34.80398276385171	33.59361869748609	4.7276868269827474	5.120293909484818	4.082650059805669	81.54884742778711	69.73775785522841	66.26249103539125	0.23296389864674083	0.4230398642960047	-0.656003763	17.631179787809184
A16	C10	AIII	A	13011	46.548351732606875	46.07387670091187	44.12535154568705	37.133133256530485	34.017588567997734	33.19313871942663	4.8592517177948835	3.507099785951354	3.2925664298034043	82.44753997782685	74.83929925245295	69.91524576859528	-0.089012854	0.2681754213326393	-0.179162567	16.77981782712055
A16	C11	AIII	A	12425	47.10386009886577	45.04272085235777	43.39954724973395	35.29269393174258	31.53922723291094	30.773667708995433	4.649606278398185	3.617362530971757	2.6674438669083074	70.70324079261175	62.18596469326966	58.96259709456299	0.46228951670177665	0.42152865337513745	-0.88381817	17.02251134501075
A17	B7	AIII	A	13191	53.56076550782822	52.47289307803311	50.87654537579829	41.409840119775424	37.033569818390674	35.74208128493537	4.353119360906817	2.862469527395188	1.4900867461057388	89.96153341988239	75.54857656	70.13561491649152	0.8249033352361081	0.055698915747171895	-0.880602251	21.191258632225615
A17	B8	AIII	A	13805	49.14765647939817	49.61758413365677	48.04003440304195	40.76956920777408	35.59118064055604	34.903175076907935	4.528482184423183	3.8714880798097546	2.681243940285505	86.62512893584426	77.09662627723736	72.82880791396357	0.6144310380924765	0.37450667621933675	-0.988937714	18.40895117713675
A17	B9	AIII	A	13071	51.01948439421189	49.951233292381076	48.19459432096335	41.56905725724438	38.88618534769334	37.79201092317313	4.516621642291984	4.156027334729856	2.545331352645306	94.94923341499934	83.95163966730276	78.75307261591648	-0.01741721	0.49265349384333845	-0.475236284	19.08824274382765
A17	B10	AIII	A	11763	48.18869953028484	47.073814085902235	45.395271205183015	39.23667688271845	34.507287981642214	34.33703448	4.860251578	4.480407489928023	3.2168485525528716	81.68182717	76.21287011788121	71.51322565388034	0.40309867377454367	-0.121968803	-0.281129871	17.710730457099082
A17	B11	AIII	A	12401	51.50571054584368	49.59470802640417	47.66211846248884	38.783058981316685	34.69515689870665	34.129336418294635	4.195997308799484	4.106718719571855	2.892806276127306	78.55675910419154	70.22050116424137	66.47955235939509	0.19368643494347637	0.19659836962383892	-0.390284805	18.609775743100748
A18	G2	AIII	A	13263	52.301655880817805	51.31228676533489	50.56998009716297	34.35662806068831	34.79577133249997	35.96239398047807	5.208890469853316	4.072991919824688	2.8499173037143386	91.95172843628218	79.17085171324278	74.37863625306981	0.5054591432608078	-0.124096454	-0.38136269	17.884034961849817
A18	G3	AIII	A	13374	48.79777392549731	49.86776519	47.52751059081639	36.003229518124414	34.20193932180638	35.52253890889716	5.958948307403219	4.260016009958392	3.2091241952293394	88.94444346957778	78.36570594135898	73.05424320103721	0.7268048306993116	-0.336677389	-0.390127442	16.456888047418214
A18	G4	AIII	A	13119	48.42800990419721	48.56927668007221	47.46878617442838	39.672197362077114	36.33122429104047	35.804742352627066	5.167518606573214	4.1000497319539875	3.0379500383306386	93.73930870950308	79.43711085013959	74.69544111391471	0.2974169541003082	-0.159315641	-0.138101313	15.632991201909917
A18	G5	AIII	A	11810	42.00828166339498	43.33540496431757	41.85220556636245	35.21425084418878	31.870737255855538	31.478907523535632	3.6672906221258845	2.9664285728891553	1.9970905059095063	81.59553923299995	66.30931793292136	62.46568095150928	0.3968560074841765	0.41987415850363696	-0.816730166	15.675724043415249
A18	G6	AIII	A	14188	42.767132172237616	45.74013195	44.875015023407485	38.151918660369915	35.34112836337388	34.60956538085297	2.835580972735716	3.1531622387685907	1.7705744321344383	89.77339195132328	74.94863880739359	69.38181805760652	0.8567469983633096	-0.510220318	-0.34652668	17.327426576345715
E1	E2	EII	E	20405	70.68952433080207	69.35196940541495	67.33919065597232	55.854548473522144	50.68046728211256	49.32658463647462	6.123380222525487	5.196401938951201	4.653499635551572	120.64127893382023	96.74836206	90.75764999657498	0.9677860980583297	0.31996652497757694	-1.287752623	25.17281666344125
E1	E3	EII	E	19687	76.30548265021798	76.54594863640175	75.38599918346861	63.79153274931305	58.597108200938365	55.41265568936713	8.791015298805291	7.508697989159401	7.3673119541331715	124.54102232180783	109.25810213023918	100.47699030893459	1.2830496711902306	-0.053381028	-1.229668644	27.05273243466165
E1	E4	EII	E	19264	70.92507229294867	71.59165330404076	69.96644632334961	60.63433858237104	54.53266685183375	53.09804004099803	9.561157981594686	8.300323902895304	7.463311761	118.45621554661503	102.2469268123384	93.94102314631579	0.30426706800473013	0.5320049752088778	-0.836272043	24.91237026709845
E1	E5	EII	E	20337	74.84110637708808	75.12972476716845	74.04704467349282	62.583414119531454	55.86078136156246	53.917507004868824	9.269558892696189	6.761564724472706	6.8763414213200775	119.23634876079993	100.93290765266131	93.19315701	1.6800844000959323	-0.066995612	-1.613088788	26.407889978956547
E1	E6	EII	E	20201	72.70534697388591	73.29723358062249	71.00476300600035	60.06025438126069	54.38515433	51.50135298202336	8.839566832	7.190498308495037	6.293033374656403	112.87400711323356	103.95517358752393	94.04490330706632	1.0412831311988633	0.4457617443414108	-1.487044876	25.364600960032917
E2	H2	EII	E	20652	67.61342471060658	67.57802195879967	67.52146154549942	57.95633420255916	52.61168087144286	51.15669577502503	5.845827948499984	4.638706076032303	6.483897731329268	111.08442411432011	90.50176267	86.57970940148589	-0.994202283	0.8072301273628746	0.18697215554839275	20.061615755100352
E2	H3	EII	E	19176	67.83675404522624	65.70029306152402	65.47173730594078	54.36760329905344	50.431657994235934	47.65051137	6.690766504515853	5.586769344095071	5.701951036372943	103.0316109623881	89.15353236387448	84.23949905950786	1.1318531287428968	-0.290171329	-0.8416818	20.151771229075383
E2	H4	EII	E	20185	63.05172724217067	64.83091525394055	64.21245703	56.04516586609604	51.52418023284015	48.45787690993372	5.189718856427081	4.303612759	5.543581814446068	115.81659804112603	101.8358075258794	93.31433414288578	1.1317267717345274	0.13203931546717484	-1.263766087	19.801209325149454
E2	H5	EII	E	19938	62.620487369186506	63.15315062767017	63.78020285352494	53.46797473900658	48.70163497934149	45.60461907112506	3.589072965392422	1.6263253297369324	2.8107845869790005	113.73296527737115	91.37386662604654	81.93427705096592	3.092828783467862	-0.920741354	-2.172087429	23.81848524583732
E2	H6	EII	E	20130	64.32312465184008	65.81552166374546	68.04931061452521	58.65911135346407	52.71017605036687	49.88544648148323	4.405541717454291	4.290817774163806	5.360444783239977	122.39482905450593	107.0075916547553	99.96610171	1.1802080213530317	-0.101160321	-1.0790477	21.95115879436655
E3	G2	EII	E	14619	45.99464086215307	45.00856183358464	45.32080406592931	38.54973568589575	37.669545659762655	36.792618058421816	4.669389093560774	3.6546239409344885	3.543963288185857	76.49647205328102	61.68429090024789	57.37506292121827	0.8198723120382159	0.091202283	-0.911074595	12.720429354739764
E3	G3	EII	E	15681	47.302701609652395	46.94349701987586	45.90173240647853	41.05409509469717	39.50658237226378	38.62307358904444	6.129012840885293	4.721891829	4.638423334600281	79.30331238612393	67.61460276	62.738913167399694	0.40817063998630765	0.18279599810114533	-0.590966638	11.660480585992042
E3	G4	EII	E	13949	46.54227602	45.66359782924557	44.24346650221294	39.94288397007968	38.25253907446169	36.94243136776355	5.873822936	4.058803471969616	3.6843844330279865	79.29357618166125	68.11679430991701	63.044732962082996	1.446634241844544	-0.471767252	-0.97486699	12.167412193543436
E3	G5	EII	E	14990	47.470948814494164	46.08860059724164	46.64310674	40.72456399687134	38.62305808657555	38.678659217582705	4.703556247321972	3.9725045289293863	3.179915883693555	79.97676502955312	63.62318582198378	59.26886295981866	1.3924823513491127	-0.290280996	-1.102201356	13.492007205023368
E3	G6	EII	E	14141	47.86457603881081	46.25871873064148	46.44617678066345	40.68037268187668	38.460412462458194	38.641291226879154	5.854988082817718	4.086720346584629	3.980101112619602	83.09504120900647	71.06310722614114	65.04428226128442	1.1967495020801593	-0.070089841	-1.126659661	12.838375344620621
E4	F2	EII	E	20740	67.59606138814108	66.49111997014735	65.59682590248852	55.863127309734764	53.08594307828366	51.43024830549963	7.7642692304725855	6.231015046297003	6.740506081970075	120.05344043960243	93.17781835219981	87.24879523857719	1.4703095529006305	-0.192825644	-1.277483909	21.11043101126505
E4	F3	EII	E	19100	66.88762314157934	65.42323479971792	64.67297372855889	55.34576187230762	51.51837051822032	49.57542665581049	7.676064049632657	6.173437622865272	6.2779843074595405	116.7074545630192	92.72803953758357	85.43453751464595	1.4795066792678995	-0.161209621	-1.318297058	21.767536009431282
E4	F4	EII	E	18952	69.97792177687899	68.25570165152047	66.87178189962532	57.14113717161737	53.40837405889516	51.42530149851703	8.234265057672388	5.623871253616706	5.328387567584272	125.17558858735123	97.96047642780461	90.26354175533899	2.244482640257033	-0.663773897	-1.580708744	22.697548713051248
E4	F5	EII	E	18190	64.60900414722889	65.16224294777476	63.59701012396411	54.540592335489066	50.202971510082165	48.38051582948273	8.054917939786389	6.502882281177104	6.652272091607276	123.27308100153732	104.31723719635671	94.40768237	0.448886506	0.575591487	-1.024477993	21.84737497085715
E4	F6	EII	E	18274	66.01823801684235	64.46804733820663	62.133184539533886	54.81319768488852	50.891810358716725	48.71421552	7.564878407948157	6.715154544	5.8978727118502405	120.0251597161287	106.07353987999205	95.64992202379645	0.8385353996942975	-0.131626573	-0.706908827	22.687941657734783
E5	B2	EII	E	18949	70.78038250305892	65.82882496888529	64.07174556759075	48.29925148685818	41.90692238	39.55245805809277	8.071872678775524	6.099457653460735	5.938101979475103	93.51149650821047	82.85269775437284	75.86822613680373	2.245438215171962	-0.388926927	-1.856511288	26.967033833193018
E5	B3	EII	E	19260	68.97372710153329	71.75147725503516	72.05112803	57.68962604633277	52.24148757213697	50.39002383059363	8.547894729528288	4.506529120113811	4.186149049637379	116.49797544944283	105.6246241841622	97.16332896	4.943882527495035	-0.822859417	-4.121023111	34.314769876925645
E5	B4	EII	E	20177	75.87584378072995	74.77726162758792	73.08434451653189	54.92133455430782	47.170367958165826	44.5685308	8.204712935343355	6.359079341094574	5.216440658	106.20536707153859	94.03015039084097	84.61372365829736	2.109422804988494	-0.511854566	-1.597568239	30.281808151178883
E5	B5	EII	E	18482	69.22183089886158	66.84587075443075	64.54938079099162	49.75622460470875	43.01197288556337	40.66598504859243	9.631975733	7.622279755903502	7.806798707356574	83.83050881738625	81.59553038	73.66577857612879	1.593448937639728	-0.070154847	-1.523294091	23.74278715893725
E5	B6	EII	E	18996	55.25518270731188	59.532038151823265	59.62060574502842	46.82594005284705	40.81687237607387	39.001881153550734	3.693076072	-0.478236153	0.084548849	110.07943175344923	105.7341812722126	96.93064867260199	9.001829571	-3.093974328	-5.907855243	34.476484871770246
E6	A2	EII	E	23928	67.60901682	64.41897697854749	64.54392741430844	51.05875589000338	47.08038836975709	45.33936311890186	6.146454624015721	5.013409552234936	5.156107834397307	92.63584677432017	87.01335885933153	81.79871910094292	0.8370936013520627	0.3783376831850127	-1.215431285	24.509481292794316
E6	A3	EII	E	18601	65.73836494618197	63.57852417334007	63.31402955685631	50.02101585733507	46.39104224963447	44.66621805064584	8.080168896098488	6.483568243226802	6.297572090778974	84.36905519662103	85.31241318515141	79.60808172	0.6904074336359294	0.051796621	-0.742204055	22.07747057166745
E6	A4	EII	E	19280	77.72472954576054	76.95234468446512	79.82028984733638	65.48458334996411	60.47767544032352	58.55454431	9.166238225951048	7.171756734724568	7.1439900185036365	115.68617153055737	116.01337731360675	108.48864726284415	1.511793278559793	0.027061344125140607	-1.538854623	25.090930436050087
E6	A5	EII	E	20241	68.12881374214764	63.581576871825305	62.75677664357818	48.967425510937616	45.12193770751523	42.417153966003994	9.303593096155556	7.560221086996567	7.140745035063741	74.55686387	77.28528416340247	73.03188271357315	0.6500667801256981	-0.248395993	-0.401670788	21.397311789769883
E6	A6	EII	E	17983	60.887026758316836	61.314511742856624	59.97101132983768	47.080705522575514	42.666515935706926	40.233538693453596	6.335658448506354	4.950420757109672	5.518553484086642	73.62650047	76.25846487633257	72.15877600384755	1.9292232978170958	-0.231682583	-1.697540715	22.137038742244282
E7	B1	EII	E	18418	60.59686847	55.094520992924885	53.65406180819194	42.04205637127488	38.26292703	36.74868660640635	5.248832483	5.020839647286035	5.257651265	73.73499699198356	69.56147997553113	66.00725718411111	-0.460904052	0.5329410360034075	-0.072036984	20.15863087158382
E7	C1	EII	E	17939	64.09268335866189	59.45137178059687	58.092262655018615	45.519255596240754	41.728528118874976	39.32135432138293	6.512321674510691	4.9371075232566035	4.767021305378574	92.08451716623755	78.88660772	74.66711884	0.23293017113963188	0.1959634545591804	-0.428893626	22.732777507391948
E7	D1	EII	E	17811	62.15132992976157	59.62345994591686	59.22840363	47.854085447933045	44.63238940875266	42.87838237918322	6.514688581891686	5.334606802949704	4.750730050785773	90.13483078038693	79.93322855	75.67817095947258	0.9198375545621289	-0.095104572	-0.824732982	22.66075502020055
E7	E1	EII	E	19635	58.094580849986116	57.25665020348548	57.07692125844825	46.391151233352204	42.886835657023795	40.914944507605156	5.756209752313023	6.131259917313532	5.668486970364004	97.87254961287387	90.13982867316224	83.56296214328162	0.5142113405386617	-0.095610418	-0.418600922	19.817725702822617
E7	F1	EII	E	17744	58.35017001869508	57.876068788397845	57.189003732312614	48.07514699741685	44.18174839950227	42.60196520781433	6.220209060333289	6.101044741073807	5.8671332768381745	96.46705894391734	85.309244	79.53241748740439	0.4782427613349327	-0.058753505	-0.419489257	19.12335056832015
E8	D2	EII	E	21087	80.52484439	78.24685556279638	77.05455243337224	63.762763409217285	59.39691563722869	57.515702516185456	7.615192243404021	6.369249141862131	6.302797443407304	127.36402059506304	106.74605775684941	97.87987677221382	0.982248613	0.16501368380560777	-1.147262297	27.63415652169942
E8	D3	EII	E	19830	72.33702680146098	70.95804440619996	70.32624000984461	60.49372398427606	55.096623129368965	53.08650557143373	7.992343588026586	6.965049634529699	6.800907008	120.88365663225171	104.21911479137411	96.30539132526549	2.473533231455729	-0.649090712	-1.82444252	26.24632412365075
E8	D4	EII	E	18817	69.46549895326754	65.36171805573282	63.51374518738818	53.24087519570362	46.388354657734524	45.28232309389389	9.273076574	6.373209204450564	6.265357184012938	94.8689837	81.40728301781968	77.02114975202636	1.9269952449049939	-0.566416693	-1.360578552	24.885983775136186
E8	D5	EII	E	17137	74.18079541659064	70.28954046312312	68.68893456820288	56.114128416257714	50.739727566991334	48.65465796	8.897528498611756	7.2763067699625665	7.1226152300951355	103.12952724542198	97.05114383398337	87.77586996994276	1.224575589030998	-0.520859636	-0.703715953	25.236326222757484
E8	D6	EII	E	21011	79.04462140271114	74.90323495658282	73.03757659069959	62.25202734447183	56.91489634634033	54.789199895846394	8.642244757274252	8.50359008	7.953304453050837	116.1511672490727	114.11205290579406	102.58899294761946	1.0923081194466953	-0.106877173	-0.985430946	24.570974765109785
E9	E7	EII	E	19659	70.79525324932972	68.24676964	66.06983904327664	54.68947593048418	49.073265913361496	47.896819255796856	7.776104235739325	5.872037234974037	5.155173856794207	117.04098188211435	96.51119320332074	89.14526546826112	1.4078811398997644	-0.216935322	-1.190945818	25.894667915089116
E9	E8	EII	E	22280	73.90090905689121	71.13122069	69.26130461360765	58.42273370372568	54.49204533634379	53.099760255387764	9.513861831633722	8.152426723928233	7.162170824058403	122.42264848456385	107.55249449932224	98.05642925323562	1.431157660518764	-0.016504634	-1.414653027	23.863903956591617
E9	E9	EII	E	18949	69.49753796639027	68.26969198234936	66.59571861021631	56.95997912412166	52.39283226415296	51.17302226676382	7.731241165	7.231588441424098	7.6100237703111695	111.71006728031342	102.0729760000078	93.59657166596818	1.0080408130989262	0.059383824	-1.067424637	22.818555590380054
E9	E10	EII	E	16359	65.75165593675992	64.13902935070949	62.68795956879946	54.686100704694994	49.94088951	48.384421938891165	10.989058782963024	7.508048524283236	7.031045816303806	100.64386121208048	97.03729493887884	89.72193795209323	1.180547637458364	-0.038653545	-1.141894093	20.568303799083015
E9	E11	EII	E	20477	63.82666088505505	62.297661764182436	62.171367402993184	53.07387759310484	49.88979841539444	47.8465112	7.174768115753455	5.961911062446472	5.446909122877042	106.70953369524909	99.08202481691048	90.89178585976086	0.9387298055575002	-0.513340897	-0.425388909	22.07580930633438
E10	B12	EII	E	17488	58.547565546675045	61.34159994642802	59.41566032110778	46.93375016941424	42.55111790159013	40.15196146	7.072879900678455	5.355613350433966	5.511983877101738	86.18526223	77.18107081556627	72.61204948874806	0.4049185980268959	0.28428142279624424	-0.689200021	21.279091639307484
E10	C12	EII	E	18039	65.15949511048908	65.23924475695516	62.55926724180071	51.31446736891887	46.59948022615876	44.84062453426783	5.665197716811189	5.175193875602002	4.698216851249175	99.91081617032565	88.76002835324401	82.43092483	-0.247505093	-0.148710989	0.39621608275219344	22.18643734523285
E10	D12	EII	E	19998	70.37499974996531	68.59899707820549	67.16656720590244	54.182892544268384	50.448715235921284	47.82505052773416	9.358571623	8.328138140172431	6.736759544208706	103.16148381471676	93.97283563550913	86.16979850943251	0.4901771415912606	0.11818793452860987	-0.608365076	22.890700649290718
E10	E12	EII	E	18781	58.76467307450535	57.19747920927112	55.58094950742279	45.336673705411926	41.18898751441644	39.49257520762629	6.707186538113152	4.848497768586267	5.430169705264337	87.85865047004971	79.08262507429528	71.35659957266996	0.040312203217396814	-0.65758778	0.6172755769212621	17.951340372793783
E10	F12	EII	E	18689	58.24112101451314	54.04155592268992	52.94775595956848	44.607025299661025	42.54648663002703	41.306719446353796	6.977979390646354	6.251889764057168	6.243706263125944	77.29313699	74.23283962986227	69.21045809538455	0.2374180999935973	-0.230085931	-0.007332169	16.140988785649682
E11	H7	EII	E	19184	57.804354855131976	57.56459764542596	58.05820563151242	48.36545831320565	43.33276123450767	41.35074606463593	4.591606683785688	4.942437674255398	5.477415090428469	86.35567857412414	82.15001572695381	77.23460494596839	1.1906982656023288	-0.810009288	-0.380688978	19.07005538420235
E11	H8	EII	E	24770	85.21445793545554	88.59901402749453	89.27437558044409	71.62726514684273	65.74811852674453	62.27316946488109	9.383341907415751	4.0436660063433685	5.428302091974341	145.06122400477017	135.27990030726855	125.77251711364197	2.6753538678545965	-0.612501434	-2.062852433	26.152074055196284
E11	H9	EII	E	19084	61.43928492549858	64.40354552732306	67.89769894019962	58.231747287168545	51.78794507088266	49.55068155653042	5.582239294614986	5.983998397155098	6.656521753778371	98.13190955917554	98.80697685044791	89.54932850599229	-0.511320411	0.5329875788739749	-0.021667168	19.98191101335395
E11	H10	EII	E	18426	62.06155252302921	64.94172264	64.90622523113774	54.521803868785206	50.04320095795959	46.66377524629947	6.7062227088766235	6.366425810208334	5.911246319405905	98.18888943685496	89.18564804514435	82.04565280450882	-0.255663728	0.17148850175491148	0.084175226	20.383270433349516
E11	H11	EII	E	19208	66.66731963303822	68.03386806	68.87936529693515	56.10597764272799	50.09767221573159	47.99609826185346	5.670069336033922	5.274779495336137	5.563003469	97.96164281871258	95.42043322799094	87.28059305787433	0.24569380760386395	0.41092123526491164	-0.656615043	19.821414095416916
E12	G7	EII	E	21299	78.97766160241721	78.68874747346268	77.98762456256924	68.44495551342979	64.18367036	62.12633632506336	9.209082946379617	6.451682644959931	5.6221293955990035	174.57608322565434	151.9318060140417	135.98266728643713	1.6288442354445607	-0.568396047	-1.060448188	24.24559060653712
E12	G8	EII	E	21039	85.22041102507494	82.56105853209291	81.45833076342947	70.90798071691722	66.98920182346663	64.32755216250439	9.480517645	7.011914342212968	7.000404103373235	166.93189882641857	147.26597048552895	134.94878212132537	4.526091035643194	-1.959403049	-2.566687986	26.767053922146886
E12	G9	EII	E	21263	80.54941469168091	78.07459203918448	77.79035651915855	69.89045551	64.77686468	63.61870745102786	10.296370134474923	7.481556720306234	7.128297557093607	170.81893914147784	152.90740351922022	140.14708049950661	1.5314696460286612	-0.316866629	-1.214603017	23.414593620993617
E12	G10	EII	E	18865	77.17238759865464	74.22233693513091	73.45252637598227	64.66593664845011	60.100625393317216	58.42503642023689	10.477460911374553	7.581949053482067	6.962463771151935	152.5617264717321	134.69265810040747	121.98607684800787	1.706929525064492	-0.032138833	-1.674790692	23.219564046159388
E12	G11	EII	E	18510	67.29965727120884	66.26960024619373	65.27939962102728	56.97693192951283	53.38867520721753	50.84911437563339	7.581329641493152	5.421690243460571	5.231702650044742	127.9772127708089	111.37230467608026	101.44764878325066	1.4045563425557965	-0.565880394	-0.838675948	20.474911957218584
E13	C7	EII	E	16770	68.01689289168027	66.88017016446915	67.64651907190421	55.18524634185536	49.25715497172796	47.55585444949983	9.297936751314488	7.855137113659602	6.326050125051474	99.34227206316913	95.89823436	88.76080620297688	0.34358669414822884	0.057540516927275576	-0.401127211	23.40029403189635
E13	C8	EII	E	16794	59.62125430129591	57.70433175805548	56.30705500585585	45.51693394285899	40.023030197892304	37.74754148214476	8.082417563712823	6.709383224745835	7.744708678626907	67.95192105468098	71.74749227592454	67.11640716661233	0.14393302446556078	-0.233255284	0.08932226	19.440603093753218
E13	C9	EII	E	17891	61.22492701500171	57.77614128964878	55.28626620364665	43.98372018002989	38.30477441	36.22296402971786	7.2313771699448175	6.655242871727136	6.943515132787606	81.42894081203538	78.24490140792604	71.97288737815633	-0.036109567	-0.095038018	0.1311475844981267	18.09125275619572
E13	C10	EII	E	17217	69.10351281024339	64.80978978750817	62.84213726367672	49.14093730938767	44.20733896099097	42.00062741562313	9.241452596768188	7.726186704782901	7.745690611093476	80.83471154312154	80.05111874136131	75.1295652	-0.011859196	0.33462299343727864	-0.322763797	20.89705820069985
E13	C11	EII	E	16750	66.22648872547981	60.864668912836095	59.029242272210254	47.31246606552651	42.00210319117811	39.67782064307066	6.997552013	5.512449576456536	6.837104988711406	72.36375252387198	76.29547420805105	71.47720781725033	-0.786259099	0.7154555928509119	0.070803506	20.298278230514715
E14	B7	EII	E	19431	70.82506826794841	73.26563573	73.99058564725244	61.53759845697529	55.01558770540309	52.870097334086665	9.869179859722216	6.285818336958435	6.307697634278902	114.74738726173244	108.31078804674782	99.99493855247422	1.013113269200062	-0.122780277	-0.890332992	26.450665161556017
E14	B8	EII	E	24910	65.49906075553584	65.53553005741793	65.07464265220368	52.14828258025133	46.42089461899893	43.08660971	7.905314807929056	6.654936937007168	6.1183092064112365	93.00304602	92.42857078585847	84.53979079312386	0.6924278039702969	0.1515698566314434	-0.843997661	23.604714493461383
E14	B9	EII	E	18845	71.44519482464368	68.46558262407724	67.25160240582142	54.26841995621855	49.01046288163526	47.16930325039233	8.077244331883787	7.829730603454198	7.1908791252071715	95.97827225444304	94.62996682770441	86.54819352307479	0.5919942905294278	0.030088191	-0.622082481	21.47055416870545
E14	B10	EII	E	17081	65.76582376539803	65.07483059473961	63.72001209750886	51.174577325465094	45.70505669	43.951153818485366	7.618522670637024	6.796947256798237	6.376964538604806	88.18365334194168	86.87800809722005	79.73806188476233	1.4166310234619672	-0.629820517	-0.786810506	22.812430083086813
E14	B11	EII	E	16287	65.18047371890529	64.21905778204015	62.672144356830714	49.363804102484465	45.09801152592317	41.93734845610153	8.322610995477394	5.435968625625609	6.008648718175575	79.35748575200114	80.11016304878132	74.89205461	0.46202463484443257	0.15996353875287994	-0.621988174	23.276608154569747
E15	A7	EII	E	21143	60.342375538841054	58.04235121847353	58.028838284174384	47.39342559295463	45.43563051784403	43.61993935	6.4869305174369565	5.1719991685901725	4.129571063853742	109.76545472239289	97.69627148753028	90.17684148303266	0.7942865564938977	0.2415559511404446	-1.035842508	21.685159159832583
E15	A8	EII	E	20261	57.50804883674261	58.713071894623276	57.65930307155785	50.67170594	45.259893221443996	43.60584756831716	7.356318593959422	5.098743999124935	5.538890313844902	91.95242456599487	90.66550159582923	85.22410035049461	0.7999646315396625	0.3882496269407092	-1.188214258	19.816926799163618
E15	A9	EII	E	20062	60.27520577554971	62.335851261302295	60.63891059440745	51.31739241424479	45.93549259	44.08995015723107	7.627376576928121	5.789476539061937	5.6642210045030055	102.95260715273737	96.44194516373474	90.19294027894412	0.7820602195711643	-0.132207674	-0.649852545	19.957220243023116
E15	A10	EII	E	20876	63.85681800054358	60.43247793847004	59.081913189025414	48.39905685596716	45.13526070440557	43.40016120463693	6.532808895419894	5.929394357997307	5.189698909510877	104.02868094968174	96.16543322964111	89.30554233607448	0.4238350267950324	0.4426020467175782	-0.866437074	20.184514415588747
E15	A11	EII	E	19411	58.26900829053818	58.903347589563054	57.515196411760414	46.11357106805755	42.223203033488275	40.476583429095925	6.2367718728794905	4.625580593090103	4.783871095017272	92.14214160276674	84.27205652094511	79.25100687126739	0.48760836393763185	-0.023516242	-0.464092122	20.48218621278375
E16	D7	EII	E	20576	79.78991045706047	76.49212733117645	74.47059454642921	63.119682355132966	57.03305863821757	54.67122225717023	8.700049891	6.254654600203601	5.838010922622971	138.48352476192613	120.10224485074949	109.39781665382591	1.9115568398067317	-0.495350872	-1.416205968	26.15729220440835
E16	D8	EII	E	18929	79.56732567934671	74.92671930255058	72.25863486774485	62.43106213600889	56.85335258977629	55.51903551973136	10.862294890997315	7.343625903392432	7.660708689341906	131.31320643329767	121.17555898473402	111.72394263527342	0.9927973478489598	0.15960109394180577	-1.152398442	24.70292963500982
E16	D9	EII	E	20110	79.54606559888074	75.64440452845612	73.16923308895878	62.871087820863934	57.942376984737024	55.946793968439096	10.554661615555457	7.824234292713772	6.794615284913942	132.1384344473898	123.56764678933017	112.64518180538558	1.6147056677819975	-0.065100652	-1.549605016	24.51068700729068
E16	D10	EII	E	19224	76.08014880272108	71.02697595567366	69.27602578913071	59.00107836127137	53.53674957437856	52.369584335524834	11.054929681004388	8.539842406392005	7.582352110617073	122.27289716084712	115.22382313634449	106.1069428161529	0.2234386442094305	0.32953464811357946	-0.552973292	22.439494797315348
E16	D11	EII	E	18031	68.22712032964579	64.43439515276596	63.17257964472651	52.52343427663466	47.85583129398216	47.63466179715493	8.116432243052383	5.985912593956403	5.712027682319874	108.19144852437354	104.4273514795139	96.75414516435829	0.944786552	-0.910622879	-0.034163673	20.97835019306895
E17	C2	EII	E	20608	68.14129061485508	65.71283894934835	65.56787809048201	53.90514075215354	49.099121381963855	47.18946238983122	5.2477367875056835	5.575677566256598	4.523322093959774	121.32294657412011	99.96728166	91.85992463205288	1.4859084257906297	0.2010026324985752	-1.686911058	23.06341825910935
E17	C3	EII	E	17863	65.49473055675611	63.33812257613279	62.432105356988345	52.291290892799495	47.74264181139429	45.89763560340607	7.197883219266725	5.786474144808434	5.523656833	122.60434462750025	102.83149996776665	95.09515230307703	1.2477427518783628	-0.151343587	-1.096399165	22.300795316842215
E17	C4	EII	E	17891	70.30498856379324	64.99974483744622	63.668484207743674	53.48565856155072	48.762348274782724	46.832563668528195	9.186395324241154	7.7053256535496715	5.9219715736529395	116.39745235028978	101.01809655293617	94.09091922168156	2.6327052036176966	-0.23974057	-2.392964634	22.827186104077683
E17	C5	EII	E	18565	66.42522510013525	62.88336180523291	62.12455569187928	51.26115601644284	47.234264863146535	45.79817703	7.933207617346955	5.826633554985268	5.769245768	120.50920046967678	103.75720154444917	95.27645097604055	0.5525294612630951	0.20167378259434088	-0.754203244	20.746848725701685
E17	C6	EII	E	18765	72.14052595902834	68.47975909661042	66.33096274675627	56.74940724657182	51.87433307235162	49.87672806333329	8.699079456272148	7.323045210356565	6.840592987619136	129.64809376412327	116.39290433298365	105.20307679868105	-0.136572166	0.4844531496641409	-0.347880984	21.147537871397187
E18	F7	EII	E	20644	79.79092136195734	79.86745502724622	77.10569779470329	65.75898390925033	60.78101401561243	58.24090131	10.811312520143257	7.502459508	7.257182794435838	128.61943638963808	112.74678800259946	101.24343001943986	1.4643993388263965	-0.403376231	-1.061023108	23.335566548530384
E18	F8	EII	E	20600	74.98640539764997	73.54694842074557	72.80625390710021	63.86546812943075	58.77079318362976	56.39876327034342	8.838116636928788	7.774385884943506	7.333120078603876	123.60560581129113	114.8626383133315	103.2671947987319	1.7432036459976317	-0.483855141	-1.259348505	22.35518582445235
E18	F9	EII	E	20564	76.43063871939968	76.80923087681286	74.96116016341982	66.16875700211055	59.73717625316276	57.762243510497626	9.606721663913387	7.496653903243601	7.611629211214574	120.94399369716722	111.62580602407259	100.66593704307199	1.6053946145035276	-0.301835364	-1.303559251	22.49292046114225
E18	F10	EII	E	23365	78.43704824771592	77.58479400902569	77.09429972200175	66.48492418	61.072332539205505	58.39271838378036	11.187734902136125	8.632058838761441	8.45733	118.58976220671347	113.69189883294784	103.30249309473022	1.293231428465667	-0.425994432	-0.867236997	22.513243379145013
E18	F11	EII	E	19758	67.45688736	67.86947394509708	67.40378805534765	58.41532376	53.61907903	51.77018336083975	8.346862757355318	6.793687062573035	6.334646185	108.97246473531636	101.58936943786173	92.20244661646112	0.9435560414955617	-0.281529091	-0.662026951	19.96347509977612
D1	F2	DIII	D	27587	71.57186351225549	77.41962395111788	79.85196956692072	57.19014851	51.202475936368344	48.128256804151036	5.548836009073515	5.080569721928537	4.372678455881601	107.45507618900795	104.7590536749069	95.48661622	4.739791012298941	-0.973003936	-3.766787077	30.59836166464758
D1	F3	DIII	D	36425	103.23972589160965	136.54410293528673	177.09871234481056	147.13659540485816	138.00308266480948	132.5265890381796	44.997224122145944	13.601116399774178	2.9147933342629315	301.8238632865798	292.3409187657537	262.3889840127033	19.495536397350783	-7.076373493	-12.4191629	59.04153108983375
D1	F4	DIII	D	2785	4.991197496813191	6.897325650864472	4.623962783632814	7.298009667417711	4.748773556832942	4.678913607115442	1.2896179648345072	-0.750076905	-0.980055018	9.148207394592054	2.2807679866212087	-0.012147777	1.4217565731369373	-0.766719938	-0.655036635	14.805532633137885
D1	F5	DIII	D	24147	115.44250399236122	122.16787521433028	125.36672181611914	99.43616566187171	95.38638322519805	91.36506657588313	27.151085466409512	11.669316350303632	8.815831324928496	208.97554604880736	208.84295089514632	192.09596558923792	5.817714932735541	-2.493158501	-3.324556431	35.52071985506118
D1	F6	DIII	D	26522	145.60706459583201	148.9127100984321	151.21419564442994	124.79827440111251	118.02163467169484	113.28944627298696	43.10873843663871	21.808384166500538	9.316728443	235.24759834193918	233.13567903601114	212.1669140574387	15.304748189610748	-5.97905947	-9.325688719	46.06428698977238
D2	E2	DIII	D	0	6.9156233028570115	6.728575887108835	6.113728492316315	1.7752475938632033	1.698759860566244	2.291065798332231	-0.0735351	0.031281378	0.8675739066937362	3.789408139932756	1.8878119018842883	2.1498914657397448	0.2478410230348489	-0.600280132	0.3524391094202608	7.677466047567953
D2	E3	DIII	D	4704	-16.94329475	-6.802454872	-1.89441826	-3.320695782	-11.91312859	-12.55299779	-8.013190544	-5.675382137	-5.557966354	-15.03824255	-16.07675367	-11.36427009	-1.227424356	2.0668375991149617	-0.839413243	22.92182373464748
D2	E4	DIII	D	2294	7.5785976075677866	6.064263650199669	6.997579670556918	1.5164940792855663	0.8738698383641692	1.0784168382440154	0.9108854490707836	1.0287352597090376	0.7036844175126094	2.9083510621302313	1.051794969608114	0.4755151173206986	-0.560145473	-0.147065017	0.7072104908152852	6.707401805674799
D2	E5	DIII	D	595	4.510044877430215	4.388219848794518	3.9427530403974176	3.923300058980794	1.982955040661417	2.519565673392184	2.0931646797094317	0.066660271	0.6681371160847176	4.908599844805809	2.1523335026924917	1.3649335577118178	0.9580814836138218	-0.770717716	-0.187363767	4.906418167652521
D2	E6	DIII	D	3771	8.315348120906993	7.395035772080675	7.762882704452817	6.078571214830312	5.545843084055747	4.972282203367346	1.1081247157216119	-3.257029599	-4.381594086	13.378491321277057	13.500765965769514	12.684773168367396	5.107280922154143	-0.913911618	-4.193369305	21.31465877545538
D3	H2	DIII	D	22923	48.80401122846755	49.81775786639705	50.118094665397685	37.256542798716175	33.47963333095121	31.638818708669106	3.685922049376881	4.238303355	4.407918229554365	90.55108902942683	73.06602346448898	66.76571015219466	-0.531324364	0.5303849557666283	0.000939408	18.356686073235714
D3	H3	DIII	D	24024	53.532011269116296	52.326579927176084	52.93082628476073	38.939744699401714	35.05406013207555	32.439547605208844	5.438307387918815	4.831080944081339	5.212897979000697	91.53025905516617	78.47428201873832	70.90820758	-0.040916271	0.024852786738762234	0.016063484	18.40714807382938
D3	H4	DIII	D	23697	45.34535169	46.74700301278138	46.847747791630226	35.56406027979371	30.07280350688905	28.383213600399248	4.801957227635118	3.888653193357637	3.675451186836302	72.86951043568706	63.45251256904291	60.3571368	0.9888351008415448	-0.555590562	-0.433244539	16.757036515417777
D3	H5	DIII	D	45159	103.09043011858286	108.19527521577795	113.55940795678679	93.24167752373138	85.15055957023169	80.73365012517182	21.255319093590586	-9.939664318	-29.54118687	277.53518073277604	230.06749494273794	229.84274975654256	64.68994976529449	-16.3598126	-48.33013717	109.48810317840751
D3	H6	DIII	D	21502	40.30443358	41.90124555042938	43.21169761971842	32.475145105845925	26.860659053281548	25.60911092941394	2.0100354550651147	1.506121387971536	2.520831017740999	77.79074955453586	65.00715159865011	60.35069138919641	0.37428631445394345	-0.324733872	-0.049552442	18.74468285183058
D4	H7	DIII	D	22799	72.09884266830245	73.05106488362563	72.45368035586759	52.42122498450797	47.161011740567716	43.27344231306161	6.734253041325381	6.669049419943601	7.537190680409665	85.29031542625363	82.85101123021587	75.37060070675336	-0.028826213	0.391768196	-0.362941983	20.185688823838912
D4	H8	DIII	D	22512	65.75671017955639	66.34702017699686	66.01730515523361	49.833802841307616	45.067990713051245	42.27343739427515	5.968613581119115	5.590995605420137	6.359222185	92.75790342939915	84.78181550419211	78.74805115	-0.030646723	0.6109890390141643	-0.580342316	19.70710617157138
D4	H9	DIII	D	20409	74.33817096923356	73.53366112591836	73.61379523486669	54.54772416067688	48.959667271418326	46.433121366237714	6.271181690586584	5.1154389497571024	6.233548151446268	106.79172664682524	92.40070032747117	85.88446975308277	0.5793304299711117	0.586182458	-1.165512888	22.77658659584831
D4	H10	DIII	D	21434	70.57844722926966	70.76710850698643	70.34340212453348	53.061208318522176	48.38971712221512	46.339377602465404	8.74838685	8.239511466248405	8.267279651172064	94.46526506054173	90.54678308503067	81.21388256889156	0.3147226418013105	-0.270932495	-0.043790147	20.002602082947813
D4	H11	DIII	D	23134	75.59330082829517	74.00950875110354	74.46211064	55.58952179868959	52.039320237746225	48.90136332070581	7.419058938539482	7.2651989909726105	6.2436156214220695	113.60185459141732	103.50627215333628	96.35485685734987	0.7006723034956117	0.38284075442903287	-1.083513058	21.86943184988721
D5	B1	DIII	D	6165	184.72309364657323	211.3868596953543	70.96872302076815	7.837045366121949	10.871907788747983	10.494821838248576	2.937385631185549	-2.692295948	-6.445220551	17.606374685105095	14.359293844113544	14.479566208495434	8.867852779128079	-1.041705979	-7.8261468	42.559641889303144
D5	C1	DIII	D	23338	91.73176024	93.34538096138569	92.72339252089952	70.77114243927132	64.94417531384096	62.51974266850094	20.34379249758491	12.219079255887134	8.472048303666096	90.81980577790776	29.913057296032807	12.363133233060697	3.7791627945528425	-0.798145286	-2.981017508	31.51031003297378
D5	D1	DIII	D	21019	68.94079595733307	71.76012822437774	73.08098692005129	52.78504632906689	46.54003743706512	44.24543330624542	8.937416372844577	4.482167101588704	4.158194613996667	76.28350326559053	81.95172777776249	78.41627962232808	0.6297241012143111	0.32977928422203107	-0.959503385	28.89193591169901
D5	E1	DIII	D	33360	71.83299862929793	76.26533057	77.68484392741995	51.73682793119045	45.18305264232988	43.01957954812188	6.306081122	6.2358891338076745	6.091813955400834	87.51528778	86.66006455474185	83.91525219730744	0.10044052159997818	0.10220363759089679	-0.202644159	25.133084670634645
D5	F1	DIII	D	43874	99.55243247657341	117.2943401460445	122.15344114844436	90.82336027942193	83.17285805003726	78.40092784443138	26.388972686477132	10.330567179023966	0.4320461114643237	153.09963583522858	148.61495142339055	143.33547134899112	19.570890227781376	-5.744455719	-13.82643451	51.76640217617995
D6	D2	DIII	D	24814	73.59553255863749	71.59776578045977	71.19428319	50.44715316317661	45.058093785919354	42.62014485504983	5.556962826341312	5.842846835817834	5.715792757442895	89.21618846778026	87.4038612	78.5950779	1.4215666684052408	-0.024606776	-1.396959892	26.027612719239283
D6	D3	DIII	D	23653	70.81748155168926	69.25251915933825	68.67252075267568	52.22839344221387	45.84730388502261	43.501058495752105	9.573988620843178	8.613778962406801	7.8126966779616644	82.50758504841322	82.04750584623217	74.49759834654496	0.4207517777083112	0.076842319	-0.497594097	24.779663644549313
D6	D4	DIII	D	25117	76.78542477645973	72.11156814095692	70.21565704704216	53.233089420051954	46.50235594258689	44.304750203891984	9.578046705323747	7.651465095802575	6.533079048989929	94.57658327888309	85.15275034473905	77.05124321214075	1.1240936920292768	-0.25429849	-0.869795202	25.610174251090445
D6	D5	DIII	D	22647	74.21665423609339	70.30851838511828	68.79365827531473	51.88286460849001	46.83119289872076	43.91368574162034	8.898562471962514	7.286629707	6.277737784944499	91.82402070829596	85.60385997239992	77.43151275312741	0.6368192897909424	-0.06730406	-0.56951523	25.71895280611858
D6	D6	DIII	D	23314	78.16054593165514	73.10158692048863	71.16278558353186	52.12100714538525	44.61715855	41.62313325246848	8.481342481419343	7.428109426	6.676797954523632	85.13149652	84.73654298687055	76.18650631375463	0.9071757622939778	0.3130627789660956	-1.220238541	26.105347255571946
D7	C2	DIII	D	23034	67.84751786767713	65.87489429	66.32591140239144	47.18634229030184	41.26332773314388	39.22152000898147	6.464538782	5.368411424	4.605481765883528	64.27888450184699	69.25749385331244	60.669881731389026	2.0114446459562743	-0.813959434	-1.197485212	25.54439210048565
D7	C3	DIII	D	31816	64.25839892685656	63.269736745303746	63.21056244251909	47.714470327482374	41.311368695008014	40.07131144522671	6.880786904839578	5.209244780109504	3.6353665593004614	79.26483321969702	73.50034424666887	68.96823024968327	0.8157240306258089	-0.048413218	-0.767310813	26.104779824348515
D7	C4	DIII	D	23381	70.04224439418266	66.37560725914923	66.66231602661038	47.72544734921088	41.459105282870524	38.75613402660102	5.744328148482381	6.235806444252006	5.274580198659265	68.78116660611903	76.59588939193807	68.63303464458677	3.9840172540514125	-1.887493603	-2.096523651	26.744310681182412
D7	C5	DIII	D	26394	77.01833318762186	76.49967110988594	75.80265967265198	57.12340051320378	50.53524521031582	47.16445740282461	8.087054158149275	5.940246851589404	4.523482082108163	78.20970653616403	86.27492846040998	77.11826828555357	2.6589864011448086	-0.742456776	-1.916529625	28.527817400893515
D7	C6	DIII	D	21063	64.50709471577832	60.67312000105849	59.59906729866664	44.130900918158545	37.759022713358775	35.387393175418566	5.816951673267543	4.746174982739969	4.345962732661327	57.98232498967978	67.28344004257583	61.19656651205483	0.9636035991051735	0.16738907307679085	-1.130992672	25.07926557706335
D8	B2	DIII	D	22129	71.10797098469139	67.65541996343886	66.86445826083771	48.03566909955531	44.332897070726844	42.15356758263434	7.592739998166412	6.365193280302432	5.805917922444994	95.34036335498885	91.25326491	84.07672247	2.4190813554501425	-0.377305	-2.041776356	25.879629449109682
D8	B3	DIII	D	22180	69.98382328311403	68.32714600421801	68.64592892780236	52.913710584160754	47.488870675873684	45.410789811743186	9.147995083062842	7.786891804846068	7.644542955695027	88.35418869	89.31674366072654	82.97793595230414	0.9973457989665775	0.5212639120659937	-1.518609711	25.436428041487947
D8	B4	DIII	D	24415	78.49145278936962	74.71000516991519	73.90241122361395	55.033680710022736	49.50781760494088	46.77417635417737	10.002088664866537	8.271625681	6.425936747343233	98.18655559348579	93.42911378377774	84.26202353727133	1.3084617534920753	-0.16077419	-1.147687563	26.83698331322675
D8	B5	DIII	D	22970	79.14481004431103	77.87250990294713	77.90857869750995	58.73474675115685	53.94582353759209	51.48614557043878	10.769657242699349	7.297236847554171	6.306992241118234	108.3239382225402	104.16104790713315	96.25191545340775	3.789190863579474	-1.277144023	-2.512046841	29.508906708336344
D8	B6	DIII	D	23772	76.14941406057342	75.05381259	73.76705782084255	56.50390101714055	49.71036849300259	47.246936961756575	8.409832758511744	6.518073979	5.430182814021837	101.52017455012869	101.38278236210466	92.25963086331123	1.4087200354608775	-0.184263748	-1.224456287	27.883265363425846
D9	G7	DIII	D	23780	56.00045791229806	57.588505817541034	58.44319260694718	42.13532617807368	36.88577650166391	33.97107826532921	3.5973787988569796	3.9176037001476054	4.311489538234763	74.55250017385403	74.12190330680298	64.69462764928997	0.9446912955297115	-0.704617157	-0.240074139	21.039580091285213
D9	G8	DIII	D	23485	53.29568942814382	56.36233778013131	57.41714196002435	41.529271818394236	41.927221970407984	39.11420618588588	8.119762825314545	5.1089484912626695	4.507587384162829	69.35536792312269	72.30692832431134	65.17747979801533	1.1296442292167725	-0.180959494	-0.948684735	23.78270889381555
D9	G9	DIII	D	28832	54.88534355703965	73.52286066376772	74.39826559085157	55.15630215738216	49.911494386028494	48.060623593526586	2.4322691636606493	-17.48228358	-27.86193521	148.82427518912579	135.61024842006975	141.06924255644034	39.854845548696275	-11.5927033	-28.26214225	76.43058523156074
D9	G10	DIII	D	22272	56.912943024877606	58.59088718250928	58.58253088985822	42.66680736763702	37.96384618213905	36.69856419676525	6.332623341175218	6.106119789423442	5.709944565868302	62.08968817247886	68.50693441983391	60.674814671698414	0.046781222	-0.185438061	0.1386568391899985	20.651858331384577
D9	G11	DIII	D	28505	56.008519756290355	58.229673219439846	58.708514894345186	45.00168964212858	40.11008843852672	36.55404125304152	6.584822218965783	5.688431671504308	5.097563807060169	73.36677592059482	76.56410765873648	70.24274414131547	0.851024248	-0.202925138	-0.64809911	22.16186017585171
D10	F7	DIII	D	19348	77.86361767656305	78.65031213305055	77.89063041440379	58.31848597703987	51.18770283415712	47.10416051	11.48848928168928	6.876154057807906	6.647952098807163	68.16639936078522	73.77721802860258	66.81947460097027	1.5837484965164101	-0.506934377	-1.076814119	25.765292341965914
D10	F8	DIII	D	23984	72.69907927494374	74.26677748244641	73.06829127750076	55.197179604379656	49.99235964	45.765489913533685	12.61351116934355	7.259506030651277	5.277005480963336	60.55610459	70.69596480226956	66.15523908972754	1.594050451786181	-0.576952772	-1.01709768	25.028748015660643
D10	F9	DIII	D	2789	-0.288103722	0.9932552144521996	-0.233589819	1.7302103827421753	-3.135455284	-3.264591793	-0.914275509	-1.666776273	-0.845837963	6.527400213019522	2.0239283224983744	0.4188843700494296	1.749345639355802	-0.439944278	-1.309401361	12.738219304433919
D10	F10	DIII	D	34498	64.93081506272878	68.16766557761699	69.87604803	52.86123455430481	76.77294811505845	70.08068216114444	26.16198736057911	12.16491379272243	7.1336190027545925	116.84584832206377	130.84609911214773	125.9978367922773	9.054469203392543	-3.780259284	-5.274209919	32.91957712656478
D10	F11	DIII	D	22137	59.23826886448576	59.23554661836815	60.031959548274585	44.56917233102418	39.39348649845721	37.14729092067611	7.455300695700181	5.569272112086804	5.476947572442466	54.21255863761492	58.33675791066027	51.92325620165046	0.9777936560999088	0.015868691	-0.993662347	21.302191769195414
D11	E7	DIII	D	25556	66.35474384715799	72.53580853318059	72.30276790124742	51.10972091619482	45.18204114867365	42.21357556738104	8.186168518	7.038259355358136	6.830127783644002	68.98728715253816	78.00085113	74.70533829	0.16684218009804042	0.5274953511437594	-0.694337531	25.62249091233238
D11	E8	DIII	D	25169	82.96699994635863	89.24279061	92.62392271307955	78.56447351515915	70.68527069439149	66.72703524531468	18.660737827319046	7.723520073972573	4.7363882516559315	120.6064946883878	130.41033173262275	123.55078496580533	7.346128865120676	-3.163668991	-4.182459874	33.979465065034745
D11	E9	DIII	D	950	19.103410802105387	16.938973454564266	12.621057032125101	9.804724180776702	4.026995038845133	3.291595984740834	2.499563438952599	0.5715982558697235	1.050391962128085	17.773048021810748	10.58085572	9.667516546266786	-0.499474899	0.46170559287795143	0.037769306	13.951963560781593
D11	E10	DIII	D	10442	90.76735443816929	89.28676458441439	89.80581478169722	80.70032586	66.63513395007615	63.141155194919236	40.12484427	20.87144050985154	10.858147440678195	159.76038369412646	140.7328344238194	132.238135	21.50694999541274	-6.025951939	-15.48099806	50.882685370866085
D11	E11	DIII	D	35439	57.88971254372002	64.20724182833821	70.16791644866146	49.17952973030374	41.645674985854484	39.889867054041574	8.496790465	6.337002963290473	5.442888577180433	90.80630931059149	83.16684603260045	79.97923567709704	0.6668821321864762	-0.045618897	-0.621263236	28.507361367908047
D12	B12	DIII	D	18581	51.10476323295926	50.62402087248084	49.109055798495476	32.59289172512878	24.868331783972717	21.86413756203581	6.257000896980983	4.971566992121208	4.721083823203266	29.230040914635527	32.34262821752678	29.62177006381066	0.18425648211021084	-0.212632465	0.028375982615962414	18.84262290825121
D12	C12	DIII	D	21346	53.455408281521535	54.483081517048014	53.698420968311346	35.381590009254346	26.46048394383348	23.801036574920474	5.2531648569184455	4.790202815467168	4.420675030721032	37.321359453788695	39.34139389104425	35.75736163939473	0.5603482996743772	-0.365021933	-0.195326366	21.195316901811147
D12	D12	DIII	D	28580	50.078301024095936	54.237864964695206	54.26876509651666	35.22261773989315	27.488081834345277	24.463344182499373	3.5955660458498464	2.971907760770467	2.669962804	50.36762208	44.25247248064265	42.70835272929783	-0.09884249	-0.343715418	0.4425579073696255	21.699086955604148
D12	E12	DIII	D	27994	48.28484541	51.23778623228038	52.20103750172742	35.04815964257572	28.355661212673645	25.76941697332454	4.596470067537613	4.204731017	4.2680561317019965	49.028815292306554	47.451881647094915	44.65281380855429	0.18659071642664316	-0.423221568	0.23663085163719444	20.63518965748198
D12	F12	DIII	D	25500	50.053834786652985	54.62269890614148	55.24457778087931	35.81460814059672	28.576148471117545	26.162093728262544	6.6912480895420146	5.8434650728849356	5.5281209400236975	38.813214846826256	41.11832734714811	37.089072819230395	0.11891523579114249	-0.42819926	0.3092840246527935	19.24659771083618
D13	A2	DIII	D	4549	37.99343487427953	43.48982555	47.535602549846445	41.05149793513644	69.19451613682038	79.14232533195347	21.273222797181738	9.634611141516963	2.479602093	158.8384837409847	159.32762905435663	151.89104612847126	12.379585780405272	-5.136478131	-7.243107649	42.66509168949385
D13	A3	DIII	D	52628	23.789553637826273	74.34637198969077	149.1489839557076	116.51492170179517	104.71533459064452	100.07004507063763	40.60667459630008	17.488565263818714	3.237770123	190.66621307090082	185.8183796132208	183.86989223467938	25.57000182862751	-7.377052138	-18.19294969	60.24021867977871
D13	A4	DIII	D	38807	21.94315022787802	83.53562327	170.78170814382673	126.76470550261433	118.01033902514067	112.93891848201477	46.92950074218554	23.362586879726564	6.715519313	246.37801855889603	221.72614321704395	213.93760119671754	30.082606081982064	-9.987595778	-20.0950103	62.39475210146355
D13	A5	DIII	D	1301	-1.269565502	1.966002517564121	6.873234664755657	-0.208414664	-2.106025476	-3.228973875	0.27320992941345423	0.6927187015548775	1.7116954733128367	2.003274757901501	-3.156998051	-0.318013301	3.2980635326965846	-2.554509588	-0.743553944	15.687555215203439
D13	A6	DIII	D	786	140.28413066670194	119.51188722326401	206.81076615439585	167.72146712897344	158.32467932917876	146.9360601661299	75.32801991754465	28.631008233704677	3.1919525587522344	315.50536532293916	270.4339959100911	255.9116845342676	40.11863342275258	-13.08956421	-27.02906921	81.48494017607945
D14	A7	DIII	D	11898	71.17289634	65.37880249484189	66.05360849717023	45.42060008843852	40.27410322779535	38.100416554516244	8.186694400369614	6.651543036036937	6.122234239392402	69.05562756393016	71.72510446889771	67.27276495	0.2775454335112464	0.7585821834142656	-1.036127617	23.948121165241478
D14	A8	DIII	D	22575	62.482790454957566	58.69501221935644	59.32791032009179	40.95817286613838	35.413957867554515	33.727120866822816	7.407198922398784	6.7000605697451086	6.107356851315167	58.417157514078525	60.40650902671038	56.49968751875427	0.12111743144471276	0.2014765488334298	-0.32259398	21.17222879471021
D14	A9	DIII	D	22615	65.94206960829972	63.81432622906699	64.27958136500405	44.52989594835624	39.67736268552697	37.68761785510807	7.651644521874545	6.641289293241368	6.529607788831829	60.56022387440818	66.71218813959985	62.48924681027833	-0.129969472	-0.092505528	0.22247499956442596	20.72333285822445
D14	A10	DIII	D	21590	68.37753710722812	64.8740531	64.27141894663235	43.75029424285614	38.88047825564138	36.86903491616488	9.610455995852746	7.955736783	7.466683079074631	59.905811579789685	65.46699409452545	61.367969440630134	-0.001300546	0.41257959259079513	-0.411279047	22.025905540407347
D14	A11	DIII	D	22133	66.24444739394883	63.68427843942392	64.57199953045865	43.932742237037644	39.73876100859859	37.60044785518147	6.773199717202246	5.441358930486572	4.957857597	75.84762808	77.85640442288594	72.42527547109144	0.508119302	0.8018239356631938	-1.309943238	24.342236418628048
D15	D7	DIII	D	26964	64.19381463297586	64.50816705764603	61.998364907200084	45.342020147636674	37.56113642293451	33.720882483647905	5.713502570569279	4.767388193830598	4.452502143770662	63.10278883973602	55.25541242624827	54.53816136279947	0.5497302768421086	-0.02930489	-0.520425387	25.014076873776816
D15	D8	DIII	D	24219	61.11817532107413	64.81161533075652	63.996305469883154	48.30099798537525	43.52048691478379	41.50177073698107	9.818729265643647	5.937114569	5.295192692172137	85.09092852	77.25111054886635	73.60326604602864	1.6074127207840796	0.18662257163059692	-1.794035292	29.169167943665144
D15	D9	DIII	D	1444	7.1902368440936915	7.326450412089576	6.335039501652215	3.3253310402194014	-0.764428569	-2.001189665	0.9642890355979983	0.26607276897579446	1.0302926132786236	4.709767970759856	-0.385736779	-0.278969475	0.5170926975219885	-0.026476055	-0.490616642	9.373621555605483
D15	D10	DIII	D	12537	77.22367418	84.40034661514856	83.54375325	74.70401666	65.03041420960734	62.61335211780043	27.45733193	7.241947865458329	-3.583899634	146.17344036294963	128.12314210668762	121.13752783957419	24.059568154611043	-5.595432969	-18.46413519	68.65009119992489
D15	D11	DIII	D	20724	57.99016072	58.36510215394328	58.58965669983853	41.68206168836272	37.12516377026155	35.45153015549934	9.689042780421314	6.848528364754639	5.390635248048401	61.65180730546257	63.03922808229852	56.68394335	2.1229393623749466	-0.753962294	-1.368977068	26.653763071669477
D16	C7	DIII	D	2462	-0.117291345	0.7624164354605583	0.6130278388114254	-1.282906302	-5.952222043	-7.49263045	1.016335511130082	-0.625259781	1.626255107117367	0.069152147	-7.075999139	-6.389661309	-1.397126477	-0.326626423	1.723752900419484	4.562935958851181
D16	C8	DIII	D	5247	-16.96408165	-5.827416379	-1.290348949	-3.050765763	-0.299990146	-0.046101334	-0.614170457	-0.432336551	-3.481841859	19.778718157881457	18.92203198389751	18.715238386037093	9.050572112685039	-2.037915939	-7.012656174	38.03828155113958
D16	C9	DIII	D	50493	110.86650293350817	229.75103701980328	210.55195657601507	174.82498415019973	167.00294629090405	161.36435104862016	53.60919858152391	15.561258698909143	1.9921700028736993	389.83869263645937	347.21800341852634	313.6118210999229	25.02860666715074	-9.487301895	-15.54130477	61.695054387975176
D16	C10	DIII	D	2262	7.796863751930887	7.829754133791569	7.295023493915311	1.8837011947700066	-0.609480578	-0.358977417	0.7419411286103941	0.7957235153875306	1.7474789822011108	4.920344274634452	1.5760246074313446	1.405169804	-0.14883015	-0.150901429	0.29973157867435596	8.714550555858088
D16	C11	DIII	D	31613	126.12316076749406	148.14127027029713	152.93618131110395	125.08601842526954	121.21972939783689	117.7395661	28.705493892561655	2.953336531607775	-7.336191437	253.11425288543822	257.0065618420422	237.89312019720276	23.75661131729698	-9.058918973	-14.69769234	60.95756192742234
D17	B7	DIII	D	20940	62.179534587289126	59.14977133098081	57.96070383081725	40.61644537795205	34.13724312910958	32.13973010745357	6.056715000846943	5.001458582538071	4.109705446596532	69.33913966	66.93413690588764	60.68273423662613	0.5113745932634757	0.040308998	-0.551683592	26.142311694639446
D17	B8	DIII	D	20864	58.27455057876162	54.25474861429082	53.78306448496424	37.77450252369344	32.94306813996168	30.641711632418673	6.326990445244746	6.719813682728674	5.815024239507231	63.25742805155029	61.831842597567146	56.06218748053723	1.043633210975976	-0.26361504	-0.780018171	23.258985033527846
D17	B9	DIII	D	20150	63.76994568918069	59.006551252854166	57.68265029516472	42.00054460558981	35.82797070779935	33.860511533819334	8.904520675434313	7.046335993394134	6.957157303249396	67.33002234868525	65.98415970676551	60.11728377	-0.20391671	0.6477346001713613	-0.44381789	22.85687554932178
D17	B10	DIII	D	23701	60.056319536099465	62.918333863078544	63.10647766925098	49.89903591861487	43.08439193383961	41.244698185548515	8.973803920835877	7.962475303	6.857698977904764	72.34888258681623	72.40220726977017	66.77454729856207	0.6021777737023086	0.17375509076582674	-0.775932864	24.518509392661315
D17	B11	DIII	D	20545	57.074692939248465	55.11623425499023	54.98965483184108	37.01651373512368	31.971407833752714	31.176533303100804	6.498827081438279	5.476455775563998	4.7796257927045644	68.12958363288843	68.53014405849248	63.15547818473317	0.49184562235930684	0.15622705807292547	-0.64807268	23.805195203753115
D18	G2	DIII	D	33069	71.66357671	76.88530749048708	78.96968804322742	58.017066556258015	52.189262949488054	48.97227524159095	7.953057523731811	5.588932272024341	5.474445311944702	106.67295141143866	110.8408762110446	99.70005305	3.2201083920295446	-1.037618251	-2.182490141	27.62544729259388
D18	G3	DIII	D	17121	119.71581332537072	139.00773549967582	146.16090753404464	123.00786472719726	118.51059249893858	115.15147420258971	32.53160653005335	5.934082602388674	5.8223172665262375	300.6799754608729	285.6458792772129	249.5909369053044	7.655088944767183	-4.149543839	-3.505545105	31.952431305603643
D18	G4	DIII	D	35595	67.92361163988777	81.08482592092064	84.23121193116549	62.51239187767999	56.311095222153725	52.03557493539002	13.130708611388279	6.236108110540506	1.4783936487871685	120.38940913587474	109.29906219194369	99.51433396115628	10.102859341805214	-3.389818063	-6.713041279	36.86585412445281
D18	G5	DIII	D	29466	60.910035459954855	63.877456824067934	63.023637520511784	54.33516833264336	45.38375309181072	41.17443704	12.638679221541366	-8.286780469	-17.39336013	110.82154463217603	95.77973519221098	92.63754474939455	32.59793866	-9.747630886	-22.85030778	59.43521193452352
D18	G6	DIII	D	21977	52.815746841702236	61.154669412032206	61.52493647258946	42.76972733458555	36.25255554140598	34.64711409658158	3.908904212940449	1.155281231983075	0.95022338	84.01912845	79.05157692882504	68.95277051521904	2.015316064036579	-0.653208595	-1.362107469	26.335234635524444
F1	E2	FII	F	19196	72.47021919309168	69.78595211496851	68.52062672802657	40.28351146225911	41.181514712555284	44.034972575116896	7.155288802430551	5.134128267736742	4.0846536199864225	94.40985005301268	93.83010190657755	83.70067866083029	1.6504023118226492	-0.390225961	-1.260176351	23.165810955671116
F1	E3	FII	F	19224	74.02756822753972	68.61515378232374	67.03669224264081	47.884619795502545	46.150806192038814	46.39762245534072	7.978816587581086	6.493797763534474	5.216316021476054	99.24152437267632	97.02688417	87.58541741508893	1.3977383337154805	-0.110005174	-1.28773316	22.826930962907483
F1	E4	FII	F	17273	68.22648724255036	66.42799118665609	64.16977235862204	50.382488172841576	45.62428676994796	45.28880474504646	7.895367232627123	6.557744316951911	5.964244375407592	102.49822673509986	92.84157952146474	85.01977940476246	0.9019910840150196	0.26960620520569023	-1.171597289	21.816883597642946
F1	E5	FII	F	17656	69.19978818382675	65.02405198497028	63.060613216000945	49.90222704385468	45.442494957774045	43.65251208279497	6.153847192	6.225844683392509	4.690456536768991	97.38888893529905	87.51858344147993	80.04775791327175	1.440278279682218	-0.553624014	-0.886654266	22.102447294278747
F1	E6	FII	F	17384	68.53168544	66.20295108568791	64.52048036770059	53.76740802631171	47.09936770654829	45.440336682120005	7.393777229159259	4.956503106	4.107867271	105.36317700608211	90.05499933919997	82.00276425	0.6103542122081507	0.23231916877832504	-0.842673381	23.39416979990071
F2	H2	FII	F	17269	66.92118199	65.74519282	65.49577382307217	39.99333840389732	41.694730512782684	44.387700541656706	6.408970167746059	3.604769625976747	3.838998055125032	105.1093975423295	93.39077706939938	85.7799802	1.113460797603949	-0.159802216	-0.953658582	20.07028866036331
F2	H3	FII	F	17153	62.06184206050618	61.21804994451641	60.364195358949075	41.57112008675011	41.01606238470588	41.32487979	6.197765929555757	4.409751261430845	4.516908821604424	102.5600497116908	94.18559403411267	85.18262047991239	1.679541719601751	-0.916573373	-0.762968346	18.259318959781012
F2	H4	FII	F	19399	65.27002067353239	66.09632572888651	66.41594627955588	51.95444303455871	48.37456358094859	48.22703317446819	3.0212814772807555	1.4131086325064466	1.479705693101124	127.24955922086599	98.93350147086987	87.80132625	0.8026324852388527	-0.252830905	-0.549801581	22.243210643593812
F2	H5	FII	F	18613	63.45926037092285	62.09563983623387	62.19211723287614	51.89564383810327	47.79873424339655	46.142429781459356	4.644071837973719	3.3257664609992084	2.6580953998380927	121.48663525073547	103.30213484164632	92.55905216790005	-0.880552888	0.5901554456634877	0.2903974427782927	18.94811821031635
F2	H6	FII	F	16586	62.94074007581615	62.44578169069628	61.936566838704735	53.87401377720907	48.20842184495224	47.58654759921686	2.296880051357622	1.7496103679530108	1.4833617075935912	117.76791823326215	95.63050633039202	89.83315645007175	2.5710029727517174	-0.96240318	-1.608599793	20.928735126227647
F3	G2	FII	F	17009	62.98082747381652	60.956013783593846	61.32235341555031	38.95079095402285	38.51995913908982	40.78592591578884	9.427019595	6.6291891046576765	6.637580239948161	69.64778107773122	78.67873838	73.91529377231493	1.0132351735119833	-0.030952795	-0.982282378	18.68988399874198
F3	G3	FII	F	16814	63.31026375284509	61.21399631977961	61.19955317829918	43.410248993731116	41.91949963699298	42.02941976	7.0905034179728545	7.017330721491643	5.272270693520529	86.19069370810278	88.59928507303867	81.69010398	0.6721208606102493	0.3843652465446219	-1.056486107	19.301708435816014
F3	G4	FII	F	17448	62.140080845316746	62.47676591122378	61.43860779770844	47.87266065124547	42.93067174502875	42.09155047790156	2.7080307027651216	1.0112825264759095	0.21730428821809156	112.63704154430215	82.38292681719503	72.24305441615455	2.587199177691918	-1.170563195	-1.416635983	24.218107963824647
F3	G5	FII	F	16339	62.81236688208051	62.105629046770744	61.079873794909105	48.71796015968964	43.78488768986841	42.52821589378324	7.278363572614289	5.840066431578876	5.556390527794758	88.87372329893462	85.96661933	79.15201681864832	2.301145217710282	-0.836682564	-1.464462654	18.70404158960218
F3	G6	FII	F	15876	57.68943409035105	59.001424739375786	58.246693694312945	48.02530278920248	42.50448927001015	41.54843873403397	5.369173903938922	4.594820420200712	3.5714972211957914	87.78204063459665	82.85323121587282	76.15632510585115	2.3513569336272155	-0.871511292	-1.479845641	19.760163387444145
F4	F2	FII	F	18051	51.30386129817545	48.528032615463985	48.749396991391436	32.99245129176168	32.064547647170755	33.20083605752026	5.439905543074822	3.9183785403009104	3.1473249234966936	75.93216187193904	69.83128874079422	64.13763124426555	0.4952369570364148	-0.34274067	-0.152496287	16.167234211596647
F4	F3	FII	F	17412	63.78391910904752	60.61092170319834	60.01195166454062	45.117524039604945	43.19546597737751	43.713592584264234	7.390531511266886	6.4412061707976775	5.3011687268035566	97.45100275084852	87.28819315	81.60037467109723	1.4430779690845803	-0.930557674	-0.512520295	19.96251874005728
F4	F4	FII	F	18949	63.29811255173598	61.090297876488705	59.76105498452257	49.44829333113721	46.38369653715968	44.86258453	6.700197961271154	6.024065952967245	4.483080281082824	107.22939261466738	92.66653833040127	85.89795813632598	0.15419263590074905	0.21412509088692033	-0.368317727	20.026963083259414
F4	F5	FII	F	17899	62.01282641782029	60.53080853719132	59.10905236110018	49.235001791385415	45.43512338	44.90205168487701	5.822039887	5.079764253	4.628063224079231	97.71331875404289	84.21319549061177	78.40315572	0.24847477968015497	0.4083689881852237	-0.656843768	19.70306957678891
F4	F6	FII	F	16718	59.839902282328225	57.742516535503455	57.33605909262852	48.13686572071144	44.69421566505473	43.494104986328836	5.869249666970688	4.662842952613875	3.6453054227494555	99.62985926815932	86.97272791	80.39569452372943	1.0273428478982787	0.10388538421215543	-1.131228232	21.29858102170748
F5	B2	FII	F	18617	73.45633807898687	71.42396074225381	70.89893300414818	47.74235289822781	46.325714210456084	46.830088215300094	7.613959636827154	5.6137229041294425	5.055349668440929	90.07635907395789	93.03287151365976	85.35320156	0.9176488110974468	-0.297200402	-0.620448409	23.186515805191913
F5	B3	FII	F	18198	67.60298994317152	63.89296448424085	63.46687641304922	47.991833517277854	44.80021709919933	44.19643290298853	5.860109024285389	3.861960194782178	3.504581984076861	88.41059932052802	84.79119269	77.83245970594002	0.8619405963600819	0.16920165052555802	-1.031142247	22.77917224752378
F5	B4	FII	F	17748	65.01654992652622	62.645534340759056	61.840569155799514	48.67119121734625	44.66697946661692	43.68429139701614	5.881119347789891	5.437510908589079	4.724512856782663	88.59999369626082	82.86350406	76.01267852328424	0.7084769867659837	-0.074548848	-0.633928139	21.584101327191977
F5	B5	FII	F	18853	70.29552674275283	68.03472575801204	67.62376762849172	55.65814069683155	51.82236358488842	49.35319851741703	7.714834650380588	6.027343921549178	6.090180877978863	96.41683414554923	92.65946745	85.40499213248583	0.9943631998883866	-0.157253488	-0.837109711	21.77280791194858
F5	B6	FII	F	17584	73.25232224207733	68.31830514216085	66.41311054408222	54.50951864713055	49.11923181763751	48.01367035734053	8.585376936898989	7.101847569310479	6.239444254261159	92.59602292369092	90.63944492	84.11610802540552	0.12855159813438632	0.3255797810269563	-0.454131379	20.90743885911988
F6	A2	FII	F	18083	71.89660431325585	68.46851786383228	69.21445132109395	49.90477612974398	45.73330358734775	46.085652059144365	6.473596637030322	4.765582437687311	4.546418272234895	82.11216492133426	82.34939266495223	76.23354505435447	0.7461131568412185	0.2626356141161885	-1.008748771	22.247282819949447
F6	A3	FII	F	17181	65.07209186857806	63.44534487370028	64.05321721594895	47.638068472943885	44.086311530538055	42.43242279672387	5.001164116626821	4.680907507150408	3.2144238873447897	81.14680225131306	81.35909386805304	75.63458702918466	-0.155043494	0.19409848126968754	-0.039054987	21.002148359811148
F6	A4	FII	F	16810	64.33423463702792	61.07937241040145	60.950135550714506	48.26993801493175	44.950132682494015	43.97464439233633	6.471431021658287	5.256893353183575	5.0803360562613555	75.03313111000712	77.27843907	73.49313535188573	0.39941443678608124	-0.083245679	-0.316168757	19.593317353877982
F6	A5	FII	F	17261	68.10206711128902	66.15538580506785	65.35270681179512	51.567713756453955	48.21182859022372	47.44183789744643	5.563400595467389	4.959891517656377	5.602196053287063	88.40485967923742	91.66500351	84.92728593878503	-0.203580186	0.47596267737115383	-0.272382491	20.10099098190938
F6	A6	FII	F	16738	68.57430439891729	62.78509406069251	61.90309217890498	48.07452472040281	43.49608619424328	42.16157831	5.983226879002853	4.890401074392642	4.191576951995927	81.82441597	83.96611183148627	77.96366752	0.5118135946500502	0.2361155350668227	-0.74792913	21.248394326220414
F7	B1	FII	F	15780	48.29784092128868	46.80104054722461	46.32204881928828	30.704446359790218	30.609880496665482	31.698771820428604	6.214819442626256	5.841156230308345	4.486861891588228	76.31627296634969	76.44380732292898	70.97421507	-0.734703292	0.16724155020052045	0.5674617414840277	15.362175118176912
F7	C1	FII	F	14571	48.36062206564799	45.537322422416025	44.15410580493497	28.09750026966861	28.158913060749878	29.437172221288304	5.678843826132656	4.4259082660526445	4.009967496887423	74.98938803898629	70.85078382228617	66.52124960015419	-0.254789422	0.6994319245298222	-0.444642502	16.210514240222214
F7	D1	FII	F	15976	46.71548004103208	44.55610835231941	44.82626844605258	27.424794173427617	27.82158912029438	29.802689782277003	6.361227760015655	5.052840988962245	4.055319221919827	71.24866194954028	70.16944798107046	65.17781331892328	0.6598335263605506	-0.195136089	-0.464697438	16.409900544530313
F7	E1	FII	F	15078	48.37171622939092	46.22538582740764	46.27008616829901	26.345148323075144	27.45297627608621	29.813940027530634	5.095650296427486	3.9699302032355774	3.389551363189561	69.68794927730542	70.26120073	65.56663986653962	0.4501122242243838	-0.22383236	-0.226279864	17.42815749812778
F7	F1	FII	F	16179	49.34701074218989	47.929212395566616	47.91791605219428	28.81514153312181	31.38277370363108	32.69078469	6.9810184154437565	5.118263399481144	4.808888224286328	78.59767762489838	77.28426237056095	70.94344378909318	-0.107612659	-0.335382604	0.44299526273422885	15.823286338476613
F8	D2	FII	F	20393	62.975025561761086	59.67410195463701	58.55578821779808	37.27785875616392	37.67374045332548	39.96610335	6.240046328566656	3.838201008969744	3.819779512953726	89.64660749304149	89.16879350980936	81.24458811	0.7891253787821491	0.016195712	-0.805321091	19.938191379877313
F8	D3	FII	F	18968	67.70042312510043	62.565454785025054	61.02809391896811	44.09456296140495	42.52643486946633	42.75492141419534	6.591425639487589	6.379897249937176	4.233929369588157	98.25183431458862	91.05670023	83.22827341617622	0.8534380880450847	-0.366558549	-0.486879539	21.56786168180918
F8	D4	FII	F	18952	65.68378268616658	61.91443815640912	60.669410223514575	48.92003803394471	44.405374616187785	43.50572346	7.886208783064557	6.327928299602643	5.514221995277026	101.52084491342599	93.58026534168687	85.97108269584159	1.3795399402921475	-0.801242225	-0.578297716	20.602433709373813
F8	D5	FII	F	17456	64.62666068865309	61.55542030621942	59.222727287213786	49.24129925241951	44.09007322124609	42.75269118286211	8.135889366450556	6.047511373455045	5.352311940478824	99.36129216210018	88.03856050603906	81.39503286	0.6918840394323489	0.19418917026112226	-0.88607321	19.975617298630613
F8	D6	FII	F	18131	65.56202633067585	61.05594956399477	59.21999877048064	49.39517275907308	43.09356815880206	41.71083264527807	7.563371983245421	5.247128136	3.4398076548595924	99.52275279890435	86.76543156412923	80.29089846400676	0.7667047655373125	0.079407707	-0.846112472	21.875001982129447
F9	E7	FII	F	16044	55.94326252496005	53.56888731023997	52.29860226526773	41.76588122119348	39.013001234140646	37.771119841441674	6.869294756	4.639432402	3.596217802013289	81.73052092724895	76.67527938944883	72.64290399355235	0.9872670229856162	-0.647052125	-0.340214898	20.741407825016747
F9	E8	FII	F	17799	61.50876696835029	59.49455178820831	57.54792385961548	45.41746604569741	41.701902541345476	39.94399712	6.720200658158056	5.844667605422746	5.622247633339224	87.94581156904948	81.87731963184126	76.64362609044969	0.6438434971944496	0.031998822	-0.675842319	19.677059018481312
F9	E9	FII	F	17077	62.6542537	59.64963327815691	57.92827550636048	46.81801431993682	42.90816169	40.85809681194681	6.160688863730556	4.417331942301747	2.8533539685265303	93.65285572	86.38454978874238	80.27695159	1.8073169009968488	-0.383808712	-1.423508189	21.26866525933531
F9	E10	FII	F	16694	55.01739701059418	54.03105484976261	52.500322685748074	44.55568331976741	40.51364610414089	39.12269548	7.277770959049857	6.494673008314145	5.552241303833828	85.73743267687608	82.16067735954357	77.53366242326798	0.21256950021175314	0.092067542	-0.304637042	17.481733371369412
F9	E11	FII	F	16411	58.48869782974376	56.229773298676875	54.61832338305675	44.61153595460608	40.29992480086875	39.01100008352297	6.977183217332623	5.515755627533814	4.307956067806696	84.89147182717124	79.77076174367303	74.37347619731335	-0.202456925	0.5689335711100902	-0.366476646	19.301691418637045
F10	B12	FII	F	13203	57.50922449016872	53.00136314585215	51.41187292022252	40.49936270787296	37.242869499595315	36.072032418846334	6.268444894996893	4.675292088134082	3.9177962663958645	77.47613357776022	68.00367723195741	63.41360973344483	0.6267927109150868	-0.274228606	-0.352564105	19.633418880147676
F10	C12	FII	F	15565	67.08116872932798	62.51785396280141	61.00861051011778	49.49323597142221	45.85392482600669	44.23389477	6.743362623712354	5.833996660811746	5.031993221728527	101.55297089995878	90.27556245149766	84.55572787	0.091645878	0.10471961465242074	-0.196365492	20.235560132470013
F10	D12	FII	F	16714	56.32476867	52.57276307776442	51.61767408809018	41.422223337835916	37.66077777210789	36.2087719	7.236437634	4.663833560002548	5.180879017664832	81.35251812	75.23827974356817	70.44838978	-0.013120925	0.20399189337222268	-0.190870968	17.85487245609281
F10	E12	FII	F	15026	52.563564110195315	47.982454814500755	46.26907501319021	36.15377161459415	33.08754855223302	31.408152422066436	5.335439353684588	4.433103757327977	3.94657528	74.05977627714343	66.21276206427319	62.74885585667343	0.10231470428748324	-0.028833935	-0.073480769	15.74614572959348
F10	F12	FII	F	15733	55.19715107395642	52.016685238823044	50.87569794409201	40.29505992858245	37.610355719652716	37.12067001813713	4.985578445021488	4.766860416098478	3.745990848	84.67589307242801	72.87154977	66.41278559689633	1.5868163069171821	-1.055607531	-0.531208776	18.33435038004738
F11	H7	FII	F	18390	58.520220972279226	58.80650550237164	58.96604349	46.685793751539954	44.14845758083762	43.818040850749036	2.3507072627222882	0.9997298777887771	0.46401598617786277	113.73090097080333	87.21881672	77.44253880838372	0.7767262244445803	0.2647832152466556	-1.04150944	20.74954661371448
F11	H8	FII	F	17201	61.08912346425348	59.77689349554992	59.05357715717118	48.60330349726102	45.19325241056118	43.506937034358906	4.776083512878955	3.6781296111500446	3.0955696691496257	101.4701596583939	91.38367304805877	82.85087604	0.21649273173344952	0.098766311	-0.315259043	17.333314672630912
F11	H9	FII	F	18701	73.40479600774451	72.80506510271134	72.96693099	61.302298602746134	57.95631024	56.91333346571362	7.0680548141179855	3.1911220069047737	3.063594301227152	138.16438654272315	118.65110482991399	107.11234018894272	-0.243365145	0.5073951998172497	-0.264030055	22.286303496097684
F11	H10	FII	F	18198	57.53606366974202	56.37973349987175	56.066330544559406	46.381152986402356	42.71855538468802	41.51232096957604	3.618226253116088	3.210311963565978	2.789939075570757	102.27527319028312	88.74386149	79.63853397061423	-0.398670881	0.3604876230131566	0.038183258	17.96421954327768
F11	H11	FII	F	16650	50.74037170439349	50.434098358386514	52.33760349253418	43.276770308754315	39.77183752520048	38.249307253331004	3.6732221144094552	1.7971039382409444	2.381452725520429	88.11426745624078	73.44488950561157	66.61018789833199	0.8031263923090535	-0.418821219	-0.384305173	18.24411304639701
F12	G7	FII	F	19499	61.37620548156035	63.056566856309686	63.29316862058765	53.040860185300986	49.60465323701945	48.23766889799387	5.749569290662222	4.580487269799214	3.945414778563098	116.01076404335346	100.10083239300234	91.66042854104306	0.5126418958512176	0.09489802	-0.607539916	18.664365340244345
F12	G8	FII	F	18585	55.95695089566878	58.56798597570641	58.273193908096175	48.90282118805051	45.862728818487284	45.42278501261461	5.3081881082915565	4.168587884354245	4.001485838700031	106.88143785769819	96.06511476286707	87.42441076	-0.180728157	0.43931915344632344	-0.258590996	17.35355310347661
F12	G9	FII	F	19399	62.51727138706592	63.524663340566846	63.61781472039351	53.43141933213025	51.00527383773641	49.871587791468926	5.329602229230186	4.510248327111476	3.069323386854961	117.70636168287395	103.0130245913508	94.06599308913952	1.5896335632150809	-0.357564159	-1.232069404	19.76309074819288
F12	G10	FII	F	19499	63.337702900516454	62.55102161296228	62.121299221155844	54.62503194328527	51.852427008003254	50.72790970118526	7.627375519157422	5.259435771	4.5231825482654955	118.14392628482457	106.05186455874244	95.93048103453316	1.4432025284721135	-0.373521711	-1.069680817	18.686934905543247
F12	G11	FII	F	18821	58.37016746673176	58.71060400446579	58.32436253071185	49.807004233656784	46.516917939737155	44.374513607546376	4.268525314223126	3.804315211343617	3.280438746001895	103.28198225070106	87.52417906526195	80.26993077151707	0.3315323534314203	-0.318799978	-0.012732376	17.23678634524474
F13	C7	FII	F	16191	68.15248461117984	66.98202056069007	64.41017622148813	51.165861833152974	46.601029376438944	44.88934100678486	7.944837656437919	5.495945259147508	5.334891707917588	90.43715496832675	89.63106431100563	82.72387878253635	-0.000520481	0.18368355079298482	-0.18316307	22.91401330309905
F13	C8	FII	F	16902	73.26288603389658	72.45993339	70.47845559954617	57.78294809167831	51.72880702253778	49.55049213513898	7.8782783897147475	6.959196024	6.023226037283425	95.83899130983838	97.66445950845826	91.42236247462299	0.068599877	0.6030029122015179	-0.671602789	24.155627190897416
F13	C9	FII	F	16179	74.68068516122791	69.05222692686145	67.75099557	53.91753201949655	48.597653445169215	46.12805992074833	7.590717477051889	6.854269470060476	5.608315924997257	92.42969648855272	91.89928396	85.93284643467533	-0.004477329	0.43173423797505706	-0.427256909	22.55449848657608
F13	C10	FII	F	16578	66.78044172855911	68.24953132752515	66.57853594	57.21319329562144	50.488813558293415	48.259014020325225	9.378392858687086	7.398485471024376	6.932621200677055	97.55455222967132	95.77889767	88.25916259538893	-0.054780256	0.7635727260891514	-0.708792471	23.008940920784482
F13	C11	FII	F	17684	68.03687395427775	66.33829072600439	65.67047319097975	54.692214869500376	49.692194415642746	47.13386074025857	6.995825859886018	7.108665025347708	6.092332675424689	94.49433990869525	94.43104453251813	88.27581792755986	-0.179672063	0.6671344928724849	-0.48746243	21.64775781901155
F14	B7	FII	F	17404	58.48934113957458	58.55703092835981	57.786911182435375	49.740260576333014	46.25201777248569	44.691955298374594	5.875707212673056	4.466710616292744	4.248388306509728	116.23519681919309	93.46091173398597	86.49927505438569	-0.027682869	0.7829448028537236	-0.755261934	21.085238190427713
F14	B8	FII	F	18885	65.49337018607955	61.81832456985528	59.72401005957684	50.78854687901547	46.45577625812484	45.07536208082976	5.944747832553322	4.4717165459773085	3.629919791	112.48426498281756	96.01561176839543	89.32438296051515	0.5714458888131162	0.6050632617515888	-1.176509151	24.013816926458247
F14	B9	FII	F	16710	63.81580997802489	61.65674678157481	59.15242637957208	49.51797975193992	45.69076743325918	44.34359166	5.247146965828154	4.628335843187145	3.3228648881464267	119.1234489766191	98.46883764130196	91.57077847	1.0167990945966494	0.091798713	-1.108597807	21.154787070368712
F14	B10	FII	F	18685	64.26258847	63.22578843231004	61.976090439411905	53.467458170648044	49.61976095557621	48.57527630103863	7.526943266322586	5.897130824293875	5.783934007461458	123.96740031987032	107.91507490228717	98.96462259431692	0.4429890737667783	0.3601137149634539	-0.803102789	20.488812376642482
F14	B11	FII	F	19555	68.96234864511575	64.79854205802268	63.33865533012424	53.40007927975617	51.12503766557495	49.39771375467245	6.851112499652821	6.0015153696526085	4.884778744407889	129.64958175174075	107.41658625340963	99.80831339950636	-0.314541294	0.5582621899117868	-0.243720896	22.60979994340005
F15	A7	FII	F	12453	23.631021557540485	21.47328994953692	21.12822354945428	18.21783723473492	16.821714255102187	15.53175715	2.977910554137476	2.6004864504165353	1.1819531356609376	35.18634875125888	32.171761275663066	30.346121060699193	0.379371828	-0.123611783	-0.255760045	7.123629211099112
F15	A8	FII	F	7593	15.40666775005377	14.631066401543706	13.938545061914063	12.669133770251904	10.94757617966367	10.663428325764585	1.9406231670108811	1.6124707791096906	1.5106576469652033	20.27360717155498	19.22442642931935	17.659706116703575	-0.002178524	0.014697992510222857	-0.012519468	3.8021531642424264
F15	A9	FII	F	10661	18.494371438005135	17.032343612809772	16.435614444216533	13.817890008496772	13.12471338587524	11.686890294410652	2.5708438158703872	2.1126975348684978	1.560253979	25.498728366366546	23.67894825604952	21.618361427330942	0.36691306109022737	-0.556192676	0.1892796150828877	4.3466628231866595
F15	A10	FII	F	10394	19.31961722491094	17.729373611486974	17.56562234602563	14.94032042513517	14.01621889676764	13.196465959711755	1.9664818583796198	1.4758492063800999	1.456009303381962	26.96359959422434	24.025720400151222	23.130917404541844	0.48198450273241544	-0.511064779	0.029080276619716017	5.222714816267057
F15	A11	FII	F	8575	14.965042527277864	14.02053276	13.66304031785476	12.046304972319398	10.543064406649068	9.488061142080033	1.653545352634267	1.676873455343407	0.8592766022023905	16.942148743466873	16.45943474646625	15.561405488169273	0.15207395629833087	-0.328188572	0.1761146161393814	3.952993705
F16	D7	FII	F	17752	68.40447873627696	66.93233099895558	64.81549435191044	53.18549110557568	47.59712004343645	45.941471933438564	5.520940905926821	4.777448607926111	3.8252331212372894	101.98376285369265	88.23336231976253	81.01058934746226	1.2320034536431166	-0.430831692	-0.801171762	24.353079051413147
F16	D8	FII	F	15888	68.28335528036735	65.35929125985808	63.07086181205074	51.58204863708687	47.22468090760725	45.536824800330464	8.361189709060323	6.45927634	5.621135567792294	90.43687868069615	87.28721956902703	80.46812702456876	-0.151499482	0.14351559501468714	0.007983887	20.825457767886647
F16	D9	FII	F	17121	71.90222185770389	68.59395479362352	65.35716557088757	53.34659360977642	49.03624539271128	46.761009573976395	8.040752210393855	5.547790321958846	4.617454379844528	97.26007768220659	91.10122386503046	83.65964646	0.4660381811940475	0.5666232003440221	-1.032661382	22.658501129538212
F16	D10	FII	F	16128	61.89960634	61.414113455259724	61.057113585624776	52.57407606360262	48.155313004140794	46.474049464927106	7.190780991963656	7.520177764185846	6.373106050210627	94.51617327	85.38694595953297	79.45739976	0.3950466957017511	0.14632466846762426	-0.541371364	19.94822981848971
F16	D11	FII	F	18055	66.14291549926045	64.41529528424019	63.306552592873246	53.590971971892685	49.71699280527716	47.64139112161537	7.354502365182423	6.844300659166112	5.911260176614196	98.93154143229296	94.76269646032783	86.81243203391656	-0.864347765	1.1023284290856914	-0.237980664	19.468638443914845
F17	C2	FII	F	19946	64.21794804278758	61.2082333	60.74343560808987	39.30244974656121	40.16350204353458	41.87101531539609	5.877154179723853	3.9693245089087412	2.7141366285637254	101.25534844665208	92.14468479189296	84.81422405123769	1.2924233797344478	-0.374577967	-0.917845413	20.626112902636716
F17	C3	FII	F	18270	62.64272071135845	58.49085866702828	57.74686513906893	45.126664513603174	43.16145245113344	42.62778994923467	6.092161213732318	5.318692339093509	3.5925112106040906	101.34196335122975	90.03670102298062	82.96231664726496	0.7066004116573161	0.27799212298638665	-0.984592535	20.01880041265805
F17	C4	FII	F	16918	57.51838752662913	56.02833782404325	53.89012041875891	45.53254965710896	41.73239504092112	40.51677271045844	6.2088940188255926	4.601054352130582	4.416340124046261	94.43592050948912	82.2033459	76.19720657191793	-0.166243581	0.8614701616855598	-0.69522658	19.547619667323676
F17	C5	FII	F	17273	61.82987147853499	58.165658898690815	55.60823363728078	46.93604256248111	42.90475491787258	41.3945324	5.121194209229856	4.389911779557547	3.7687763020422267	102.2255273365619	85.59585978331577	79.88636615955849	0.6173510139084506	-0.110579396	-0.506771618	19.56067983534391
F17	C6	FII	F	15250	59.66395473749425	55.62159810804289	53.67220759840035	44.63191239873498	40.508012835347856	39.64924916710537	4.952080907	4.4481180997672105	3.4936697723402936	91.88407632980116	78.49390988020133	72.96994042852606	0.4822897659264136	0.01957501	-0.501864776	20.637741921596646
F18	F7	FII	F	1624	9.518120308292215	12.966915887757853	12.928691063481612	9.102061736027547	6.642845312372014	6.605320551511436	3.3830071004754885	-0.547421313	-2.077505269	13.184725472826518	12.072272391276801	12.113732274131525	5.524741430738285	-1.0333465	-4.49139493	26.76623300070288
F18	F8	FII	F	38719	147.17761670810904	143.7158723214707	143.17293189445635	121.91966958158659	115.75463259714954	111.43354267999007	38.141234310017424	16.221007874700305	6.021711132947395	222.57918459361966	238.51717363704054	235.39333752357723	17.57869212597872	-5.771707727	-11.8069844	45.792918804522145
F18	F9	FII	F	1137	13.099482271476928	6.965619614200863	7.753541627894423	5.1800582516775595	3.1922190919655318	1.8210885064973343	-1.033438237	-1.696556788	-1.988581992	6.783078700330135	5.301933906013412	5.019662962383835	2.914408424103696	-0.829776104	-2.08463232	12.118403154144067
F18	F10	FII	F	830	7.223660818	7.113556954127475	6.1173483136223545	5.304854383232673	3.728201111983692	3.382171723886426	1.9681236214969218	1.2167651628073823	1.017546510023564	5.319320634698727	3.4748315402182026	1.9165177623988576	0.10149492408183747	-0.678973305	0.5774783813236057	5.613966834602415
F18	F11	FII	F	1516	14.50305045800228	13.464685763014314	13.044523820431872	11.549526443847112	8.187008555244182	7.418319768563796	2.0186547433703215	0.27634347343012955	0.16402621124353267	11.085349884981186	8.648145345	7.962748893503084	2.2435839932327255	-0.731910448	-1.511673545	11.282911546670617
F1	H2	FI	F	15377	47.31220438971437	46.148547912425684	45.919990358667704	26.25814922969454	28.089326178500684	30.48807870042124	5.195670630000677	3.560657163141279	2.771185175523229	63.032622563341235	62.980734945022164	58.114789618109256	0.41798441252917407	-0.462238388	0.044253976	15.223023398853442
F1	H3	FI	F	15210	62.37211688532601	61.514733714862714	60.816861311845244	36.662991885088275	38.579034618207324	40.478706387737276	5.856901931059014	3.235730380412214	3.6335329431535612	93.94166682364047	93.35154918608389	86.07047299191879	1.153378284673508	-0.587165974	-0.56621231	19.71203375231501
F1	H4	FI	F	14863	54.52166995338115	55.377537278808646	54.57434537695967	39.22320983182071	38.16333004827246	39.23879694299351	3.720611004079249	2.764584599683648	2.315150144537398	96.51292786	86.44089634116573	78.85068441319513	0.7033700085243453	-0.870706698	0.16733668986953276	17.870701217795173
F1	H5	FI	F	15577	57.14939250800815	57.03879628608705	57.09904848284927	44.93239956763691	42.28515244867366	41.62867992490371	4.247166762333947	3.342813706401749	1.5952404139694956	101.8984144390774	91.86884015918382	83.59195552550553	-0.370491012	0.5656892025489277	-0.19519819	17.550927818168073
F1	H6	FI	F	15354	53.82928964722984	56.577240799904644	56.84704612077397	46.39393842864891	42.319245243048556	43.03698774514811	1.242277930836348	-0.091784587	0.051875076156296274	105.9330854	88.53146261090242	80.78613002345392	-0.358965632	0.6134258458485249	-0.254460214	20.968686061536474
F2	G2	FI	F	14137	54.35138070891479	54.13429613140468	53.53479845190881	29.339820211806742	30.890786426972486	33.09471583585484	6.105157266	5.019119090434881	3.971188650510129	73.86760259871065	75.59852308129726	71.60712629330406	0.2971328717435746	-0.237410564	-0.059722308	17.84547019766514
F2	G3	FI	F	15493	61.01502180545164	60.87112066476014	60.29277527415107	41.89118521	43.13125173740755	43.572439408674114	7.2374014683862455	5.4411386566982465	4.821305323654492	99.79757771	89.23952800901023	84.22253287669743	1.1814590577639414	-0.873059196	-0.308399862	18.332150850834676
F2	G4	FI	F	15074	60.00404526324242	59.756346757261014	57.79572158017754	43.23980684757397	43.09245583992152	44.444258604661975	6.681873287425013	5.420687026487013	4.623397689555663	99.68197925915057	92.75737163	87.01893701639189	0.1378303552012099	0.22542187807239245	-0.363252233	17.461635790630908
F2	G5	FI	F	16311	62.43265340992518	61.92421219416798	61.60777133887561	51.11560042070134	48.45617965368879	47.84051606450903	7.459071927860478	6.052758516843181	5.288401803202628	116.92420772397253	103.12474215175895	95.28996535087485	-0.029051073	0.23531088811705914	-0.206259815	17.135092526057942
F2	G6	FI	F	14791	59.42921751814882	58.818105223502016	56.928849015481646	47.900588606693475	44.593488368846124	44.65796353949378	5.684099735331813	4.343153832814714	3.966374621559364	108.47939484192148	95.10231927	87.80067048528579	-0.067275296	0.10313921275969307	-0.035863917	17.897034977182006
F3	F2	FI	F	16060	63.57979103395968	62.86412110845208	61.996138147597705	36.287125184027744	38.70929726585719	41.714996296199345	7.988267562916683	5.6217664948616815	4.840007818196032	82.59497686668423	92.21262492402036	85.69403920343726	0.7366745330726765	-0.299873875	-0.436800658	20.36010863895454
F3	F3	FI	F	16060	66.67468116649515	65.96202092154975	63.95869609072918	44.44809831305621	42.97782834873286	43.71730052319751	8.778116191779347	5.589110601363249	4.657623997590694	100.94514786185862	100.70185485127203	92.54287291476693	1.7613064563359444	-0.233848392	-1.527458064	20.957625512383874
F3	F4	FI	F	14252	62.69735498169334	61.16420977936535	59.502129250980474	46.673814417579806	44.63497640633335	43.21864640492801	8.377203743295844	6.763590318185248	6.463544200221595	94.51242883	92.35637482893902	86.73176404025692	0.021946269902944238	0.607755854	-0.629702124	18.768940851694875
F3	F5	FI	F	15808	65.40713569	64.65157327993931	63.172730694266534	52.740856221872676	49.86950304716112	47.72156914710237	7.841571106951211	6.874316408840713	5.803973952457362	103.77482296902927	102.94846652034168	96.25038496180059	0.7530012158213069	-0.426869257	-0.326131958	19.32839500264721
F3	F6	FI	F	78220	67.29401095904096	66.39207032869466	65.36811671941288	54.98685005212111	51.287620285878575	50.621179320454615	10.432581593879057	9.614619433	8.140998410955309	102.68423894123661	101.31829112307703	89.40935798887094	-4.935169334	2.1475417217965393	2.7876276122128445	16.627665562256862
F4	E2	FI	F	14739	68.96274641217754	69.13642752765695	68.96662284326847	35.81214563737541	37.39458542123795	40.753173626885015	5.894845331158248	4.208325803075649	4.030639884073395	103.9674411165105	112.2221426418659	102.16578337222383	0.6478803344667448	-0.112570577	-0.535309758	20.953456675060973
F4	E3	FI	F	16834	60.42328910703698	58.60912237133729	58.53996653930301	37.804352305707646	38.02852786055599	40.19378681707445	4.666306716440683	4.485480056571685	2.911837553356932	103.73183290462974	93.74816302562016	87.95256286581807	0.22102785854777807	-0.208782387	-0.012245472	20.226147414588738
F4	E4	FI	F	16163	56.806860214484516	56.97758596581072	55.530452418604554	41.42705988650138	40.33059311169572	40.347341893462186	5.978406760402116	5.676005836284517	4.2619703509452656	105.15397312485197	94.35233066525541	89.21304428	-0.104712231	0.4355653683449958	-0.330853138	18.545841242823503
F4	E5	FI	F	23553	68.66959046163161	68.17340815331451	67.51097860249673	56.43946599284607	54.35549366954213	53.18866362735598	6.344207051577012	5.902003091328215	4.677843136197062	133.02880276598407	118.61000397991246	109.24803976389937	0.4945168192974094	-0.315421645	-0.179095175	21.189500926422408
F4	E6	FI	F	16355	57.64962636199277	58.252106027471285	57.09965156805991	47.241584424117235	44.252418826838586	44.658036005213845	5.918934434137078	5.044371075969881	3.9734469042312277	104.35139752187254	91.35962690442597	86.60701568588586	0.12322747662557632	0.26038424302065977	-0.38361172	18.52356256380294
F5	D2	FI	F	16934	71.63939246504351	69.03161824	68.40862018356543	40.15471190389067	42.20464493345652	45.87185023538068	7.770569287045014	5.890756349930015	3.9672776332803608	87.09205259515927	97.67325957509269	90.68736044	0.053623435	0.13775506172139274	-0.191378497	23.166905484263207
F5	D3	FI	F	51268	69.88091156305235	66.60636246597704	64.93839455133377	44.65563989	44.19776897786225	44.716558493752615	6.033364395205645	4.895436772399044	3.6280354176614935	107.80894729510518	97.03758371547063	90.36075258637652	0.24867228385194196	0.2749431157635236	-0.5236154	22.770385733031276
F5	D4	FI	F	17576	74.39434958609775	71.24403099828665	69.04100631025887	56.77683432	52.74389623326486	51.81978156	8.182648772417746	8.404317919366147	6.198658942750495	110.65068348843069	111.3689988259231	102.54542983489102	-1.188486565	1.0018032838683233	0.18668328146683066	21.015217245896775
F5	D5	FI	F	17121	71.07384508260448	67.40650992541639	67.05922367	53.11183430860764	51.13067461	49.74437567474405	7.380015980120781	5.954833503871281	5.100916198475332	105.60003901243644	103.40442967146886	96.06811067322776	0.3771432633714795	0.21704618619525817	-0.59418945	21.80218969151304
F5	D6	FI	F	0	71.45395856073925	68.90275292849205	67.49263758947828	57.74480716260571	52.69399716069957	51.37924719741112	7.807307712	6.041100420868052	5.338382002	116.60326880836422	108.31798771999462	101.20020252275253	-0.287050945	0.7205212554221276	-0.43347031	22.70310984482927
F6	C2	FI	F	15601	66.73750957160381	64.28886892817732	63.63701291259804	37.103315319247976	39.18739152029692	41.42534385225148	6.631124984414313	5.289147073473913	4.553144575372961	84.95552336001697	93.1630166	86.81125654200329	0.8521954530049101	0.162303346	-1.014498799	20.485759231625508
F6	C3	FI	F	102495	66.54209077894124	64.35858162555654	64.27805132060277	43.744051959873005	44.41675287509206	45.26849487852671	4.894333167739045	3.4624180643458473	3.6910211006463953	109.88763086779261	103.87538929345902	96.68036461415892	-0.265995356	0.4052513619186229	-0.139256006	21.296992942858875
F6	C4	FI	F	14172	61.27234601660324	59.66157517382405	57.64685332236776	46.107982800791106	42.363831327815646	42.155958232524114	6.847198796835144	5.2315557105617465	4.2399262598776915	91.69598661	87.25472742806592	82.46282089665772	0.070222372	0.33423003056272194	-0.404452402	19.153349386513977
F6	C5	FI	F	14751	65.21164408208254	62.70552324626155	61.80871788733087	50.74373454	46.65279707908235	45.918550306818105	6.476060164412644	6.143927469176948	4.766597126781495	102.8779994851876	95.93547248076602	90.83582127987992	-0.500192329	0.43829335824932514	0.061898971	19.118630264313875
F6	C6	FI	F	14440	65.44435768980549	62.08284516121009	59.86394345574291	49.28048944927414	44.805858426000796	44.03346854931405	6.6480880741850825	5.811143238746883	4.801175541555729	92.05500326067845	87.28670484615486	82.24611613652907	-0.24553448	0.759090555	-0.513556075	19.21790251419704
F7	B2	FI	F	15042	49.46308353040442	46.721214740383715	46.03775798924444	28.574726377447977	28.534134988403526	30.59843319098648	5.137021046780614	3.4171822275812183	1.7539425205460653	78.84432619871347	73.34406953	69.38979296	0.19212986796311426	-0.289356554	0.097226686	16.535449455733005
F7	B3	FI	F	71509	45.087727956266875	43.848306213775786	43.152298039091505	31.18303481559614	30.37462182216569	30.660295458551342	4.4592587416588785	3.111214217020681	2.2106043034761313	75.79469568116194	67.16385862017476	63.86261263377877	0.3184925610452787	0.18267194612165838	-0.501164507	16.09028072355284
F7	B4	FI	F	15401	49.23023799055913	47.40870560585725	46.543185400993465	36.304506409145205	33.677393851049445	33.54018955703711	5.520052959854343	3.5396702645066433	3.281982988348492	87.72475357	78.98825579539093	74.82241703946322	0.29494828514623705	0.090638763	-0.385587048	16.127359325966378
F7	B5	FI	F	15250	50.66769395281648	48.64728824884759	47.72979215458351	37.59719587597064	34.36320932030179	33.10245490881684	5.132725177926478	3.929325766	2.5046646786989264	82.86926953345834	73.32857466301947	69.40263222697317	0.6272112257665761	0.009085906	-0.636297131	16.332442455161743
F7	B6	FI	F	14575	44.38394559669314	43.85189989269545	42.075245574649074	34.65503906651381	30.66901974425975	31.281970951778206	3.9674237701449453	3.517280225222448	2.2918925482821972	75.93249660128191	66.09697079649503	63.59397246995872	-0.24299859	0.6391173199372258	-0.39611873	15.911956388400474
F8	A2	FI	F	16423	47.79834941828114	47.07898776137175	47.251136246935374	32.23133895865201	32.093343537864854	33.07223339332531	5.243700868871548	2.8141636508062486	1.7736237542416955	83.22834421	80.96438760901822	76.63922392453622	-0.11321932	0.1579607787011259	-0.044741459	15.946992989114174
F8	A3	FI	F	20098	46.35084130975618	44.53337476195628	44.48387770272831	33.68930863443144	32.10019211018019	32.02239805540515	3.800520341	2.4046443770508805	1.6977685029316287	83.90533656770744	77.03499272123396	73.78043760772366	-1.085943372	1.163391276978361	-0.077447905	15.87409320691564
F8	A4	FI	F	19052	54.76351299621902	51.034324332444825	50.76964759495384	39.538374716766484	36.604574129624226	36.612521913282976	5.189434883327216	3.4986245542816157	3.062929883503365	93.69349160399408	91.68672627	86.43323924	-0.316542181	0.14096696239769457	0.17557521902079998	17.344441431109406
F8	A5	FI	F	16730	51.27368739647497	46.53096907028558	47.02485472388301	37.068560818635746	34.64665702928069	32.818498014577244	4.251398093821479	2.7977388348209793	2.9086334402359277	83.39720464477374	78.17690381646855	74.04849543495675	0.2042081498195749	-0.08851737	-0.11569078	16.442332464729343
F8	A6	FI	F	15266	48.942852427602006	45.21859807931252	44.58064533225064	36.36468619575998	34.167368043634426	32.71773730130118	4.461306849061012	3.346279205284114	2.7650803453093626	73.57401399022797	71.73116836	68.54581229	0.3931844717966104	0.18475460108859387	-0.577939073	15.713668322330607
F9	H7	FI	F	15138	52.50678296136742	51.30632499932882	52.22057556816344	37.70204739360028	36.41373882381923	36.77402394201728	2.5629868179801143	1.8976766787251194	1.196505829495166	88.59592111756187	74.28049823	69.67476265	0.24867283093221104	0.7690413392896964	-1.01771417	16.612840955153604
F9	H8	FI	F	15960	49.74071143519517	50.33014547141668	50.99536866	39.16274549129684	36.99583214357878	37.34281598880144	1.8685039504796794	2.2053843721772797	1.7113629370125256	90.88093159581194	80.06519145836626	73.34128286860016	0.14143069894127436	0.3071848518081577	-0.448615551	15.478471998896543
F9	H9	FI	F	15098	55.90437820416861	54.091533996755615	52.550233673245444	43.10373327358728	39.40409551272212	38.55115730223457	3.578088585839815	2.440871239236113	1.6355249372195608	96.12866435189427	82.95361191942538	76.20002507	-0.793503254	0.5545450383366948	0.23895821520889982	17.659267111308207
F9	H10	FI	F	16084	50.98455376762851	50.14485603358452	50.23230921312134	41.92555595448997	38.63651759064672	37.67981107908037	4.169519506111911	2.670012222083713	3.168182916	87.99378933857137	82.74095826489429	76.66111009	0.631380444	-0.838008394	0.20662795028199454	15.208387264377109
F9	H11	FI	F	15529	52.32181338742074	52.09934362305095	52.215523128960065	42.67221804123201	40.17190470770405	39.27814905209921	5.150160102257148	2.7791572061332506	3.0218601782560963	89.41811543720131	79.59863052079723	74.82111703467733	-0.334770261	-0.120054554	0.4548248146956322	15.832732480392172
F10	G7	FI	F	14520	61.61209346101721	61.08260259206561	59.44459474617284	49.656122501416775	45.652902275711426	45.450752052823375	7.275588937823912	5.9970564150656145	5.200490123193763	113.39664841038457	101.3606281	93.54412843681389	0.7036533775457094	-0.067764525	-0.635888853	18.832556468498908
F10	G8	FI	F	13937	54.37164221456118	54.637236182769186	53.59458406	45.16058526345384	41.943258986963386	41.81300384670064	5.978613583565778	5.652071138400178	4.726917338974324	98.55727208610953	90.66964073337296	84.41823728989476	0.9160612622117732	0.021181275696257273	-0.937242538	16.324658891476943
F10	G9	FI	F	15006	59.789304607860515	59.70968254610982	58.05803637736554	50.99253483344988	45.72411020545022	46.02848921571488	7.578332824626912	6.191001625582814	5.114190035069861	110.24093934222837	101.17152605565079	94.78432160482569	0.5786504902917073	-0.064106827	-0.514543664	17.297733104045108
F10	G10	FI	F	15322	56.53955592592685	56.51626106370185	55.85617806792938	48.06396328	43.77126024187116	42.645525356313215	6.376166192670347	5.183885880620249	4.476497600332994	106.26857253369201	94.51892763341743	87.95958074057734	0.035338449400843075	0.1512390575237248	-0.186577507	17.452376665624474
F10	G11	FI	F	14117	57.580242589790274	55.760582532750476	54.59538448	46.592015206929645	43.86633457006339	43.066630207347046	6.6499408845886805	4.273134915837282	5.083592379431629	104.22697817926584	93.23326054719726	88.92801897999816	0.9010174468604752	-0.206621962	-0.694395485	17.30492707376764
F11	F7	FI	F	15505	57.62731981073435	56.374467305135354	54.33359482860588	45.231513979083815	42.176503278515455	41.58770358247121	6.398034795138646	4.004315396292149	3.8635881457695938	100.85261990623891	88.40686556549834	83.51743805586904	1.3558204152280418	-0.966553016	-0.3892674	18.441506104501574
F11	F8	FI	F	14919	51.53362889551883	49.880946593174045	48.20447769483427	40.206672844711704	36.90662722271125	36.74012582	5.024134036287844	4.009045534505244	3.9644187787777945	85.08028551	79.04100952943251	74.58739792802672	0.5813597183598382	-0.091959941	-0.489399777	16.904854519382877
F11	F9	FI	F	16084	57.02724283581993	55.91777107256914	53.56929262545317	45.355964856462904	42.26765316951305	41.55572555406491	7.232086496198342	5.235190856630243	4.974548440762593	99.26191182	90.59400985176872	86.08624609013862	0.7059435177128428	-0.039191505	-0.666752012	17.888351790953177
F11	F10	FI	F	14895	60.223921492545585	58.624892886580085	56.129432589122615	47.682185745831845	44.465813873828594	43.28418705758415	7.850470665634582	5.938257866600281	3.8245074673222277	98.90837569477274	88.14463786590817	83.47836733208047	-0.144164235	0.41972874	-0.275564505	18.28508131909874
F11	F11	FI	F	16092	56.36513619596005	56.00802224278165	55.329953927657684	47.920455945759116	45.42786399690236	44.79884578023291	5.963490785519745	5.284889181674547	4.709483959662997	104.63354363552271	95.43413425344913	89.72570272514002	-0.462226885	0.5662200649448259	-0.10399318	17.034087204770774
F12	E7	FI	F	16981	55.97014058046611	56.50507971947562	55.023558007949134	44.830803188756065	41.50589352731762	41.64075013930758	4.345614238468912	3.5712924497436127	3.2514641833296594	107.79323929332887	88.50021745964129	84.79181128462419	0.5346742808163079	0.092271671	-0.626945952	21.43869006453761
F12	E8	FI	F	16287	59.03165474734154	58.12570111057865	56.82033146521497	46.63986938896901	43.492249315160954	42.65316340852281	5.765324138614346	4.265994491553947	3.7228742380698954	103.54517417001969	89.23380049362814	84.65073828835702	1.4713780515211425	-0.219365327	-1.252012724	20.197027129462775
F12	E9	FI	F	17185	60.32992997725984	59.42628745065214	57.99936000497706	48.83476949	45.737427628698455	45.49247625	5.321394262454245	5.143822211425846	5.012557549580194	108.4906189312366	94.24601349994202	87.24087795244192	0.5951684274535438	0.22986644538162437	-0.825034873	19.141191710893875
F12	E10	FI	F	16527	61.03045846128481	59.82223067781831	58.268082675506434	49.25465712991327	45.80973461936762	44.97972005689317	7.336247852000415	5.446363770107919	4.148408959848464	99.84126825820577	89.05601881	82.87777776976019	0.19904309908051232	0.2558646972512939	-0.454907796	19.386551125987705
F12	E11	FI	F	16658	54.58992618681094	54.237098939822744	53.51420311406707	45.22619612	43.21971073986336	42.944767718294514	6.365125137869445	4.642530369881847	3.5108648975690926	97.95899062	83.91808561813143	79.90401647507153	0.299997084	0.18223583255462472	-0.482232916	18.115329674096277
F13	D7	FI	F	14488	73.93057891941424	71.41109980449505	68.88346453277097	55.95647179778831	49.413158522121165	47.917820453415715	7.630254373772644	5.3315534311961486	4.660144264524096	107.84127816347541	98.71892928440883	92.53598987276973	1.1463930957783433	-0.153979369	-0.992413727	25.916369677052074
F13	D8	FI	F	16918	72.49662799440041	69.57849299142121	68.25016195205514	55.500692386607284	51.52960864643353	49.676608431046276	8.025216058911411	6.074624499268513	5.040371836758663	102.19226993172218	103.07140299999159	97.66716716	-0.103278409	0.7261303892992927	-0.62285198	22.754563792758308
F13	D9	FI	F	14468	70.05996295614464	67.78372609481495	65.94200783795138	53.81796033968271	48.68537532744196	47.08807079360811	8.092625827595349	5.354534018365651	4.672030869	99.93076204275872	96.52413481060513	91.47524164929303	0.5806411601883461	0.36087458833882735	-0.941515749	23.25153301803877
F13	D10	FI	F	15804	66.91256730034011	66.12120350704942	64.66226539196424	53.798873921219084	49.49768593485223	48.45748983687288	6.025778330201611	5.475917503943311	4.991742779230158	103.29634333479547	94.58783187980589	89.23815579399779	-0.346494391	0.28397736565379006	0.062517025	21.55223164058501
F13	D11	FI	F	24499	70.10639862594319	69.01393419590039	67.85457796	56.93905899255185	52.26134712	51.00026432174295	7.235574718010376	5.897734824052478	4.277862103179427	96.61608612613713	102.73612521139356	97.73314412272146	-0.285284522	0.6941525387357572	-0.408868017	22.334463534715344
F14	C7	FI	F	15234	49.86436728200765	49.43245864651006	48.046605049141476	40.698653654981015	36.76668731387775	36.783647123936106	5.1731053427951466	4.012011963994446	3.0066428191875936	90.90736461560911	73.30911819976893	69.56838033381123	-0.319417069	0.69043798	-0.37102091	17.959449463531374
F14	C8	FI	F	14795	49.73944618333064	46.920304493109754	45.84323114277407	38.81824113607891	36.41983114412555	36.05118206653661	5.313084746866146	3.8533562163198454	2.3931320375777965	86.4639085	72.04894833207813	69.42043053064893	-0.106228868	0.18163778086992366	-0.075408912	16.696670925966675
F14	C9	FI	F	16455	56.40485346059991	53.80675455181192	52.53648449749984	45.332692417792074	41.45113597191953	40.162653822338584	6.080371622870011	4.8971996917695115	3.3087041077421624	104.86903516901238	88.21029351	84.62641598	-0.316093019	0.13599586037389244	0.1800971584356965	17.56600551066011
F14	C10	FI	F	15517	46.75349126457338	46.464361587490785	45.581231273952014	40.10787883815435	36.723757358428294	36.44607341691715	5.917687684668882	5.040977853095685	4.0052549305988325	93.08503553713103	80.22558018763115	77.06591939743765	-0.318736984	0.5502555609142608	-0.231518577	15.534153887092438
F14	C11	FI	F	15274	49.478014663117406	47.176054375315616	46.14285578625924	38.11521607499458	35.989169128105125	36.36081204204278	4.039824436732015	3.1506113578642143	2.546363399023864	87.72270079869357	72.65829468	71.19794618	-0.703678961	0.6617239784155942	0.041954982	17.087723211301906
F15	B7	FI	F	11296	22.454399019004278	22.673770707840088	20.75230142608771	17.249797000533142	16.507408012532093	15.801029219277847	1.9063010520310435	1.7182681726185542	1.7369816614741627	38.553595445654935	35.89589990301495	36.041978086054456	0.4118519173473203	-0.063070889	-0.348781028	8.962766848464238
F15	B8	FI	F	12948	30.980772595877013	29.22707994758312	28.55548361063375	24.01330841101248	22.55156356112213	22.350261552874983	2.676477871033624	2.206244395161727	2.0691933904730337	57.39950417400618	48.89834934	49.22078063942109	0.37084478986652947	-0.126811734	-0.244033056	11.154523877860397
F15	B9	FI	F	8646	15.952952333925538	16.414088909732545	15.14209089729427	12.196950215242005	12.053047684214754	10.945790004857308	2.6260847400812324	1.347579615315726	1.5192795610861634	27.25473727	25.116710539257816	25.920290730128116	-0.272632714	0.11847401029232252	0.15415870385446784	5.953098800861877
F15	B10	FI	F	9604	16.290809106757465	15.786694478834672	16.15977801414989	12.722391718966826	11.658352348513976	11.42241514955483	1.9082460745864482	0.8555312284951908	0.18720698373580813	26.121687202017522	23.792044252609543	23.781704716525443	0.084203227	-0.166109952	0.081906726	5.814613385831552
F15	B11	FI	F	15792	44.332372395495334	44.11459253597405	43.40887463645617	37.43424160385331	35.373407164202455	34.88510100980631	4.238597498038546	2.4582647566453506	1.4289082757033977	84.91152848657961	73.54852304836493	70.57471060905904	0.21386601660724303	-0.290862809	0.076996793	14.411956921691774
F16	A7	FI	F	16068	59.16283478242721	55.989148476050815	55.08500133523174	43.72713001784747	41.24877260054423	39.37054873876389	5.739361996953015	4.036746880328415	4.086482810543465	89.44790923923507	84.3007723	79.20476959252129	-0.35545826	0.24543307781969403	0.11002518253409832	18.380735282408406
F16	A8	FI	F	15178	58.55078756462838	54.51794464278987	53.273660093692996	43.277849304891035	38.563174611175086	37.82304981311334	6.217448519884876	4.232339349	4.1119497668591265	78.69507211669423	76.09804983103845	73.05201668091816	0.23758817379007624	0.16186898703595531	-0.399457161	17.170243223989143
F16	A9	FI	F	16140	63.848186743583014	59.396010821521216	58.02868321473744	47.56904631290426	42.70316899537312	41.619573044432585	4.551284607868013	3.7251427852888135	3.8810073265723624	88.09755161372497	83.77030595250989	79.33832918954519	0.6602263353704103	-0.698245616	0.038019281	18.405804659930507
F16	A10	FI	F	15980	60.46922067039678	57.54852105211208	57.71274983	47.064593066428344	43.41438716347589	43.01675250166464	4.389380848868779	4.5828228064315795	4.4012157192527255	96.00040952760294	88.58377186446836	82.55204599669686	-0.449449734	0.3818896297749568	0.067560104	17.712838674902542
F16	A11	FI	F	14157	53.88376074065431	51.56235123509042	53.281301104732535	41.80022653824638	37.88679477162212	37.05132140242068	3.665381236658913	3.1527487335562157	2.5830472426137625	81.04324345677307	75.94165242	72.50300293284859	-0.780518977	0.5433985840738949	0.2371203929124981	18.701471476181606
F17	B1	FI	F	14663	51.304536421595834	48.215378419214154	47.493850297298174	25.83933396520471	25.870083576972654	28.83321468157451	4.632006612873646	2.9052875829053484	2.313458914388697	77.91273846	72.10776159261272	68.24982034677822	-0.005041734	-0.131298607	0.13634034033793085	16.550199504321775
F17	C1	FI	F	14819	49.750897566010785	47.67222806830119	47.87120907118841	24.837012878611546	24.474105787285893	28.429996299551647	6.152417164322882	4.847875147145183	4.123243999541531	74.83013328313153	72.90016934443815	67.95294522494916	0.1764611450878757	0.11443138078356263	-0.290892526	15.981290189486339
F17	D1	FI	F	14927	44.90287662	43.94730649547442	43.496800207173635	22.11486011519948	22.829910415243123	25.656907915571683	5.375750158384616	3.0344649647284143	2.0276148208180658	65.45818777079347	66.84630317	62.22320357	0.39141413178261075	0.33870146201589435	-0.730115594	16.879839808270706
F17	E1	FI	F	3862	45.30315853	44.595157921644216	43.64097255767864	22.824026497278773	22.230373719982722	25.86666085081478	5.100240498786512	4.0417758674898145	2.951085230308564	65.42305300012697	67.24630984387099	62.573285270909395	0.3585099148432107	0.2710969410705921	-0.629606856	16.265909400174607
F17	F1	FI	F	14256	42.163110907266166	41.47874085073078	41.81532599	22.125185508485437	21.159642201976183	23.953814497759538	5.265885384330977	4.129658726738979	3.2128190681240287	64.91301682412295	65.71992857606327	60.74781238238466	0.6070660330177748	-0.313481351	-0.293584683	14.508808190287743
F18	B12	FI	F	25947	101.9491965678342	104.59001081675592	104.61796351473413	84.59945264970668	79.20059680709763	74.48100902949487	17.751868211907706	7.781480397371517	1.1749339188364587	198.30082642253018	193.64367524792058	177.08860940943748	16.497738673083006	-6.590905901	-9.906832772	43.10054777997331
F18	C12	FI	F	12956	91.10191524299825	87.75570105620696	88.34311222533717	72.24436374	69.46650024452765	67.73153463	12.078321076282052	3.9207611302382546	1.0416974475633012	160.53162668164822	152.50399804449162	148.23172926775754	6.520289251044943	-2.156509732	-4.36377952	35.93232929198627
F18	D12	FI	F	30220	116.69733594931208	115.08590428443577	116.29390644565501	96.36599318019253	92.08678774763348	89.01647882431774	21.91319518293988	9.840571692914082	4.094795353477032	214.84777789262805	226.27253840941347	211.22985058244134	9.530216573	-2.897763985	-6.632452588	39.51595385643844
F18	E12	FI	F	1416	7.179800417433861	7.6427915786793905	6.8879413207911115	3.8127303291845545	1.3973767130582653	1.918852506254141	-0.514373975	-1.058613374	-0.71705794	9.793085475733339	5.464365063	6.136463089	1.756038863758703	-1.215547639	-0.540491225	7.664184522380334
F18	F12	FI	F	23972	110.20676017821691	108.3685779363216	109.12109689516583	86.66339703467136	84.29987270923431	80.44061616578759	17.65017554878262	6.819243653471524	1.3174040482180729	207.47592045862888	208.37824552251627	199.5965040869752	12.758586270852412	-4.103733328	-8.654852943	44.24337043
C1	E2	CII	C	24419	81.37346372750132	83.06767327577558	82.21411529136884	69.31621906302244	61.83551869367221	60.57517102118682	10.387026057447752	7.375786570409918	5.665319034569418	138.99119636234875	122.36758326442755	114.18772443945703	0.6383327295199415	0.26480583856353945	-0.903138568	29.826412388980533
C1	E3	CII	C	26526	86.58084068219158	83.24253473428784	81.13610945612112	69.87769293177212	62.45624125540199	61.02544083129409	11.573980034604222	8.664007763534581	6.827779096943988	132.99200733719005	124.61696725649281	115.35425438848429	2.3274637079035116	0.032801693	-2.360265401	28.190935803233263
C1	E4	CII	C	1269	12.87754847482714	11.535610853293502	10.078325500182679	7.338277183046169	2.159878072003546	1.6451959261283688	1.1486909238966776	0.770263791	1.113222889480979	8.109069369713094	1.5109743506915772	1.4131004098160789	-0.076761248	-0.576667972	0.6534292194898264	7.285617358396901
C1	E5	CII	C	1237	6.620492089790998	6.605951955361357	6.129938352139936	6.517598567549124	3.3734866079474024	3.8591562718398063	2.4285088521689424	-0.240199912	-0.713452087	8.702482837	7.062750841026935	6.209797174025704	3.223611961177829	-1.470553462	-1.753058499	12.133077941169445
C1	E6	CII	C	3376	28.724697891483274	16.10615908616124	14.930848518938816	17.146870900309302	8.287590787926582	8.661648809917981	3.864673078139621	0.25873872805738074	0.954961375	22.759343932335327	16.31922331568751	14.815793303988286	1.2658044104810067	0.028628962888507914	-1.294433373	17.229280920411966
C2	H2	CII	C	23110	66.22412322477538	67.47492809426724	69.62203828139862	54.00994319796992	49.29498453117348	48.15584826313629	3.163888689002725	3.1211982315105864	3.5815885764664905	128.05483614810413	95.19393152429292	87.65870137658439	0.33672466562561354	-0.174793508	-0.161931157	23.85512924353216
C2	H3	CII	C	21845	66.56979038878887	66.33776955046834	66.03090143517221	53.84041808387062	47.69293269062598	46.780074628360396	5.1726511056636255	4.313980319718485	4.2568172743030885	113.91496586664104	100.35294282321381	91.96625231070028	0.48423913244241135	0.035129404344509396	-0.519368537	21.666044061727263
C2	H4	CII	C	22065	61.886114243007256	63.17701849942871	63.37273494881468	50.30575304522209	46.524075002570655	46.856587350884766	11.342203909767395	6.052042292082156	4.081932434169957	129.8845179573466	117.04847221370538	112.11653200461886	3.4508143363166788	-0.871939675	-2.578874661	25.242112816913693
C2	H5	CII	C	21538	58.39594446550967	58.78474945208143	59.8116975	47.465109210369604	41.32427122433678	39.58060771638809	3.9805851082514216	4.6000572245081806	5.262707774952187	99.30217097270453	86.78999615604731	78.43197250789738	0.11005828493940584	0.062381764414507046	-0.172440049	20.143296233553766
C2	H6	CII	C	20281	59.615028118505734	59.591382443292005	59.88544987940887	48.615420273901776	43.051910018720946	40.85005170915156	5.142240612959789	3.440121809144049	3.4166695873924517	101.95256957061859	91.45468207548538	82.43151261166385	-0.027111903	0.44770564637337174	-0.420593743	22.02874328
C3	G2	CII	C	21686	62.25322541795974	61.12254924591221	59.40980319280408	48.57760327786927	43.28150045804715	42.33114256562585	4.1444298759145894	4.2491556838137505	4.260877859328954	114.0140782	92.20957557184077	84.52382452610026	1.957033373869077	-0.337474347	-1.619559027	22.915906687337298
C3	G3	CII	C	20537	60.138440362662536	59.602210379046795	57.677112914795075	47.41769213371528	42.40382249213505	41.374194298354055	7.003477652	6.259708174188251	4.916920951244553	94.96834039	83.48565689315197	78.16254769971155	1.3073834054794773	-0.34418268	-0.963200725	21.666273593260097
C3	G4	CII	C	18557	56.126843115669146	56.44299714874441	54.62278434858028	46.47088588932408	40.58362931711615	39.01717228182426	7.421563883071691	5.630983038015753	4.547476658798555	93.63601957	83.68658651861048	77.16573911610675	0.770146784	0.33413821889997664	-1.104285003	20.107819225171596
C3	G5	CII	C	19515	59.94465604	59.268983919993175	57.62198563994684	47.96631798586394	42.203428557074716	41.22934698747622	8.416881498707458	6.362117618328817	6.624479754	100.41724134344287	89.76689142113264	81.01162391738922	-0.407162384	0.8184208845953407	-0.4112585	20.31321182759943
C3	G6	CII	C	18717	58.37871638363592	58.700657993887674	58.080823447392945	47.721503111808744	42.12490962314702	40.86721887573842	8.051106086	5.325348267983319	5.310816676983023	94.03908362766617	82.84849863571495	74.95523275362322	1.0236035621762447	-0.114815212	-0.90878835	21.56570295348513
C4	F2	CII	C	23178	75.33031829174054	71.2607035	70.51571571943508	56.84311882873217	52.49229338927145	51.86727943521696	5.729462077904792	5.961846375	4.945248600882554	120.58034647901299	108.42895271409377	101.11740242372325	1.256016478434777	0.13085543562697666	-1.386871914	25.606374423299297
C4	F3	CII	C	21578	77.35774247645911	72.55332149409567	69.95450354481903	57.93625280633324	50.87539675827081	49.17373080618272	8.344764659	8.019625820027414	6.662157516	108.78740248028525	101.76022285322404	94.59259244032351	1.389918692068541	-0.408100247	-0.981818445	23.87366220800403
C4	F4	CII	C	21362	69.57940213922184	67.25859244	66.00598301363068	54.81375905225947	48.14238215317235	46.88205505540546	8.101038599	6.663678955090248	6.051518418480754	105.2476403790114	93.22039669676018	87.83201912986765	1.101889572699875	-0.272303006	-0.829586566	22.373543046248898
C4	F5	CII	C	23162	68.92193428207118	67.68425384937073	65.60583744144671	53.60740378511531	49.91116356785179	46.916668965329194	7.505587135974121	6.453195210148781	6.032816836177986	101.74104028952414	97.85008781401092	90.57081894088338	0.5136659133092074	-0.121930883	-0.39173503	22.683303385170166
C4	F6	CII	C	22715	67.68143175549459	66.10163587769284	63.99279759775061	52.25878135745222	46.38046299775529	44.64986732485069	7.269834352767425	6.117894322928784	5.482042706631788	101.70703644510483	94.75659597153361	87.52618661277509	1.9281980725251096	0.096479753	-2.024677825	24.255912013075463
C5	B2	CII	C	22061	73.72198405559708	69.52635173530953	67.70999098910491	56.63387544199851	53.006497379061486	51.337366474348585	7.828257136576823	7.864074212	6.746337702355586	123.67615072334453	106.26812508919431	98.72492970844678	1.0776365703620066	0.1558885190806052	-1.233525089	22.354395669295766
C5	B3	CII	C	23740	74.47193532944031	68.54076578550317	67.17713058050315	57.67539282937024	53.61476398928862	51.59137691339072	7.5719960883514545	8.269359706872315	6.460110811414118	124.34950170030018	108.41232607468396	101.46331575904742	2.164311554130741	-0.632796869	-1.531514685	22.86724967739613
C5	B4	CII	C	22001	68.54694656801948	64.44815755009265	63.16303598847031	53.57222043877461	50.07042529389139	47.22137224045589	10.016581432330423	8.607172927376585	7.458210596251387	112.70876156089683	99.72118703	93.49466744144809	1.524741196	-0.437900032	-1.086841164	21.144662057566464
C5	B5	CII	C	21698	72.99171111593361	67.68900879559517	65.34227295173955	55.71252459381874	50.92025089418452	48.95149981757142	9.397539260125754	7.906155083622515	7.224252992811618	118.28126764177426	103.38971521083305	95.47690504413852	0.7549415698894393	0.050123319	-0.805064888	21.632223866499032
C5	B6	CII	C	22424	75.94855654735608	70.91836869679875	68.64234377174081	59.22238203067202	54.541663454990484	52.84610081203509	10.059927247641124	7.847551185323287	6.542079016706488	132.30948828716774	118.08026652205152	108.7689133	1.8777067830680103	-0.370702051	-1.507004732	21.844167269012562
C6	A2	CII	C	21538	69.80611563628501	65.01129356105517	64.35941166354445	51.11278545776155	48.61193936705571	47.169109122308726	7.609176264256657	7.014426139053114	6.079639247024019	118.47952080000057	107.99791745753335	98.14855249143982	1.0152101123346426	0.23037196021753914	-1.245582073	23.44307524101073
C6	A3	CII	C	21035	66.99551392720585	62.01758012655651	60.64906277950918	50.827725419103984	46.743193316358145	45.727159186261545	7.039878980220291	7.322248723716651	7.012309820070854	120.67953710983869	102.36435661150549	93.46171038333895	0.089822641	-0.162986975	0.073164334	21.596875556838597
C6	A4	CII	C	19918	69.03958646267711	64.66086672488777	63.032659194521145	52.097095305804345	47.495433992307625	45.527231217036416	10.864603123075355	9.295206838483317	8.524641262	117.61545961828097	101.45782275304074	93.38505136420322	2.0601905475098405	-0.600839551	-1.459350997	20.72220163254133
C6	A5	CII	C	21111	73.33163154365462	67.35483944392388	64.33765012844225	51.47991393483625	47.601548904062426	45.91483143508502	10.451064470458562	8.566505715	8.419365798704224	107.04172095418008	100.90748900310885	92.88715025171632	1.9619552446541455	-0.800125597	-1.161829648	21.332868948342227
C6	A6	CII	C	18805	67.91952394491547	63.35126264678023	61.23240379	49.10086261366921	43.73576573576358	42.65260358063858	7.534857860985621	6.444356062256482	5.7729327651349855	115.11804283459122	99.53206833306201	92.27124682493448	2.2890002274321084	-1.179506291	-1.109493937	21.913777019688066
C7	B1	CII	C	21147	65.80868625	62.48663238489077	61.41164880432754	45.93280293245354	42.186278095657414	39.159583924988624	4.597572633289754	5.185623554944517	4.367084656023319	80.25505494011936	82.82113124304264	77.05437315006162	0.5210265242480432	0.28779194489523974	-0.808818469	22.13967369890443
C7	C1	CII	C	20405	63.699198341456324	61.10753255202118	60.903107123485555	46.51257374287805	40.919973636105226	38.25203188451343	5.5118434677046615	4.7327494527665195	4.041128616688322	84.61193649307397	76.42084170458365	72.34479261004563	-0.08049173	-0.115143622	0.19563535276191857	24.062569844561327
C7	D1	CII	C	21853	57.439366081414306	56.74261725480878	56.77076142035435	41.64000714908854	36.86521185042822	35.34283649755222	5.231577187801257	3.8761972762611165	3.462658600895921	84.33401940087927	75.85635327659965	70.54402143148691	0.5405997200399426	0.036333698	-0.576933418	22.18540822476703
C7	E1	CII	C	22504	57.31657891589589	56.62920239695835	56.74782294947842	41.23092711	37.74800765182458	36.231464562377596	5.559968030513527	4.671956624366185	3.6333326313263896	83.53015278652884	76.93592313686563	70.01717902736729	0.060956923	0.097041428	-0.157998351	20.92314473718446
C7	F1	CII	C	20987	57.827550292224444	56.105595800682096	55.07425165367077	42.531433559784475	37.98122379955295	37.29083888153765	5.557452128141289	4.152876797681149	3.337749913415255	83.80384627	77.97066114341358	72.91171608476854	1.1799292310004752	-0.711836232	-0.468092999	19.624303078300198
C8	D2	CII	C	23597	72.16543897841206	68.55968510050751	67.34040320504289	52.710400978533386	48.13385739162406	46.43731913259906	7.5145790501399965	5.364642495001156	4.625619421188659	109.83168360342192	98.45642644163169	90.50618031013616	1.384607583531281	-0.133883097	-1.250724486	25.966281133828392
C8	D3	CII	C	24566	79.46975466	73.98022125622937	71.20244051397664	58.30205036892583	51.88597989819621	49.73029184298771	9.348416318360751	8.239820740387113	6.829975863525913	115.91878171412216	102.77029143617094	95.50097693	0.8437576864985417	-0.042149905	-0.801607781	26.110764030714133
C8	D4	CII	C	24906	78.41465580266971	76.24286748966668	74.55105786519285	61.139366514179144	54.06371665896522	51.448395531684525	9.520020365633059	9.001595476853616	7.5243405239240175	104.96533728721496	103.36274724276976	96.11026692291722	1.6362796354043425	-0.463561543	-1.172718092	25.52249972343833
C8	D5	CII	C	20481	72.39882962555428	68.25136208160484	65.86954343430182	51.34024842006282	45.17715228853419	43.289537308791594	10.023002390829326	7.8091141545440905	7.331735350108392	89.86799953716243	84.64282689082722	78.49077204216378	1.4697033863459126	-0.375267882	-1.094435504	24.58157073231186
C8	D6	CII	C	24463	84.03162563226037	80.03336836449563	76.72837805	61.50354536537321	54.742156338239184	52.85983474741579	12.194517891631225	9.416319061270183	8.308709932023984	112.15194910211883	107.1471544428106	98.64320786348809	1.7044381733119103	-0.239584899	-1.464853275	27.061190367463464
C9	E7	CII	C	24335	84.58829311306334	82.59974536	80.00455239186289	66.92478669453398	59.081815011228954	56.398482308889356	9.439804783209393	8.246633748296855	7.505634383140151	122.3742830907998	114.62544064305159	105.24057003449208	2.5826701830950753	-0.803602836	-1.779067347	26.783352714514496
C9	E8	CII	C	21877	86.52495196527948	83.15952801242373	80.76203344629101	67.99935351755691	61.68151804499648	59.87709993635059	11.361331341725425	8.780550131291385	7.126507227054589	130.50965864536593	114.3571000388697	107.13264932090021	1.6439890612402124	-0.45256583	-1.191423232	27.36894321485036
C9	E9	CII	C	28640	118.45389837108843	119.99012783118266	117.92414474880195	101.01187483556464	93.84934634842762	90.54096458669592	25.40501025571806	14.860757547481917	12.235334697309021	196.18365009483287	190.72690553455365	178.04401722394013	1.8770441910126436	-0.376824414	-1.500219777	30.269895407538428
C9	E10	CII	C	21769	82.63737671696485	81.52619719319111	79.67574725067338	66.54889992517828	61.156623426986656	58.64704265685596	12.69700752237869	8.851889904504453	7.491417709981555	120.7433322158933	117.47494379304808	111.04324793311056	1.458964867732778	-0.179977078	-1.27898779	25.693634527743995
C9	E11	CII	C	24630	82.60623805929025	82.14714260988852	80.09488091402578	66.28386375935908	61.785935554730955	59.089785992226666	11.77009874342669	9.182701461176155	6.735913983869555	123.90305610491272	115.34508731426449	108.19479919725897	0.9951225877820775	-0.018568751	-0.976553836	26.768309994458594
C10	B12	CII	C	22348	70.26927119089491	65.31515699925757	64.43656458343115	52.44943298103804	46.840799572655115	44.55991719993692	6.560797587595758	5.254601718424617	4.643050013290022	111.89200322626947	97.18618922520925	89.73284860538372	0.18516388116224292	0.20218670173724007	-0.387350583	21.39753981081283
C10	C12	CII	C	21099	74.99394496825964	70.12441100805711	68.29080717175117	55.03930717715788	49.80648650716975	47.930330867300555	7.523202218220291	6.484034439085949	7.076090526114953	116.1802432014414	103.21259649467618	95.61341806775064	1.1612533656950745	0.091023614	-1.25227698	20.082566141010897
C10	D12	CII	C	21043	77.02908767342674	71.50314470530431	69.65327812187468	54.62431143910288	50.23023431029445	48.877281082460854	8.784972182	7.175874481359752	7.103308647956755	117.8180881837671	103.29576132959488	96.81195661900036	0.37807427849687514	-0.100409501	-0.277664778	21.401464226036197
C10	E12	CII	C	22156	79.87930278414741	74.79008542549347	73.52687406532495	57.925066531810046	52.02716751014792	50.70210789535352	8.464946668	7.1392198591690175	6.784731659799224	118.68076251153916	108.96103699477895	101.06003321001641	0.7200887199589445	-0.056484277	-0.663604443	21.72353754037813
C10	F12	CII	C	20788	73.14985794826461	69.43999328202517	68.23715603639886	53.611614445003646	50.00080254884342	48.70929576466913	7.056770864167056	7.722165947876416	6.538735373161419	116.88726297474196	106.56314281006075	98.47632571490021	0.6078051116922438	0.023113354	-0.630918465	19.72205591324333
C11	H7	CII	C	19846	65.11403378223504	64.59007299	62.996124729187784	52.25831870041898	47.930093035734956	45.40001098735145	4.623461204550491	3.9445276588834517	4.819426699284055	116.31886263036209	91.77449963056388	84.47058578826635	1.2700466239613775	0.086597413	-1.356644037	21.076200109678197
C11	H8	CII	C	21734	64.82393847216224	63.343419767728705	62.58519351040988	53.42377291412778	49.34374081387145	47.94407536705195	7.597186805857888	7.003047223962948	6.093967022	113.60302670189141	100.82284116448918	91.49519802898266	0.7654442108038744	-0.418932237	-0.346511974	19.03739065
C11	H9	CII	C	22476	66.22710612994972	64.60757222439538	63.939809306742944	53.21930895297855	49.05992584212642	47.07720115821053	7.2584772031241585	5.73914274	6.845911903869222	114.60908717073707	103.01498465445086	93.53547150962733	0.8978569409172437	-0.340648095	-0.557208846	19.651469690776228
C11	H10	CII	C	21287	78.57160394627509	82.43111250704284	80.11565292367231	65.39613029961092	60.84372961105039	61.63241121	10.115955118542626	9.950362663607887	10.398675371893688	118.46581771067423	124.83241102842601	118.7163221023525	-0.369486649	1.3630163512776114	-0.993529702	18.41115868336806
C11	H11	CII	C	20349	63.87804289871853	64.08363330985149	62.32503204827897	51.78238305093777	47.599068435509736	45.798709091990645	6.715557463140787	7.6436326647666455	7.173912189590151	109.699872	96.90650181152178	87.47271475399324	0.49628399968427317	-0.240560968	-0.255723031	19.35151644
C12	G7	CII	C	19300	61.54380074466374	63.74499918	62.73380449512197	52.41678771324068	46.33617175166644	45.03405942812425	7.417400125971891	6.008595714	5.880533713897453	110.08670547455361	93.74203160573637	86.95041776670584	1.7555779794930757	-0.668538391	-1.087039589	21.611794062512697
C12	G8	CII	C	19407	61.261022800645904	60.28234598235318	59.30597407925234	49.941163970190146	44.97957984787561	44.60450574936591	7.298075612183656	5.843957654842217	5.104788791841919	102.36885789994417	88.12842455008494	82.03698925997341	2.076429345555141	-0.103971773	-1.972457573	21.45907941450413
C12	G9	CII	C	19324	66.36253171568755	64.85819367598661	63.70547291759348	53.85586856702608	48.80790659042175	46.18409785960526	8.908780565223193	7.916150971373252	6.653039957356757	122.72635699821662	102.65606916269839	92.94651349031186	1.9197867714289778	-0.327550187	-1.592236585	21.858907643263695
C12	G10	CII	C	19004	59.872874238679614	59.127166614363176	57.84400882613694	48.17710721794164	43.68684213827892	42.953555733636925	8.502937115721757	6.212308851050917	6.353067511576022	98.64245749208567	88.73096593939344	82.05015587452002	1.0780915429862432	-0.162120648	-0.915970895	19.65317062656763
C12	G11	CII	C	24263	61.96908205807274	65.74937144	64.85675248166888	56.33658116055237	51.99770097656754	49.381786669275755	9.667860108844987	8.306049696193046	6.492812296504653	113.8682742872902	101.23517273305897	94.29938125099544	0.9282821503548746	-0.066633078	-0.861649072	22.582054
C13	C7	CII	C	21382	71.49743503839737	69.61027029952683	67.34037661665201	55.169392159417015	49.121600314947486	46.957804327263986	8.400833126026122	6.956574188	5.882421384046985	98.04977235294304	94.79031220522381	87.91633453729328	0.9045914088345093	-0.418348238	-0.486243171	23.902563947018265
C13	C8	CII	C	21171	75.08448069477767	74.03802242553984	70.96638080968971	57.58707953333861	49.997404470155985	47.95467260607319	9.485371873	8.920500723249976	7.693201791796081	100.24963415959184	95.4026861	88.75159636416707	0.472223101	0.5686734970193044	-1.040896598	24.945081025549467
C13	C9	CII	C	21362	74.94246042	73.08231588117017	69.63047737028045	58.51897489353384	51.54373054086122	49.11353187311822	9.437769104050055	8.712495207961712	7.860773446401616	102.31599712962397	97.54525725519575	91.28426166234722	1.1249333816567386	0.052307827	-1.177241209	22.534579891716334
C13	C10	CII	C	20684	68.63456631	67.84244858173747	64.79946679584783	53.04025303090614	46.575837601711214	43.30310610514282	8.733158639358951	6.971129112758412	7.0728559443093175	92.95612210967177	90.47780345606954	83.95063526	0.3183058283462401	0.16027426976613768	-0.478580098	23.425134052012535
C13	C11	CII	C	20800	69.56194434956338	65.94907624699074	63.55320049156451	51.084928604992015	44.73701714578898	43.17452788847538	8.737094503	6.926024746486782	6.145455146613585	90.10834066736133	87.71324704087812	82.48873772463558	-0.156744008	0.3191604888686044	-0.162416481	21.080339407219967
C14	B7	CII	C	21223	79.51826645	77.85905776975888	73.98243596068635	61.68122247665015	57.17763787327361	54.46457764170542	10.558499770895956	8.940433582080217	8.256655187	138.23847569032307	119.86087351409483	109.72923045617833	1.3549578001814417	-0.415742188	-0.939215612	24.413287319548232
C14	B8	CII	C	20401	75.84786989908734	73.61786967	71.12272804192068	59.64248769911377	54.26505576605865	51.69484169743005	10.395921449067785	9.038473727132754	8.405955054	132.1913834974072	114.97544203865598	105.20775427278045	1.2096888508485755	-0.028999716	-1.180689135	24.34358585
C14	B9	CII	C	19890	75.3541711	72.14676242925246	68.86297238789894	58.48481202267034	52.56860484883681	50.267939201689316	10.14404829754665	8.246848373477214	8.234618369769219	125.72603645083787	109.87142346176863	100.66875164528311	1.9811451504636395	-0.819415935	-1.161729215	23.186351152660432
C14	B10	CII	C	20501	78.62185991556684	73.51444045	70.19647478200768	58.68702960331218	53.01445207610465	50.43693023782575	10.738689853492488	8.803793481148247	7.862335646674154	127.39971802311031	113.97805615123208	103.61963254179257	1.3214897244893749	-0.273931394	-1.04755833	24.868531475517997
C14	B11	CII	C	19463	75.92226436704428	69.35090854331534	66.68083372833502	55.10876248611852	49.16357094316959	46.53479812906589	9.902847713375326	8.808062124437885	7.213995549	113.76120574620926	99.28058075370203	91.42802914018249	-0.501910076	0.7350052458523102	-0.23309517	22.33955907823206
C15	A7	CII	C	203905	66.73626661199033	59.43061372	57.08207716860878	43.84673509538827	38.74187982517445	35.99842914069275	7.404084901862689	6.242612891988447	6.221590675	67.50074722	77.15453900760268	73.56738112227575	0.12057598214657261	0.430808648	-0.55138463	20.73995774
C15	A8	CII	C	19487	61.20458906756021	55.96539139993057	55.653013509141346	45.561836262867345	40.01225253626092	38.809353192559826	6.187571489318358	5.7769773056736184	6.253758834433022	89.89869378085898	86.56720945979775	81.73929410418262	0.2413958610326432	0.3310141783542413	-0.572410039	19.75975130484433
C15	A9	CII	C	20281	65.71592109870397	65.57689405637583	66.34403951215471	51.43243226292731	45.73868128787808	42.85741160048198	6.579415863786121	6.800814539958182	6.755172399176082	88.41087719534903	94.04370792	88.76339205557828	-1.531274914	1.2170037142953056	0.3142712001815795	20.763921046644267
C15	A10	CII	C	19020	57.70478673588657	51.24588285523123	51.32925403	40.41536265	35.10267283537998	33.54787231398929	4.889736612550621	4.883173050437382	5.096244452577185	77.55005331189854	75.73010976108391	71.78643341472159	0.26197321599350687	-0.283012327	0.021039111	20.322275970026265
C15	A11	CII	C	20106	53.72466717163162	50.991542256034975	52.46682469468695	41.25086575562854	35.51932237076832	33.99828808665083	4.532921609	5.6041374730322175	5.689565322872824	77.50647272832828	74.84788619215405	70.59866800400222	-1.922369107	1.223941858258243	0.698427248	17.818164969802428
C16	D7	CII	C	21219	84.52591267218992	87.79039364751218	85.35197185219344	70.56030498383885	64.96609732575513	61.25347981315413	10.458956310521263	8.806681613	7.811795000449724	127.05946337476936	121.71144694225816	114.17958776866763	2.269486843655244	-0.380977669	-1.888509174	29.705344660590928
C16	D8	CII	C	21043	73.28416669158938	71.92688867819145	70.01494054341362	56.43847808768702	51.08585527586099	49.653446573032895	11.42175166178762	7.978331834791586	7.647558567261985	99.10065608689564	97.09917008107841	90.74267935195088	1.3466477294004093	0.15099270225380934	-1.497640432	26.938561744481664
C16	D9	CII	C	20177	81.61913987557908	77.21196987332374	74.25234612402582	58.83590569283261	51.49022447914689	49.43039098	10.951251422881821	9.06290175	8.153644324890184	81.47354080860454	91.45513440898732	84.97022623540178	1.732566819886209	-0.305698707	-1.426868113	25.341909917204763
C16	D10	CII	C	19719	69.23381725622102	70.10352137631448	67.82156183670224	56.79108644972925	51.13714244994682	47.500112528619425	10.507671913159157	9.653223717006611	8.591546559114917	95.02768810396077	93.03181151519554	87.01382352156102	0.6863829562933432	0.32128370443184195	-1.007666661	24.41870302523253
C16	D11	CII	C	23222	74.43459931996134	71.18764254	69.44988988682817	55.06109808556528	49.268707366870544	47.51872013894675	11.513401031551492	9.465039455	8.013697679362952	85.0581963	87.79888097175147	83.11449034335895	0.12011197841807686	0.39841994827427385	-0.518531927	24.216868989437597
C17	C2	CII	C	4932	78.63752038421018	73.08186023151073	71.34468049658291	57.01384208966181	49.14187248439008	47.77411984106598	8.045097006614427	6.592107456562282	5.426879228984788	96.82461111455173	93.61285509007851	88.59831973882898	0.843628162	-0.103085936	-0.740542226	26.343492748145565
C17	C3	CII	C	21406	83.64341058574192	79.03180772794317	76.51572842073314	62.76122396217994	53.93924453456552	52.34096480023692	9.605247173753959	9.638046283114015	7.603418072290317	113.29416267029538	102.87806477157415	95.73028386377162	1.8356277796484441	-0.595771273	-1.239856506	26.80849619168393
C17	C4	CII	C	22208	84.20820594724391	79.96933639311817	77.08781521572885	62.185372904442744	54.267223267530625	52.11355718313243	10.607744531265261	9.461862491209317	7.7316995099313175	107.50841092448137	100.16237232338915	92.64572269677562	1.2760545990901448	-0.096712608	-1.179341991	26.64936834104593
C17	C5	CII	C	0	74.78979840306557	69.83933870522104	66.77732988	53.401384779883415	44.67324139978747	43.04219406608759	7.326024621298725	6.826890927345882	6.927999575626487	93.24444067366103	86.26990477600481	79.42094106768099	0.001877927	0.5512367803722071	-0.553114707	23.115850721394263
C17	C6	CII	C	24076	79.60506045830101	76.09385169612938	74.28280137787755	60.88056909719565	52.29736317919061	50.97276488261922	9.705635506942656	8.405038625873914	6.766774635015018	108.82224964390846	101.81213491203124	94.43571951500272	0.9895664174217416	0.062447164	-1.052013582	26.208806137928832
C18	F7	CII	C	23034	74.68758424802141	72.92862856130726	71.24783350555414	59.271333712599045	55.37471507310241	53.733318081232014	9.328687804017758	7.111347133428616	6.262451929040921	128.04572010215605	110.18492476352685	101.91585656143931	1.8434597948580418	-0.209798441	-1.633661354	22.62324989597823
C18	F8	CII	C	21474	73.99620589446637	73.06493099535554	70.79645512159081	60.079941848590806	54.53540377210959	53.78501315667698	10.414005092070823	7.365473831089282	7.135507248246586	125.12761789695723	105.53502710576701	97.31931116190248	2.509296102877908	-0.797710011	-1.711586092	23.157834060115064
C18	F9	CII	C	18897	71.22981577599334	67.96803756961711	65.46168563918629	55.951508035504986	51.21820831291545	48.77415017675865	8.820494063685583	7.2637658402371486	6.563899746312451	110.3693477842781	96.19315750877688	89.84662703222536	2.3220244684398743	-0.784093509	-1.537930959	23.31662192
C18	F10	CII	C	20936	72.09725588161191	70.88311034464117	69.40909931375354	58.176248732616045	53.55299974884062	51.77585470873733	9.240213264038758	7.536422831	6.855559329126422	117.00026907694516	104.74590364658094	98.34775877579742	0.35627562527014334	0.27614345793564254	-0.632419083	22.76180979695613
C18	F11	CII	C	21486	72.11632161295312	68.18704517394947	65.58155971237184	54.73763999434925	50.563891004688315	48.99060175360722	8.466877215871659	7.364051799835419	6.6717589026672215	112.87192406915827	98.92319498337204	90.87975001408552	1.9552428216274436	0.076768715	-2.032011537	21.74098729264003
F1	F2	FIII	F	33851	63.65347671230698	64.62255258782766	65.49944212262234	53.49989882173145	46.95478609842415	47.11634542892325	3.153692542264327	4.766942595167823	5.324830942640148	93.85871761844739	85.66575017116529	90.69851605	0.8570012052850657	0.27728114722145136	-1.134282353	26.70132419008162
F1	F3	FIII	F	21063	70.00586733640992	72.16401981942998	71.75629767583857	56.77257996343448	50.09111040361668	47.13174049604888	8.984135667901857	7.454185736274855	5.951175527474877	99.67147868775233	91.42445443195922	84.02519827622402	1.5164398435189987	-0.366548192	-1.149891652	26.73451667484569
F1	F4	FIII	F	1021	218.79967603359773	252.48666851604708	287.1820393277782	19.39292658896102	22.410740853093525	22.417001106743722	16.482244477205295	4.682951378198794	-1.250752043	42.88096112629887	37.53772603757275	34.81028373260408	11.693615811328034	-4.06034097	-7.633274842	25.086688789735252
F1	F5	FIII	F	25201	64.31107524172303	68.47875970745588	67.82012892598608	55.22836470555109	49.872623186399395	46.88433111906629	6.369133732191763	5.04376174	4.114539174	98.46893423519192	86.16396416773682	79.81705767514863	2.034079797621196	-0.597682241	-1.436397557	25.040398884344086
F1	F6	FIII	F	23054	60.25941028910216	60.42494479206802	59.36519714242681	46.47866042449533	41.175197134244826	39.237971711281716	5.076502130616792	5.691006404116788	4.466975175086208	88.03830885245486	78.51479600752486	71.93855071823776	-0.093533908	0.7301011914268187	-0.636567283	23.463890890709155
F2	E2	FIII	F	19523	67.75313014992483	67.40018085697578	67.94830658730938	57.45126724909859	51.71712582094659	50.06246217635639	6.557334509075062	6.260786875249259	5.6959411790957795	108.82786296559392	99.43925010563383	90.29661720278963	0.8307067239227983	-0.180331906	-0.650374818	22.363132301508085
F2	E3	FIII	F	21223	70.47229473216004	69.88887877	70.76424667407089	58.33622290730899	54.28725063	51.74608739	7.772205972483068	6.49253876	5.913571192	112.32387287665465	99.82532960182253	91.52697035426434	1.0716772206388008	-0.044337712	-1.027339508	24.824553291310384
F2	E4	FIII	F	17903	73.88992749854259	73.40286459682916	72.20416998259205	59.41961595740716	55.39796242578335	52.42291011294196	7.787924453	7.073857784369622	5.689049280263745	108.93106205094439	100.2159514027273	90.6235951	0.640814453	0.5996288895953512	-1.240443342	25.07785041658262
F2	E5	FIII	F	19304	70.68572990738842	70.62892430293918	70.19776286007118	57.56321330798609	53.23347118262309	51.263293303148984	7.5557953948394605	6.529585268	4.822360687547178	115.10469577594382	99.96452873317773	90.65116136153352	0.071334488	0.8872542654540858	-0.958588754	25.254588404336186
F2	E6	FIII	F	21398	71.14029631325316	70.28048200930603	69.45224333	55.98731607830112	51.96114598955651	49.184378016309026	7.179023831881892	6.336928124939188	3.967042852621411	104.73220765563387	92.23219168652376	83.60402804212556	1.3926930093612313	-0.276202823	-1.116490187	25.502454776978155
F3	H2	FIII	F	17241	53.12960952237208	54.15944640755866	54.74703521961344	40.054275816130655	34.65587745701745	33.68447679442916	5.352426025352827	3.104103979378724	3.7779270433734418	62.295627254485794	62.16342070898669	57.165847505806894	1.9607989573395663	-0.401902795	-1.558896162	20.20669633170372
F3	H3	FIII	F	16207	53.902869145903296	54.60132465497827	53.26999841720645	39.95443695393956	34.27694613614196	31.43061148502176	3.920009705727928	4.844307673844725	4.973635981465247	57.051505614110496	54.83724843	50.6057378	0.018169393975366432	0.28485621701745245	-0.303025611	18.89817268205852
F3	H4	FIII	F	17616	53.466529877399324	55.672424148272995	55.567532991307885	43.21345757675239	37.14144957	33.48608076496458	4.802944741	4.592180913835058	5.165248251565977	68.00045343219833	64.12291015379412	58.857032912148426	-0.069786079	-0.293445113	0.3632311921771141	18.001368788004388
F3	H5	FIII	F	17815	54.161745937458186	53.76459737596435	54.70767665866024	39.92968528464416	33.677797782981266	31.683875725684956	3.6246986366225293	3.722933398382427	3.5014240787083466	62.95517721815779	59.5473318	54.10222515897299	0.5545515247420667	0.056947774	-0.611499299	20.17540405095462
F3	H6	FIII	F	17756	47.73400992551795	55.121231034368705	58.74757522044591	48.125940150593124	42.78517405763621	44.876482973080314	4.638364272166491	1.914811422486789	2.6040447008603103	90.28687914350715	87.29423809726606	81.05443123488786	2.2947201929699297	-0.602230291	-1.692489902	23.296291209463856
F4	H7	FIII	F	21538	52.50924321461453	54.35690501560698	55.430816077041385	43.96137219927378	38.56382551492209	37.24145204595939	3.2677215808949605	3.402822923642457	3.3822540778325774	93.44879097554383	77.68819300054302	74.70666967654813	-0.825376793	0.8081105332269836	0.017266259875416523	19.155839993049188
F4	H8	FIII	F	14815	51.12834663722802	52.33467228	51.72282284737679	40.087757662033184	37.05958423511869	35.87715775968219	4.191159990418662	4.185517944627559	4.408069637	77.13334523715884	73.10114926943793	68.55634026325023	0.3299231799957987	0.36083574912328586	-0.690758929	16.915989418921686
F4	H9	FIII	F	17819	59.20769883923625	58.54191939121802	59.70505784077941	50.40154831476543	43.97127781999212	41.927602475031726	5.914934468138995	6.292081372	5.765424304	90.74456987841546	86.96557215180536	79.08930324289037	0.34723957254173143	0.049678371	-0.396917943	18.097319296711554
F4	H10	FIII	F	24511	70.39740201059386	70.39684886844944	70.13090545800021	58.645169472916436	52.62769224461873	49.50673528374263	8.175003352103996	-0.740079335	-1.687460857	121.77203189303057	102.71991491672446	96.76399275086527	8.307867433360432	-3.342685379	-4.965182055	31.31797389905245
F4	H11	FIII	F	16902	58.51671205655448	57.46362261560904	56.904837724270536	46.56616367619026	41.38423263005825	38.29126919401516	6.053347364562725	5.555611737043023	5.554084079244646	81.08063015392919	76.72095017844879	70.35376699	-0.725448511	0.5484683285751508	0.17698018253848247	17.84701261717802
F5	B1	FIII	F	16930	66.23008536919785	64.28991803943613	62.61371323108301	47.63493802086262	41.97400880538042	39.134542193512324	7.229315180121496	7.451446588378893	6.3701967382542115	77.87809049690516	71.89467850053997	68.28026239256397	-0.629068516	0.5605177606467215	0.068550755	22.044012759076352
F5	C1	FIII	F	21470	61.12203748615366	59.28742589299402	57.85771005309401	43.34998360088542	38.90394693344173	37.068514882494924	7.160134611288193	7.025243396927589	5.615843010481811	69.13764455071316	67.71010592596606	63.30226703173287	-0.35683876	0.3460366464436184	0.010802113586247941	19.915526055058354
F5	D1	FIII	F	20995	59.11898539799712	58.81226695400909	58.650117321620485	44.91121899587719	40.91720263	38.713097452505295	4.535223685778064	4.392461669	3.657506531684181	81.36512413221583	70.82564023653843	67.27533884890254	0.5681791053930993	-0.257619032	-0.310560073	21.731314277704683
F5	E1	FIII	F	19395	60.97559181467176	61.72463694086922	61.18438596	48.157492872752016	44.16812562604652	43.69254599120342	5.968539989531294	6.357703019533691	5.090502961043811	81.81700177458026	80.15826867296596	73.57710448746296	-0.677335128	0.6870965640275202	-0.009761436	20.051032601624154
F5	F1	FIII	F	19467	62.64536819597967	63.27685314959483	62.43421679106622	49.45108257014033	46.342152396714425	43.32370640735893	5.032694422300597	5.701991276812297	5.210669600736516	82.74193408701306	79.22877678795497	72.68599627190777	-0.091149102	-0.049428131	0.14057723290615343	19.18340478113375
F6	D2	FIII	F	43016	54.60511604053198	54.82331525825384	55.29526507496644	41.51996062256575	45.55874781989556	47.96559713940306	0.7885290487015268	9.132399343	7.490275664901439	228.62987684717407	220.8169484	201.4586651490928	-0.708268835	0.9235649666381462	-0.215296131	34.00582266574892
F6	D3	FIII	F	31302	69.41579475030899	68.02982482856855	69.20819697854314	63.33849352731745	58.017091621191156	58.14255754644745	6.251844287277631	9.06967919	7.557769275411442	153.9883354629115	149.7163839122064	138.2315821978382	-1.217118772	1.1254550294380543	0.091663742	29.52088296571652
F6	D4	FIII	F	32906	83.89602952829982	85.56250722182018	86.43947691125128	71.63190118	62.98112449868839	59.728271895432584	9.548328549744856	6.705803858453063	4.392617485562777	117.90370597337683	108.69645054683174	100.28654649001454	2.1581891829115953	-0.088191546	-2.069997637	30.47385073955319
F6	D5	FIII	F	18873	69.95326261781555	68.42314719005302	67.60681493237112	52.52368097194123	46.35345460141542	43.102388635884935	8.084473290454394	7.356320865198491	5.8462612654813135	71.62084068222626	75.11123436658767	67.87918067436037	0.6795088996784351	0.1692598357377193	-0.848768735	24.331485946492453
F6	D6	FIII	F	18246	67.77958862594686	66.73600255027691	65.58031261322911	50.750739835641724	44.10571916167012	41.12180372523312	6.904268470311294	6.891609760273184	5.010878142519207	72.94177612821275	72.74500557097366	66.31419955963875	0.4519616452458308	0.7071438877388161	-1.159105533	25.348199905425957
F7	C2	FIII	F	18809	56.25310083317305	53.96637384820001	53.77975885	45.52628444783113	40.55009348224522	38.89472399461363	5.126576660708896	5.5614214320639945	3.5793198028970146	102.73553811579797	89.49709639308085	81.53907117809617	1.7419926481570336	-0.55743905	-1.184553598	20.81287870679905
F7	C3	FIII	F	18861	46.56261861752215	43.42621843139803	42.26324545943122	35.62938560202413	32.53401380601912	30.873289707307823	2.2387248881959962	4.671188817956494	3.161225325065814	81.84643147170326	65.02839073215605	60.56888854870026	-0.615974043	0.7580689406179211	-0.142094898	16.92192737866065
F7	C4	FIII	F	17540	57.19851718091833	54.80789472140778	53.08396247572608	44.58617305450869	40.0760074	38.154251313464485	5.618248787	5.02263592	4.081765015	95.61602953422283	79.97566311649493	73.98981191679763	1.088637189	0.035129082452385774	-1.123766272	21.256031472519187
F7	C5	FIII	F	17712	56.75929543627596	52.90268663222572	51.41520688382282	42.39026130134032	38.68214319720883	36.36759040059232	5.976978589176696	4.796284670199192	4.402720566481911	88.82969729787406	74.35930448023437	68.98229321458106	0.7371703703904338	0.087683003	-0.824853374	21.219557885901953
F7	C6	FIII	F	18282	58.86905301851293	54.89130433158668	53.48406477337548	43.794482110736496	39.799151535186496	37.21456704277919	5.098577293	5.060218924624657	3.9544801977274773	97.33415246942373	80.81435709502763	74.59186708559513	0.24798930451689927	0.5202775866701863	-0.768266891	22.358374386790288
F8	B2	FIII	F	19355	60.42051953809138	56.913989073182634	56.03149942732743	45.505713705812354	39.40952407476625	37.29794465247936	6.704316375682723	5.692216543309122	4.792862211733741	79.79342645658978	76.01324038198558	70.65017837233519	0.95210703	0.1263212747318505	-1.078428304	22.151324473993224
F8	B3	FIII	F	20074	60.141911204363154	57.28768896442692	57.532625536402406	48.27215644630712	43.78952032554032	41.97732129533972	6.647633935697691	5.4313639966655884	4.213824648043808	88.82306667079855	81.72460364594745	78.71208093631876	0.8708527506091279	0.10576046188141675	-0.976613212	23.453469769730457
F8	B4	FIII	F	18849	62.252958572830394	57.50852871863866	57.513782715355646	46.46917192990847	42.71822766730146	39.91231504931976	8.685318947591231	7.111271462738127	5.510616223157349	84.5787017	78.39119553	73.38167292	1.0771323250891705	0.6804334464745558	-1.757565772	21.640362422243317
F8	B5	FIII	F	20146	64.08414513117442	59.64330256350529	57.591008487593186	46.7523435	41.8736888	39.34414479128009	6.431057410666263	5.9432870601960595	4.233132701	88.24809096551233	79.87389963220613	74.19889780739574	0.7155446254645987	0.31686075659048996	-1.032405382	22.857459131526685
F8	B6	FIII	F	19136	61.27657244036263	57.087972264005174	56.26604694524518	45.79267769850739	40.89213374651109	38.26436747573049	6.530994174189157	5.701208135008255	4.444449461397976	85.69595725762393	77.10182317896812	71.61253869212872	1.2062346908000947	0.32549424660598447	-1.531728937	23.29543760092409
F9	G7	FIII	F	18059	54.596746340714596	56.620307457374246	57.298028698686245	46.247864467097564	42.23664351495045	39.01680400113106	5.120687476474028	4.668060210230024	3.727937449551046	84.45916922667908	75.81451541237729	70.80941854	0.3139368948305652	0.5018889171719536	-0.815825812	19.89110936446972
F9	G8	FIII	F	16710	51.41110729839218	53.658638994138144	54.856513827734645	43.84677820967096	39.89635176924246	36.40949845852195	5.017788881029929	4.497615691501327	3.562005121796947	72.93580635	67.83601353	62.71919633418989	0.659093967	0.10967503109985444	-0.768768998	18.23181493032912
F9	G9	FIII	F	18250	55.29531853552123	57.0826729	57.159743146408786	46.355092948422694	42.41739626	38.49493802823969	5.1828981807614625	5.612609442	5.359314240827679	78.73642128888264	75.98177887368253	70.48127656977994	0.574401403	0.2742394331529887	-0.848640836	18.310823124287285
F9	G10	FIII	F	18346	52.10276706522599	53.23039309095677	53.414177904462946	44.72428362097786	39.55657491589376	36.008343102919255	6.320591992674526	6.012617049293922	4.875429086680342	69.84098139	69.96721044	63.980011288904095	0.095098839	-0.092623039	-0.0024758	18.21180309179252
F9	G11	FIII	F	17967	49.96202533609453	51.16352745595289	50.97062885418778	40.90204561781299	36.71512986396699	34.10911477195679	5.916473558296062	5.462390181727059	4.597303297875879	64.93229180210943	65.48724222365682	59.97452128308393	0.6382785165038989	0.041248785	-0.679527302	16.734239686424885
F10	F7	FIII	F	19212	65.01831904	65.68302590752185	65.13691177399545	54.13914731019396	49.91623957280166	47.26028495083307	6.986498036	5.965472433694327	4.652938074242449	112.06311380695209	93.67549165	86.0769635	0.8725987980963659	0.37597643483845644	-1.248575233	22.579369995196917
F10	F8	FIII	F	18897	64.93263943381304	63.19044084	61.401301053645284	50.94344237	47.17446880971099	44.097442985864404	8.996936028898464	7.678886848	5.909056287236883	96.91226803062654	87.95627201597843	79.75682902778433	1.1511527997183997	-0.237976122	-0.913176677	21.693990941271483
F10	F9	FIII	F	18817	66.28597388174941	65.15371752744869	63.72803003328187	52.907405119472386	49.164920801725685	45.736028181200496	9.219264722961057	7.3617770280590555	6.140511666435074	104.96160455246972	91.95020629803862	82.44910206461843	1.4677150391275973	0.099183662	-1.566898701	22.59743040813629
F10	F10	FIII	F	21055	66.73144909049888	65.88849490716076	65.27309468070634	55.201468901976554	49.87431161544845	46.41397970025565	10.237340758902828	7.665543688235324	6.474273357746046	104.26990544220669	95.79831277077459	87.16471516	0.35065768636196637	0.4649003650903545	-0.815558051	20.52945637231532
F10	F11	FIII	F	22970	67.24215021240396	67.90066340866913	66.23073884196151	54.69426124815173	49.97862683520013	46.89268994043414	7.142921157876096	7.059065184193894	5.666355314316014	109.44595086427667	105.87392260056757	95.70843381455036	-0.140909906	0.7361258511732203	-0.595215945	21.419294673250352
F11	E7	FIII	F	34502	109.51854108546286	120.6920942053932	122.97282326680633	102.45677960538865	97.09105305749804	93.71780627921572	16.510783960751596	10.807317091331697	8.267077550299518	214.58106823176885	204.29918218502976	186.05222928406658	-1.682205305	1.9509676210024196	-0.268762316	33.11871791402615
F11	E8	FIII	F	24698	87.80834645505632	98.81275196862069	103.92332810824277	84.10082759	80.16580682555649	77.2691429	11.557554453914058	7.805573222415163	6.130732450541174	169.89240550045432	155.73183861591423	143.54160651154305	0.49822491262029445	0.8223462968163844	-1.320571209	32.74657056127569
F11	E9	FIII	F	634	6.07734244	5.485375941571586	4.870755077541732	2.3361661529715505	1.3710407910016418	1.0064787936907411	0.5399399472822628	0.5278183886438246	2.3024451758073585	2.9847833288108383	0.8166032168862207	1.346371076148336	0.676487469	-0.288593082	-0.387894387	4.814620991312246
F11	E10	FIII	F	4417	21.088148271980582	21.254650866836453	20.446633421618746	14.768615593252957	12.742085515285357	11.427292343126357	6.468112834335425	3.2557055461006215	1.282103839676843	18.515372727035693	17.27148380768548	18.14095486	4.490090429145365	-0.661581886	-3.828508543	20.735766681147222
F11	E11	FIII	F	21430	68.11938813	72.72878021652197	73.49706151490395	65.21949486087347	59.11382438538716	55.42893577578967	13.12587153812353	8.467840582544728	6.104204880128645	101.15092293767212	103.2775017	97.39384368	1.1717014569741657	0.2355883035477575	-1.407289761	26.943620102465918
F12	B12	FIII	F	18123	55.09583723484063	55.31491649	55.27067954851198	48.50078510708819	42.87339400219109	40.59606372228299	5.603622612	4.8614824826921605	4.515432373899479	95.67569136961183	83.30677047967433	77.09372782636723	-0.56590422	0.8147439931056866	-0.248839773	20.030884519998185
F12	C12	FIII	F	17321	57.71059990746879	56.499331549198544	55.073017584660946	44.93041279546085	41.05416951767745	39.683338757700255	6.885563635952025	6.6555888345780225	5.436396124362645	91.98323422	84.69040952897939	77.274742	-0.829030716	0.6898175381586498	0.13921317822078194	16.99873121886442
F12	D12	FIII	F	18182	58.49964287602997	55.49334800824592	53.759248201776515	45.276428504368326	41.73098760369513	40.03183789851322	5.138392996658094	5.520339732677591	3.9953390279124115	97.99867269718807	84.71120502105276	78.07210310734757	0.1868315265675342	0.23219080671121972	-0.419022333	19.256110848704953
F12	E12	FIII	F	16419	56.67189031437755	54.74660525924442	55.2411231	47.51832561454252	43.06801500210442	40.55616717305702	5.965138897282792	4.838840109258889	4.322716279741911	93.13634095508186	81.29845603973536	75.79458851784166	0.5412475362263329	-0.36734473	-0.173902807	20.380380695816154
F12	F12	FIII	F	16762	53.807909437918525	53.461842060374096	52.82288399254497	44.78719467602829	42.32714543243199	40.04645049680329	6.313874489870859	5.557532719399358	4.582865254804979	98.56916968883652	86.60325203165523	80.27230366615782	0.11154351839709875	0.12517985850918478	-0.236723377	17.431799830214487
F13	A2	FIII	F	23581	64.00018936378537	63.27814950786572	64.07981254100902	48.81420549540742	44.52948856889293	42.007034941521724	6.185473093376796	5.192285495496694	3.950761571414514	74.11058096854536	81.91218483961737	75.42857116712347	1.677175899656632	-0.208718148	-1.468457751	24.69909971616255
F13	A3	FIII	F	24782	63.84535941794522	64.90622951397849	68.20680277225817	52.993612604199384	48.90655320840928	47.27307578870429	8.120085742905164	5.381903754975756	3.806327430919378	85.70771819703972	87.02966349830263	80.52024381175443	3.318093068874095	-0.718698298	-2.599394771	26.896839628448287
F13	A4	FIII	F	30819	82.76073784442846	77.61173121494082	79.25111198457591	62.662945626797715	58.70699546543202	55.78236464707903	6.261415865022194	-0.072365186	-3.135932296	115.99910940917144	115.89021360109135	109.34552882896816	7.923705657892526	-1.87788406	-6.045821598	39.278977770535555
F13	A5	FIII	F	14049	62.58438255	62.12848282068846	62.94757815266645	49.59945164481286	44.24419477898917	43.13422138425426	7.620074310388635	4.935095712538629	3.6708670744791476	70.83092843783331	79.44729887	74.76084422	2.8494259870317684	-0.759535754	-2.089890233	26.272756137323416
F13	A6	FIII	F	1895	8.586382941	5.944359337371748	6.071550485630314	3.2698322958055437	2.059700061290134	2.1970877338009336	1.067940299140024	1.9778135136750912	1.829942324949001	1.9868498180639902	1.1138318037161339	1.8474946716838287	-0.568956051	0.043461953	0.5254940976804692	5.756217766485814
F14	A7	FIII	F	23134	63.548706421281096	60.00770918502785	59.63100316460924	48.23996041384946	45.08554193840456	44.240529675593564	7.4072419961397244	6.156820501657222	4.814276276639141	108.93282851647008	96.42780129	88.9682323	-0.024217717	1.0819457707350502	-1.057728054	23.787919922774922
F14	A8	FIII	F	21861	71.30893943912942	68.43974186381747	67.07612688380938	58.98688139252209	55.19006566754828	53.072116334402395	8.663894932498462	6.0382771289115595	4.091329720704579	130.40361715746633	116.02845005815622	107.49398622135904	-0.170009708	0.8133154881359879	-0.64330578	24.905368130213684
F14	A9	FIII	F	18318	60.38279792066136	60.33215292988554	60.18919280672041	51.12282973256113	46.72047773485993	44.86657061580273	8.064025373305697	6.547587345414492	5.685812136148215	104.42109063466776	94.73888714404866	88.42288551700047	0.045811067	1.1433008093868224	-1.189111877	22.23874667135725
F14	A10	FIII	F	18534	62.88321336669189	57.73402436735425	57.721890594412855	45.37990311803307	41.492133135299966	39.81059080258396	5.848538927	5.020331768674627	5.655783204216249	113.6610686119168	101.3854916181037	96.28856792	0.2589857508837703	0.40627461824785627	-0.665260369	22.863947230289217
F14	A11	FIII	F	18949	68.85387518517472	64.67483344989209	64.14185861665668	54.163711578692585	47.076325825295584	44.35524083673279	6.0446934432478585	5.278691661655557	4.177409578664577	111.02000542054613	92.17704939990602	86.80336318839082	0.25734816015199513	0.43298679088518455	-0.690334951	24.42222126205989
F15	D7	FIII	F	11647	21.73189353482617	21.893147836648836	21.44568721950993	19.16204947207054	17.988512457325943	17.22245867063804	1.0219742998159518	1.7987030777867776	1.1788954825135889	36.69811615315348	32.55486032468577	31.020789727404583	-0.173842167	0.24965669595067652	-0.075814529	7.165065979681437
F15	D8	FIII	F	11152	20.200135865202558	19.966701098611324	19.92263098100302	18.513889273486928	16.49610047709663	15.72038636943563	2.069619964	2.160541817284087	1.7121441272161064	30.85677433633587	29.20267076913436	28.77099636899327	0.11983391967654633	0.056408069120552184	-0.176241989	5.033730067260148
F15	D9	FIII	F	10957	22.67928588995945	21.176506685859813	21.88068584738601	18.590197424882618	18.08858171071322	16.444020826499617	1.0852615701790205	3.099904862903359	1.5504939088438574	37.12764995507865	32.96319476117895	32.56167556118516	-0.31595063	0.4053114057803553	-0.089360775	7.185182126541057
F15	D10	FIII	F	10306	23.622245583002645	21.80622048934351	22.710412814071304	20.142220956286412	18.343479600502814	17.146686963111414	2.932775831655835	2.844839563273851	2.1090034266205713	33.49244019483305	30.897534158506843	30.554729646171758	-0.164420361	0.3233170767485989	-0.158896716	6.944328830746564
F15	D11	FIII	F	9787	24.23083993	22.442814762511567	22.513083910286163	19.33864187006877	18.197058255279472	16.50271516898567	2.3739060323165804	2.6337699050247982	2.5779827785705463	38.073432160309906	34.15408638824599	33.96104093026821	0.47508209500791754	0.2116411528579656	-0.686723248	7.4597747138960075
F16	C7	FIII	F	17508	65.37962744283311	61.79213692779429	60.83295616389778	47.56279425393598	43.20094385438628	40.688826609030286	4.213887754634857	3.660008760814055	3.111533779735172	93.59550279982201	80.31360688496692	73.76516842116573	-0.417427798	1.2469413031119814	-0.829513506	24.94638140523899
F16	C8	FIII	F	17556	68.39311533597956	65.45812802681262	64.25994475254191	51.13525481503633	45.528398248988324	42.90959082418193	7.336629060995598	7.021570996540294	5.604420419786116	82.71140530685257	78.02795606253926	71.86737695287557	0.16071279127033122	0.2731048106670215	-0.433817602	23.06283773300645
F16	C9	FIII	F	18589	70.70213293091857	67.61321668868841	66.01522127559642	53.647776651079425	48.500938110411624	46.07331924822523	8.094844732797394	8.569691745	6.254376501260509	83.77302900727186	83.54789614957376	76.66930827710756	-0.021393603	0.3593545164821208	-0.337960914	22.118531389402154
F16	C10	FIII	F	16547	67.95092018142829	63.01794975953466	61.42786513706665	48.88882003451745	42.55985588284875	39.64095620490345	7.1606279037609255	6.7266092764537255	5.204615382859146	81.40932253728009	74.8983913	70.50178931	0.3157251081018657	0.4528550610161517	-0.768580169	22.18012955191422
F16	C11	FIII	F	16969	69.00308756005758	65.16958888170285	63.17477332501754	51.25326171260605	44.338508266134355	41.39870296606506	6.844359080353424	6.805432262898222	5.555107734505043	82.68919929759188	79.86210642	72.95300791	0.039582172	0.7566062492200523	-0.796188421	22.84147012314312
F17	B7	FIII	F	20393	52.77903243916882	52.995696411961994	55.274840267243384	44.25842413376069	38.284424399344395	35.94944892616339	-10.76244772	-11.53795112	-12.48785748	104.66449064339213	92.24565976568505	82.89438888610584	17.13376394	-4.362830178	-12.77093376	43.084444939783886
F17	B8	FIII	F	15397	73.24831777495089	78.58292005282594	84.29311577177674	71.35602192697095	65.34237207011725	62.99339968331725	8.892935748823032	8.390613083	6.995330672175346	129.0226007041293	127.9880934107782	118.19043986499902	0.031266632	0.39968330215925363	-0.430949934	25.66137619300572
F17	B9	FIII	F	24730	63.390434023088744	72.68413272847842	74.03690749880771	61.00651623992752	54.71860577264552	51.516540957596916	8.623870865842893	7.218606761659387	6.35635745	117.40542681094546	106.96787023312736	99.10260704150916	-0.064632875	1.0718531304785195	-1.007220255	24.526327326650556
F17	B10	FIII	F	18494	69.48849696454111	64.43199369549767	63.01137644114468	49.99864796526049	45.39809008546868	42.472591512017885	7.703487937233657	6.4316286367330555	6.255700999608372	92.38470869410462	84.05594761646653	77.87267258695051	-0.084271672	1.3280442108300825	-1.243772539	23.37707970716239
F17	B11	FIII	F	18003	63.68096271779736	60.747655988939826	59.35102382410531	47.73954401192202	43.163043535485926	40.88090133742752	6.7207520544942945	6.449184343682791	5.5162044877589125	81.78757087416906	77.55618328898176	72.03989787206275	0.693050824	-0.010462893	-0.682587931	23.065927480601953
F18	G2	FIII	F	906	3.35134039	4.403659423873067	4.382503899232812	3.9769009362140713	2.411674614544242	2.150888802688992	1.1985056230340634	1.5245645974396567	1.331629710317058	3.5698816183916886	3.1168047975254813	2.879493213145686	0.1595185460188553	-0.57440489	0.4148863435715686	4.370106608171196
F18	G3	FIII	F	543	1.4288809476059625	2.307281549272752	2.0645747278506206	2.651533727909944	0.098908348	0.15850569820529126	0.6395327625396425	0.9796156248398789	0.4422737099138856	3.219218805880931	0.096001714	-0.675230031	0.1127475321205278	-0.056173829	-0.056573703	3.8539592940433933
F18	G4	FIII	F	1333	8.591273778	9.778638869120783	8.867869888	6.4522824553554905	4.831931196500491	4.238620668308389	0.072270763	-0.79731474	-0.6673122	7.439341712293029	5.416242516179821	5.402603527113936	2.6712704291959977	-0.373657867	-2.297612562	11.955293345582987
F18	G5	FIII	F	1165	3.5241659959257507	4.2039401200792375	4.491263301005612	3.120078001954382	1.1785254916245878	0.726999545	0.7712641954011206	0.6650724865020132	0.35111752303397203	4.0415819233390495	0.8256804695555653	0.5700370087310711	-0.153546916	-0.150616405	0.304163321	4.274410806471695
F18	G6	FIII	F	75028	3.157509638088983	3.4335871797315165	4.087203827651557	3.046831524506095	1.6579800046787603	1.9238342264647268	0.5006551108868043	1.5197810859790608	1.1201339985390422	3.324375022281703	1.517432051678988	1.6895503358598414	0.2593385990505581	-0.010251183	-0.249087416	3.3785492399102917
B1	H2	BI	B	1161	45.39636704227065	45.31686100549308	44.18226380031278	38.207962678005174	35.95602586589247	34.79311273150215	3.9751900047253343	3.087360574120602	3.664981381644907	99.06331973	82.70018808	79.51640735890835	-0.313810597	0.5956466530316149	-0.281836056	16.12235980632643
B1	H3	BI	B	13973	46.29837727348575	46.04212269970548	45.92637788038469	38.74986353772787	35.89858406807877	35.284104748051845	3.2339214549190345	2.9927689854778023	3.0739953271777054	97.51312512748909	76.65525271	76.47584631267455	-0.129481482	0.060641374	0.068840108	16.60008079291103
B1	H4	BI	B	13227	45.09229981222815	44.44170171056828	44.43502855689118	38.28516621844658	36.76621709581647	35.387447533913445	4.125660251326634	3.7682673582971002	3.4746988008651076	96.87988646	78.70596956	75.09370214089326	0.059986226096205186	0.7317954162106144	-0.791781642	15.34376628690133
B1	H5	BI	B	13187	47.98803341446696	46.92372705969629	46.79439459	40.86582098926508	38.59344391357448	37.165033045109254	5.554685934720945	5.223749621004513	5.217867684295717	105.62396897071311	92.86346170808962	84.99809614223706	-0.882067143	0.9053456792310239	-0.023278537	14.62928715364602
B1	H6	BI	B	13841	44.670450514685314	45.24339591788765	45.380515122640645	39.27874381954764	36.68039120182833	36.305366019922005	3.2837098982893984	3.574557481572967	3.989637289076871	101.02368085273156	80.90097603947527	78.57020925827752	0.134558635	0.4349963817990812	-0.569555017	16.168412684402565
B2	G2	BI	B	13546	40.93398873033864	39.62359590298098	38.309106803340775	32.746777905282066	31.191151365674862	30.186626164268638	3.366312356002931	3.532496264112803	3.5861538133381057	78.00684153183549	64.10982295769081	61.924728775726344	-0.030686857	0.5407345177724121	-0.510047661	15.435966447626631
B2	G3	BI	B	13817	40.55291013912709	40.346297537358325	38.50809083710222	33.352284502672816	31.30010542434271	30.41959780509309	4.065762460826178	4.143111231624445	3.639444571364752	76.52131110155503	63.798366082679955	62.67688563	0.6467578124526501	0.3706056706556602	-1.017363483	14.887330794076085
B2	G4	BI	B	2151	40.055414861622694	39.85861389718403	38.33893179523613	32.556348852205915	30.530982049362713	30.32291100392569	4.8685216470545765	4.9214243803522475	3.8632859795733534	75.72359742576744	63.43969372811936	60.69267073	-0.029593148	0.6877912530927777	-0.658198105	13.888000565429786
B2	G5	BI	B	13239	41.604458557059104	40.57245696287194	40.32863053729485	35.112233677632034	31.551848159022327	31.407423414600707	5.287510773631597	4.007416022463461	3.4422329819990676	77.50671207042726	65.55994939122158	64.90482320819171	0.48566763714616457	0.5016003804332758	-0.987268018	14.33664496798277
B2	G6	BI	B	13690	41.53410665877984	39.75138633413868	39.78966261779968	33.828076051266464	31.792953526056863	31.10211296093314	4.486814861504328	3.617858663591896	4.049623632299401	81.32762758119419	67.41926729	64.94986447216715	0.3507124147553302	0.1772224541448999	-0.527934869	13.970986644059735
B3	F2	BI	B	14200	40.05429364093678	38.45637343287942	37.55430363632043	31.628046462840306	29.09488477	28.625124924383076	4.350268092422471	3.6228307040667396	2.467819540708941	65.64665742460483	52.90433826172735	51.74180077421869	0.9642787148812388	0.39987896018535096	-1.364157675	16.021351308081595
B3	F3	BI	B	13857	45.59131651526174	42.94048299121128	40.774515513241184	34.884934264163675	33.562033797928564	33.45190647313254	5.148969667923733	4.704758340589702	3.7147228820741027	82.11504212463339	68.92542809	66.43576433046245	1.4214203377783043	0.2802777600930142	-1.701698098	17.018138764806732
B3	F4	BI	B	13307	45.31500831372031	43.70299631477705	42.20389388835956	36.27939355991914	34.650942883023035	34.03582031258051	6.143083837808103	5.470391063436974	4.251311846350479	83.47639082519507	72.38732410194099	69.13751148911813	0.46787104396477375	0.6500299460985843	-1.11790099	16.10604872382186
B3	F5	BI	B	14133	41.029068112250876	40.25493882468171	39.337478906587016	34.58124303	33.47468774216679	33.58401412482877	4.871861329361765	5.250259056	5.034660161	84.50570510216203	72.60081988240404	69.14231679448268	0.29456677703293543	0.5386631726245437	-0.83322995	15.98248643
B3	F6	BI	B	14695	42.91757010885772	40.73783974317115	39.59961735301795	33.75423127635693	32.176992424772536	31.07866555395461	4.8977474087802975	3.488952898455466	3.5570564620226683	94.76109891207047	61.644238916708176	56.79018630434412	-0.564065499	2.188975649243279	-1.62491015	16.330763474412667
B4	E2	BI	B	12840	43.10504753164514	42.443305820079274	41.353232237612986	35.67886575038047	33.47110669644577	33.020903784359845	4.254691532459134	3.989451785843098	3.165945454998006	80.73958446	68.84975644230941	65.72601948287965	0.7135793872630032	0.7883737892552141	-1.501953177	17.256853466994432
B4	E3	BI	B	13482	45.724764069483314	44.63381963416205	43.069715212079046	37.65483479077494	34.88709472543803	33.54964319702411	5.865305198	3.941800100213566	4.138305238044172	90.45151173757856	76.25946408990187	73.14574276271861	0.3581167522253672	0.4540922745787803	-0.812209027	17.698118170198565
B4	E4	BI	B	13331	48.99821262956711	47.87396617312044	46.675138528491345	40.22341756940743	37.44085908528393	36.78063825331101	7.054430448205498	6.151173288144964	5.014617661050369	96.29575137780685	81.41086989222197	76.47364907507631	0.8943017347989688	0.375199986	-1.269501721	18.04567410024927
B4	E5	BI	B	14045	47.61399102066635	46.08589353140728	45.61927003656959	38.81982246532917	35.292366829745575	34.50812062737815	5.437762056892737	4.378543630038703	3.2907359944301113	91.70783581	77.27077683428422	72.64271268709065	0.8194216241579078	0.085004115	-0.904425739	18.58416039373113
B4	E6	BI	B	13215	46.314546176434874	45.15213377682181	43.77806552549721	38.116487657398196	35.98843083	35.50660162893078	5.940485554058764	5.290475725850531	4.533773713658835	89.82437635177862	78.91552370355414	75.20456588594747	-0.233837267	0.8089353744116465	-0.575098107	17.15619294
B5	D2	BI	B	13311	49.58497632866191	46.72877836751354	45.69654212840895	39.41723264939234	36.20647540082943	34.65084090677451	2.5557764025368996	5.368488520546769	4.562511362837476	95.13063712673726	82.04878067698918	77.29993938461791	0.036931259	0.9886367222269818	-1.025567981	19.100914075536863
B5	D3	BI	B	12740	48.68129573292994	45.62061415821188	44.755830335029486	37.60586000707097	34.94741961470906	34.34712636723124	5.622220076702636	5.110447495166699	4.464981076318406	95.43904114	83.49535633442821	78.72809230102985	0.3314236903775054	0.9191192938463146	-1.250542984	19.63816031300733
B5	D4	BI	B	13327	52.255093804480666	48.88604605	47.580953234135904	40.83823947	38.515629462560895	37.11608287987997	6.683542128467366	5.9337342397337345	5.084097550686334	99.07620066119722	88.93773075725274	83.42435950563657	-0.902239297	0.12902439538284582	0.7732149011526133	18.33776281
B5	D5	BI	B	0	55.19093335889771	52.01211003474164	49.96074861655636	42.86592260600454	39.17173271984254	37.779915852880414	4.596519663	5.556861154665171	4.042416338110272	105.43245095713115	91.25287284206068	85.92945962745651	0.3116295325479719	0.5367687254058815	-0.848398258	19.987240493329963
B5	D6	BI	B	13526	48.84734022387978	46.674984234171816	45.348115083419714	38.09459219	35.4319326	34.93658590561438	6.626828107802467	5.632450690364934	5.098053604227438	98.67546285887752	87.73278796186604	82.15267020395578	-0.545094841	0.9074859358993486	-0.362391095	18.113100053710596
B6	C2	BI	B	11727	36.70615818986556	33.914894711077295	33.54735478	30.199723985998688	27.246651086828585	26.10288129726016	3.779753340759248	4.2330966032733155	3.684842422299722	58.75902639178161	50.156125345043726	49.13453272136957	0.038734197	0.6732283376003299	-0.711962534	13.273038612575016
B6	C3	BI	B	11208	36.010189321482144	34.18004101145808	33.116021459141685	28.965539692617874	26.561569921174467	25.399459870754747	3.8485451320816306	4.829147824500302	4.281342587514905	61.16892791930059	52.82665345350561	52.17044024531105	-0.482923663	0.8491404280164314	-0.366216765	12.616692034840932
B6	C4	BI	B	12457	42.05334855371069	40.10266719812862	37.99992373582393	33.88738782998721	31.01733759215771	30.689832126539187	5.3503502270955785	5.3781630272958445	4.7421032441805515	71.25302497358044	61.04160030856025	59.13073747	0.3382596105088673	0.37970650630950686	-0.717966117	13.280505741878287
B6	C5	BI	B	11579	40.06756231266336	36.61515719	36.05144072	31.63709876296059	28.907524634041984	27.265561872349863	4.564245716929353	3.9415906754806187	4.130897381004626	61.46065408028871	52.148800426648826	52.34746740066837	0.6862103485259237	0.6593856386532337	-1.345595987	14.611402019294012
B6	C6	BI	B	11507	37.932328598347354	35.66111616808439	34.11910308553359	31.11666568913528	28.682889922614677	28.200759759717954	5.190420720889742	4.697821668593912	5.053040587598117	64.65387338	55.25205054672032	54.79936339155085	0.47801453531943316	0.23591898703355163	-0.713933522	13.203125983855221
B7	B2	BI	B	12337	57.45462250751645	53.70701963150307	52.88896989592489	45.42216858732587	42.03652496775727	40.43534470852654	5.798425199463438	4.350179736314903	4.191810487251413	108.96000666205279	93.30164968557132	90.43568848834016	0.6346607728395064	0.3600747347654192	-0.994735508	21.958038220506328
B7	B3	BI	B	12473	58.338075936102314	55.87187561066284	53.98279151345996	47.141824131019945	43.35854038905374	42.69509048588972	5.577536229183398	5.154371436332564	4.8455789946639705	119.38768079079487	102.00516593858238	97.58384574534021	0.8071097782627668	0.14150528703708076	-0.948615065	22.353505560951266
B7	B4	BI	B	13602	62.10725207	57.68244108076145	56.03883501914926	48.14430839848315	44.322833702134545	42.90923724621322	6.852722436954103	5.764958650640473	4.246382636	129.22191553854984	111.87737749903138	104.69340022192021	-0.012356996	0.7589057052727846	-0.74654871	22.00987566571726
B7	B5	BI	B	11683	58.36140952429858	53.903301607704705	51.64067784502683	44.68323674	41.291890177187206	39.57603483398448	5.897296744721469	4.537235948665035	4.222419695	113.60496002519444	99.75098381142395	94.27485857660778	0.7131610295499371	0.9577901090804488	-1.670951139	21.572967660177696
B7	B6	BI	B	12185	57.12504023548324	54.65793463196027	51.68794606439849	45.08813038638067	41.82203831040127	39.96947041911764	6.426597560783534	5.820228296	4.5644087387171055	114.0236480251675	103.52417849264101	96.13350221938585	0.31839239289670473	0.40248220820621583	-0.720874601	21.28353779460663
B8	A2	BI	B	13035	49.289394579043105	45.827063137147334	46.22064061181035	39.87456315784404	36.17512173597673	35.618418474486106	4.209395757	3.373688184297368	3.4001297577206735	92.08069715315166	80.88892144223948	78.65238897732621	0.6403987324466698	0.5558466746418809	-1.196245407	19.848249716233465
B8	A3	BI	B	12002	50.455436210640215	45.74813446624425	44.67460906735016	38.10049709580274	35.912971245515735	33.70662671251591	4.813142089520603	4.340733018	3.645735831667576	89.70724132181546	83.17417117731189	76.63649495514443	0.24696184751207184	0.33796077085218457	-0.584922618	18.82416725032866
B8	A4	BI	B	11567	46.76792496932438	46.861372945670816	45.55108223100652	39.845465641238206	37.781741303746706	36.01825035277398	6.271546603	5.194943342442635	4.841332931401041	91.03713539204132	84.46459029364584	78.00610081964699	0.018984385178239194	1.1626830642452504	-1.181667449	16.882864989751795
B8	A5	BI	B	11224	45.781228296014774	43.30524942125942	42.639107593405015	37.30135668	34.20636442	33.317642403049675	6.054515814405267	5.092161941420837	4.411638926	86.60243028727312	77.13480074338774	72.54236898534468	0.4829622543020342	0.6822032388143455	-1.165165493	17.187071893964198
B8	A6	BI	B	12413	46.14226931743597	46.30725675	45.15436753	40.194457972764795	37.65650064882469	36.36671283760457	6.888955303561257	5.9332778716784205	6.5354460051949275	79.89449718164931	80.71147359686903	73.16188144351688	-1.369901107	1.1144322831124356	0.25546882348330513	15.373633845025708
B9	H7	BI	B	13378	57.42320782670238	56.87063458927581	56.86668521614342	48.902006410820505	45.796600999473114	44.133713890189085	4.943837546821573	5.602216358929741	6.8831060606442485	135.91346525997653	113.14972917649908	107.0556136143909	-0.784907639	0.741979383	0.042928257	19.301657205831592
B9	H8	BI	B	13159	55.79354955232627	55.535522066581905	54.737925236397516	48.432699934213105	44.76255873	43.66129806136898	4.639020643313469	4.940252771257732	3.661000559600943	139.24845847514433	121.69402367062082	114.00437580185769	-0.659800501	0.624456038	0.035344463	18.387056671734797
B9	H9	BI	B	14863	56.445657607236576	57.07052098909761	56.23192496352612	51.44238325056791	48.94232004821691	46.977080656296586	5.233786870459166	4.832436719623331	5.072051323409738	144.13650055423483	124.27891949383235	116.43871040287218	1.1222158875590367	0.16355003220034803	-1.28576592	20.063665038836298
B9	H10	BI	B	12979	48.62136409857354	48.69269472435478	48.88879832517158	43.402645040288675	40.531938573523675	38.65994826390944	5.715741401463337	5.731368125931706	6.3121614369840096	114.79079432091548	102.07064	96.66611407653485	-0.046164485	0.3180684098336144	-0.271903925	16.50950707030263
B9	H11	BI	B	13913	50.30341121824385	49.34970969888718	49.00709727144398	42.02503562626527	39.62766248634447	38.90433926256175	4.735528789547036	4.318565059440601	4.502101232549009	113.93273983878649	102.98229527795901	94.23899375828385	-1.031328422	0.7388682967581168	0.29246012490388296	17.29313401136463
B10	G7	BI	B	13402	49.62754608	49.95113192656693	48.96028043332585	42.137108857944426	39.48826583008983	38.4276292	6.155671606079398	4.379999581467462	4.833914212667171	108.79429023997434	90.49385280344187	87.37588542675971	1.462944771053369	-0.621034326	-0.841910445	17.19864566893777
B10	G8	BI	B	13107	48.97768214647361	48.77653031694375	46.63972457986465	42.006871884485534	38.825965449599636	37.025513972959615	5.266157978086504	4.443150919805074	4.306961697069273	109.96264139368935	93.13100422410787	89.51579262597872	-0.202744476	1.1616907427330823	-0.958946267	17.89543382375876
B10	G9	BI	B	13043	47.25128906482152	46.769180500242456	45.93685078311496	40.82347962529114	37.847340269951744	36.06323100008882	4.564825577312902	4.544782349511568	3.7448718764345763	109.22877235523427	95.32741926559679	89.90336874315062	0.6655957935310717	0.15021235445598435	-0.815808148	17.52792910307686
B10	G10	BI	B	12816	45.30934391013748	45.31410542074321	44.11038589936022	38.548779179108905	36.16700368	35.25487309297268	5.137279261872866	4.215741788932434	3.8475937202846424	97.05701985147041	83.54852802813323	80.07073295615209	0.30723813651673737	0.5205108623224461	-0.827748999	17.601439132860698
B10	G11	BI	B	13406	46.47067353184639	46.12187743440792	45.928334734892715	38.720423851559005	36.38465240792141	35.72202339034938	4.402441229256667	4.693492914361432	4.064080066	109.30548866569933	94.00191236495884	87.86266507477269	0.6578701444982364	0.10705583185084677	-0.764925976	16.775329536741797
B11	F7	BI	B	12401	45.395149786188114	44.40536184211065	42.84672257224325	36.82653058138814	35.45162019500124	33.98527320458531	3.7144761782399023	2.994388017	2.547488079315972	95.72006627501226	79.21373977302667	77.38597239000052	0.706357448	0.591703799	-1.298061247	19.034869677802863
B11	F8	BI	B	14049	47.762388589007884	46.18693142197711	44.75417058522302	39.42974722726841	37.28508456	37.269402702152675	5.351165835789967	3.9168287413722354	3.303040753669542	106.70973598832502	87.32290865773254	84.37807660296538	-0.079243187	0.45434370001494884	-0.375100513	18.096213530025096
B11	F9	BI	B	12050	45.163042358392104	44.34890000465435	43.39844497435995	37.795580714709736	35.656370966817434	34.35389947015181	4.506342762156901	3.103334533975463	2.539488478030272	94.30873764970485	78.76931568591017	76.16560392478831	1.165878900786872	0.3624632799277805	-1.528342181	19.439963425164265
B11	F10	BI	B	13243	49.83064666552217	48.749569299490304	46.58751540468731	41.26272844	38.65440789	38.96775835291268	6.429165453324067	4.970500243713932	5.199675970827936	108.81161109197473	92.32363650395524	90.82766230141908	0.2814238596517349	0.46796072164584857	-0.749384581	19.063899987688398
B11	F11	BI	B	13793	45.59411954575394	44.84616134986878	44.15847241377378	37.46686581918577	34.91439859372687	34.34385048447274	4.661389098347833	3.286479107371701	2.7917835195740075	104.0021110641315	83.98381307	79.57681463212145	0.093752113	0.7602540608369139	-0.854006174	18.897850275522632
B12	E7	BI	B	12449	36.07291121522291	35.897799609758145	34.227333303597554	29.097692544564232	27.79040821908393	26.522801558985208	4.367618357	3.768206186649069	2.791034107836472	69.94699070249936	57.95049379325318	57.97959545454841	0.5697312147909699	0.096238898	-0.665970112	15.397555592073465
B12	E8	BI	B	12872	40.15849382245764	38.62749763473349	37.54779512583349	32.79275275007117	30.659308371292067	29.882968128544245	3.6919378255160353	3.8244099851652003	2.896335719779909	84.33204741237358	70.12203195	69.23034013406675	0.7591210135648048	-0.089668938	-0.669452076	16.91200849817643
B12	E9	BI	B	12225	39.416531739694946	37.89840015221478	37.21564294573389	31.88234654685997	30.05143901170277	28.40197090384725	4.297254640997933	3.761144245418704	3.6040399946187076	77.59461621	65.61417031766561	64.38243674201735	0.5659479173107069	0.049858011	-0.615805928	15.71978340757663
B12	E10	BI	B	11854	41.15966428419102	38.11759255837225	36.69924121498256	32.60723231153554	30.205324105175336	28.63027344488001	5.597184083598201	3.8032420083128713	3.8191548416960757	73.17328297721755	62.60468319444248	61.71530661206281	0.5307765396663697	0.040107561673181635	-0.570884101	16.016384660832863
B12	E11	BI	B	13574	39.556622050107926	37.804308947676255	37.46713807946205	31.954808197782448	29.34130841735154	29.135211173386523	4.408251791997406	4.166629529674273	3.440068554275081	80.50620032522446	67.85627827899017	64.35938548933282	0.5898008967246788	0.46362618985888737	-1.053427087	15.131351899806257
B13	D7	BI	B	13817	59.75619997211537	57.482676013598905	55.71956496698881	48.7568205	44.72325546	42.88827701769807	6.272613949751765	5.114268476584233	4.172966818803335	120.5799406329716	104.04117114705913	97.07438462511298	0.6727954762336346	0.5571812731525476	-1.229976749	23.38333476
B13	D8	BI	B	13255	61.29788650532838	58.791731367730605	56.82385244797513	50.00407204641431	45.60178509	45.01744130525698	9.489167689656767	9.482555680675432	7.620817368245838	116.66109998969524	101.07551157129875	97.00862106665359	3.6911076739576387	-3.476851431	-0.214256243	18.427320175234897
B13	D9	BI	B	13881	56.267553458543915	54.07596018737675	52.73351406387576	45.28125987275173	41.060754848921334	40.126560828872215	5.355307613821903	5.401960435845073	4.8299639331350726	111.81897687518499	98.22291422658849	93.75200089091932	0.22003023224697316	0.5071500092841816	-0.727180242	21.221766146367163
B13	D10	BI	B	13817	59.628616159341775	55.93609958533942	53.565554940198325	45.512844675668504	42.267247682836015	41.143594475610584	7.465829408759969	5.634110304640441	5.4260553232866435	116.74884639055885	103.60724582055136	97.96998898134419	1.2920742520247366	0.2157626711473526	-1.507836923	21.984758252328295
B13	D11	BI	B	14847	61.515695317700846	57.20735805502248	55.42283967936379	47.56056750755528	43.04539997421337	42.342495066356946	4.541283283736632	5.666824590033304	4.471214989459508	121.11899615524449	107.22482706778403	100.19004606634685	0.16182671222860634	0.6074443946503152	-0.769271107	21.82237103894663
B14	C7	BI	B	11651	40.046924285761236	38.63032145941057	36.68185939558557	31.694239337355555	29.343055956314956	28.033560398875935	4.945800646442322	4.598906535381989	3.3809914003800934	66.02581599023367	54.04749393	53.949932716752635	0.7032171464934915	0.5177803269904011	-1.220997473	14.946252810902344
B14	C8	BI	B	11391	36.77846538678602	34.85636407190575	33.69624872004736	28.591366168330246	26.555659536752444	25.859671847938117	3.859274897987307	3.824748868872076	2.3827657993617795	58.41996153716166	51.79470303533599	51.30902535535022	0.4403197398871068	0.1987083627363848	-0.639028103	14.276917739085158
B14	C9	BI	B	11503	37.94506562397914	36.798524842772174	35.10275484569747	29.62460259267756	27.908389752830956	26.70286623592724	3.9719664958330227	4.166833143037493	3.8868624689857967	65.48686216694489	56.99122646	55.60441793183865	0.9295124270149948	-0.06590106	-0.863611367	14.70755445810584
B14	C10	BI	B	13386	42.96376636873832	41.700700188691854	39.45959326608436	34.583969352274444	31.530139264484944	30.73118196172672	6.263247801525113	4.924792987082979	4.819627850336483	78.74707005591247	70.50590239808459	68.16941695411523	1.1578487068879841	-0.560814231	-0.597034476	15.432544311587753
B14	C11	BI	B	12848	39.09410390611252	37.417533225245855	36.09532497199046	30.439113456638843	28.391163128382146	27.41787413159242	4.398639149859308	4.727625766810574	4.479370403692981	73.45500420350156	62.57685425193548	59.77724976056532	0.014432383	0.9476364641748294	-0.962068847	13.724561760644557
B15	B7	BI	B	12177	45.830866823725344	44.18015705415009	41.75428961260768	35.60645482073987	33.289258312300774	32.04556033403205	4.252125253697738	3.775312948178506	3.1346465189238124	91.58705773683639	76.35304101	73.72600791425175	0.2981440377240041	0.49514005093541513	-0.793284089	19.169211519007728
B15	B8	BI	B	13921	41.640894253019454	41.81924338596079	39.707866009757495	33.722329857560666	31.251713951167172	30.434854654841946	3.000746249333634	2.8195191539417017	2.6076037926451114	86.37452469	73.98034975351752	72.27228057668796	0.6368599255158038	0.5855875509666149	-1.222447476	18.89602985516233
B15	B9	BI	B	11838	43.45319542736881	44.573489077233745	42.68903109961725	36.693177597063936	33.11997146525523	32.22219741674031	4.115631017827599	3.4519263300112684	2.1725468979227713	91.03359982903055	78.00453301904197	75.77811356977222	0.8298357618162697	0.36372302648377897	-1.193558788	18.886326224901566
B15	B10	BI	B	13207	46.182492713007846	43.41799179658938	42.072975078642386	34.88967997324507	33.50068166266837	32.449573465955346	4.9733453490542345	3.8482743642082013	3.7468038063388036	91.99016710228119	80.48855341	78.17804182616825	0.05412763	0.5422156992693132	-0.596343329	17.96030709107893
B15	B11	BI	B	14272	48.99533730650627	44.78910932852231	42.77365787926831	37.07901407	33.179920152601795	32.77687488689907	4.985061311972764	3.8792294222604298	3.3657803005415374	100.60961797073912	85.28023191571243	81.18326732749468	0.15411476438623595	0.7643041873473457	-0.918418952	18.24194796
B16	A7	BI	B	12628	46.28128522498761	43.33855907257394	42.71360909502124	35.94348191372214	34.17678527496163	33.00536840975161	5.274565793	4.737698938382369	4.242505268702271	98.03431677662526	85.27081906802847	78.03863025153261	-0.233102813	0.5549294001353786	-0.321826587	16.939304850512865
B16	A8	BI	B	12369	36.222539194284415	39.665432507797846	38.04926816959215	34.40839330548263	30.945668785943433	30.178585389368713	4.856545594859501	4.345421580695067	3.8051030936507715	80.94294441628615	71.21347237769378	67.65068291563472	0.3998494668157697	0.25434740424578095	-0.654196871	15.730052004028565
B16	A9	BI	B	12612	34.49872827571741	35.933485092220046	35.31218552865795	32.592280539983236	29.592680539467132	28.57990359573541	4.01332914	3.5609437081861692	3.3861509941882737	76.60751664556426	65.63667658395268	63.59570095753632	0.9678327692943718	0.17686340196568295	-1.144696171	16.665268748598663
B16	A10	BI	B	11790	39.31648459077874	37.16500524621748	36.558516143732376	31.210158702049867	28.730130542888666	27.07125253896504	3.643180740469333	2.5545375424706975	2.9597061423609077	76.61201675271938	66.80652524578691	63.886495671695144	0.3591742862784031	-0.041776682	-0.317397604	16.747302288918732
B16	A11	BI	B	13255	42.95046894724148	41.147159138769915	40.91387026820581	35.13660603	31.328793025924305	29.898319858640576	3.817874553718468	3.573831147277936	3.478200466245241	84.51978090530362	72.44744847458385	69.60828328642909	0.27656855618303666	0.9052713224370486	-1.181839879	17.123000897347296
B17	B1	BI	B	12964	48.12138365130727	44.15018742686571	43.13018101847261	35.69727966	33.223928414064204	31.87527078772177	3.469830383909663	3.208254336612331	4.046642668629136	84.54686387875672	70.00842826378774	68.46304896217518	-0.282805954	0.580747173	-0.297941218	17.87660217
B17	C1	BI	B	12365	43.79873959653838	41.529640619182416	41.00959930510852	32.93446649	31.542277549197596	30.675890742132975	3.244136521142263	3.1850395602321306	2.790664286601139	75.73766198098593	60.24398474846504	61.25545459207629	-0.008056988	0.5326409304557451	-0.524583942	17.08620239
B17	D1	BI	B	12409	42.31447854815285	40.60282183813098	39.89418015020218	32.72337360105197	29.706245385939667	29.904241152710846	2.6118274460667337	2.5264886930295987	2.672164727702807	82.25947835487509	61.126746812387104	60.13232018962845	0.595602225	-0.206203939	-0.389398286	17.12418904348923
B17	E1	BI	B	12505	40.06186113688328	39.191643348319616	39.23823128254992	32.790531879808306	30.809523977369402	31.20182849603578	3.1323472706907687	2.601751005703335	2.48115756	80.59237642596793	61.75620890742874	61.48330701915678	0.3675409497422386	0.5400210455103469	-0.907561995	16.800789820316297
B17	F1	BI	B	11986	38.592539352640514	38.120911495011846	37.016664317076945	32.062790032187635	29.724259885368433	30.211811777961806	3.896051836	2.184852684513565	2.5369452191271726	72.87993178428916	58.57086242275477	57.418700312167516	0.7961523891365694	-0.038917071	-0.757235318	15.969804386791665
B18	B12	BI	B	11886	42.987801624943984	39.66585307958131	39.028819390630815	33.61108042662791	30.88161506	30.543880982087575	4.396716708	3.7625016387301358	3.6915500409296413	90.43412482355663	79.62222554029854	76.24995711029769	-0.540185031	0.5662187650935486	-0.026033734	16.640741897067496
B18	C12	BI	B	12193	43.82372604934788	41.36293605685002	40.65807649476142	33.70157119	30.688746756655004	30.762809360114577	4.264894562888067	3.324209369952335	3.7750241454192413	88.41013516062232	77.19166260948855	75.75299832360888	0.005530491	0.7182822910761466	-0.723812782	16.894884337692798
B18	D12	BI	B	13191	43.48894468727255	42.491949746041385	41.441661459770685	33.58626166196336	30.986670495315767	30.08370104823204	3.6823385083743325	3.958329574402999	3.0471264892327063	93.89873536336628	76.61941941	73.67397250869465	0.3253341056449024	0.32546445291891146	-0.650798559	17.432945302536833
B18	E12	BI	B	13698	41.26389282184894	40.684793371864984	40.10445282981088	35.51260378447736	32.86241049330107	32.21326694061044	3.566470385571833	3.2887951513455995	3.1863059402355063	95.70020952350369	78.36787501	75.71049700466695	0.10502746064650026	0.2063246721393135	-0.311352133	17.678610879593432
B18	F12	BI	B	12385	41.05586010776432	40.230625994844345	38.92613879935085	34.10832300860734	30.620493768440635	30.877487607008813	3.3666880382206053	3.1503268511564677	2.5266163086527733	88.39923119078446	73.71909731641048	70.80731156365292	0.6565532860153702	-0.184853213	-0.471700073	17.070822566149662
E1	H2	EI	E	16547	62.56012758	62.978657885209216	62.04745767389426	45.64465145654701	43.56806561290993	44.632522145453564	5.8801155492434525	3.958163999464343	3.1642431311635164	105.01938960153066	91.77809636035019	85.15407023	0.8744290465860409	-0.269036038	-0.605393008	21.40033629
E1	H3	EI	E	21115	67.92892599921957	70.21758023	69.84838683111224	53.256761107041285	51.402272672595714	51.44051805542614	5.890917380040641	4.9567297499931335	3.3314865929713093	126.90915759145246	108.53095695690398	99.82605201131858	0.6767973255530322	-0.03564555	-0.641151776	22.18696781740901
E1	H4	EI	E	19547	63.59461931883666	64.35984603138508	63.66917182875922	51.77875047182425	48.146625039969194	47.61568197028511	5.9469339758277115	4.445218449586804	3.7855822173335802	118.85995086933212	103.97214036722664	93.55323467487025	-0.035342289	0.1251190030008189	-0.089776714	20.13800315572334
E1	H5	EI	E	17245	62.04922403545915	62.78288177638687	62.77008701999412	52.83015496295425	49.29054406	48.882429858720315	6.778574718828615	5.745019735477008	3.904856048826783	111.83790347023252	99.76913153842204	91.37337493265866	0.16624115267190476	-0.294068138	0.12782698566448047	18.454372038003935
E1	H6	EI	E	18554	61.410785152734405	63.099836328950246	63.15966438152168	52.866173390483624	49.01106055573557	48.22723454673229	4.374473527553278	2.334914549951769	1.1253102075901467	129.17871388634308	107.1135745310076	96.88834324567023	0.2873798485459709	0.2054044241297852	-0.492784273	22.498298547719372
E2	G2	EI	E	16706	67.62459803923281	67.57664161823354	65.86297740416988	50.66359940620622	48.471207629706555	49.398134438691585	6.996039162631877	6.483752332608969	5.134845165794744	116.25922778144817	102.01760635551071	93.30511911987031	1.143382851	-0.042110962	-1.101271889	22.066099981876274
E2	G3	EI	E	21307	69.79988314	68.80894525360794	67.75380035111058	55.77896059005492	53.32871719648956	53.54574586742058	8.115808787767879	7.513993311030468	6.533400908379246	125.1019380938418	108.3776733548813	98.98060838250193	1.0672314255381714	-0.025344939	-1.041886486	21.685586763534673
E2	G4	EI	E	18964	68.26487268787149	67.44229049	66.03284269648005	55.18933629479028	51.44974438328012	51.44751678689495	7.615993854085744	6.820848017991935	6.233189138631509	116.10923320058684	106.99583959691138	98.35159826401498	-0.190483826	0.7066711263817496	-0.5161873	19.981246271825608
E2	G5	EI	E	17999	66.71956411759264	66.03183172606617	66.53513773597972	54.832503723174355	51.363590203842094	50.44836207188911	8.158841938626512	6.413950768739102	5.0673664744472795	118.21709911416922	105.31752379059374	96.33129832446335	0.6810789275281017	0.045455259258716296	-0.726534187	20.51959218890924
E2	G6	EI	E	17504	64.15458887493008	62.66143545	61.58035214054824	52.26377898573048	48.78162072794832	47.41930467954954	5.608599975865342	5.099320395263632	3.9785236776613075	110.27657183408905	95.39685425755458	86.67109914044619	0.684289617	-0.370974637	-0.313314981	20.72550361477141
E3	F2	EI	E	14528	50.35520286542417	48.96753526013899	48.04602955942483	37.93168450980958	38.14112737328621	39.75608256120943	6.793677133252226	5.486140133778518	4.732341344435893	84.62213438925573	73.58162669430035	67.94596769006786	0.901145293	-0.461096226	-0.440049067	14.135663885463027
E3	F3	EI	E	16044	47.157852574560394	46.29645271655612	45.05214184648326	36.402159140121505	36.12124253006274	37.05372462911776	7.212349011521253	6.7458109437728435	5.201676529	80.75814320966707	71.21220862	67.76426044	0.2778880402664132	0.021937181138378392	-0.299825221	12.818151765086599
E3	F4	EI	E	4808	45.55431357192603	43.765078063414954	42.582057507205796	36.86674085796935	34.89350305618407	35.845189243386194	6.655600096755988	6.072814809634982	5.161611342531158	78.82917306390239	67.96996381856952	63.75218070183664	-0.152245497	0.45426217629655774	-0.302016679	12.436953481842261
E3	F5	EI	E	15114	43.57169486747856	41.144402971494785	41.52152179318123	36.28609554454738	34.11445844668871	34.72730533821153	6.214946940010623	5.128653689456016	4.081151113339189	69.55900178207614	60.68760256744346	56.009740526918975	0.49237955119595433	0.2383547046143395	-0.730734256	12.108685155784428
E3	F6	EI	E	14097	43.443246272928704	44.33011115643163	61.06046647300047	107.35043922786002	48.41452962237685	27.90482824568347	3.5638042996948656	3.0046178668809578	2.4958079037516328	64.29987434697208	53.60234698	51.06919559425201	0.7786538917874672	-0.518463047	-0.260190845	12.696987611811785
E4	E2	EI	E	19228	65.05553833	63.378818023775935	62.53333496795538	47.64945601177962	45.79360829999915	46.640384200387885	5.460900329492876	6.021891442126666	4.916310981642141	126.75682067424687	103.93581008245441	95.26426263515202	0.8100171227461672	0.2605318829433827	-1.070549006	22.210755285045575
E4	E3	EI	E	135464	66.65644880455307	64.77848554904428	63.652916843951715	52.39846723221616	49.71057834	49.558605366324414	9.087472040785812	8.003536816577103	6.906603342	126.21467160365813	108.31629736009666	100.83542802324526	0.16797566054630408	0.56225888	-0.73023454	21.574880062479338
E4	E4	EI	E	7078	62.46380621124001	59.891422052392244	58.805892769061685	49.64978667005302	45.65815683048076	45.35040174485928	8.14544106	6.978611226441771	5.859632723369845	113.50926624635127	101.68114584759881	92.76598619417342	1.765761865	-0.345583363	-1.420178502	21.051424643052172
E4	E5	EI	E	19535	67.81754359265334	65.48958873121167	63.36140844638882	53.48570672840256	49.51188544	48.70211808381032	8.645418920833212	7.285845193817902	5.2509819078530775	123.13139587445853	101.66389515227405	93.22298747523065	0.23553528410040414	0.13098226	-0.366517544	22.76336851807794
E4	E6	EI	E	17161	63.47947980393565	62.138640670281376	60.15978905659662	51.16430488527047	47.065139354576004	46.968571004702724	7.837032026112713	6.775432820622402	4.965080109934281	126.60664158088682	103.71306486400235	94.93659451327196	0.9451401597505047	0.2639984372064177	-1.209138597	21.64636520276864
E5	D2	EI	E	16590	62.854137029458045	59.467687942280776	57.51972797266072	42.16755282207876	37.05702459409699	37.02201848689471	5.211287086	4.916417386664502	4.629360063071076	107.97838834283972	89.04971675150925	81.00956637616785	2.2236999877473025	-0.220943618	-2.00275637	24.45180792036574
E5	D3	EI	E	4373	66.23576304249254	61.89879208155497	60.02929951674362	47.379998367979255	42.114556823119784	41.090284298294804	7.496039246667113	6.5520314693158035	5.398139025	111.37634196143351	103.38348420220905	95.06250806895065	0.8593631869524039	0.4025909544010169	-1.261954141	23.59326863043894
E5	D4	EI	E	13446	67.18492371468517	63.17151371886631	60.041468940829844	48.836501260768586	42.203893535562926	41.03530952430435	8.350543508733846	7.489796280490037	5.646874411110513	96.84978708707115	94.68494212840368	86.51889217008728	1.1566709134144375	-0.271288774	-0.88538214	22.728245866252305
E5	D5	EI	E	110100	69.67189219836293	62.975212675879234	60.20027929414498	50.30131019610562	41.44050208350015	39.81247143034959	7.8598466354059795	6.428373013110971	5.1256905958279475	107.90719634268989	95.08506906	87.47679322006601	1.2221851111757722	-0.24190617	-0.980278941	23.66230358869357
E5	D6	EI	E	20748	65.23464724075897	70.87120469370791	68.33811570403824	56.41100978182449	49.21615135212143	48.36303333023265	8.810564710589443	7.014367863473932	5.259886074	134.55451938561075	121.87357773360027	109.9378416315469	1.1785239005767352	-0.220667515	-0.957856385	25.902018923945707
E6	C2	EI	E	18147	67.42261552410143	65.06760336175327	63.898827911599014	45.476152086143756	43.86792879865199	45.380444893358415	5.925645980583408	4.291046013506701	3.880119543439875	107.42502501862482	91.25793831317733	85.53185557945795	1.3958541054443998	0.092065472	-1.487919577	23.693844048284642
E6	C3	EI	E	123475	65.89351350313578	62.67502423063141	61.47703147494995	47.78257510497609	45.63291735248082	46.18811357950665	7.347929437377644	5.7951083407287385	4.824746091582714	99.78585501987635	94.32354413840588	87.78173822623049	0.9752709072950374	-0.286835188	-0.688435719	21.535073700787105
E6	C4	EI	E	17456	62.47929087105337	58.77570158	57.09249107064675	47.330837111475994	43.61924226193073	42.43196152617915	6.803801118327446	5.729153358782238	4.8418031629489136	92.19432222790104	88.40478008441258	82.25627864520109	-0.24898622	0.23472212117574998	0.014264099158111776	20.134334768643406
E6	C5	EI	E	17724	74.54056560137901	69.64089796512773	67.51089180051078	55.07649446017322	51.49977950465136	50.239405028253685	9.322573974821278	7.316968490575171	5.786564324525045	107.54420935713789	98.31521637734741	91.49370836365902	0.9981507886024694	0.19400999681858266	-1.192160785	23.697216850509573
E6	C6	EI	E	18996	71.25888952114151	66.93201398092664	65.10623798632449	53.58780117018682	49.215512912056255	47.88411553190649	7.420487274744776	6.243704319729368	4.481929066013244	108.91770280419898	95.20204442950151	88.80991272790112	0.542989467	0.010962696861181342	-0.553952164	23.600937930951474
E7	B2	EI	E	4377	61.98700355156733	58.64666110693584	56.73221316575649	41.340056473492936	37.472378166038865	37.947461753233284	4.306639754	4.380668623662871	2.9474947337364448	95.72210470864279	82.38441431213232	76.88693824719412	1.3488732359763702	-0.039791622	-1.309081614	23.69408496370467
E7	B3	EI	E	19088	65.76003465591496	62.939891390281076	61.442870641867216	47.75124268226617	44.49990213826199	44.05274757211542	7.651290028288912	5.401322863435404	4.231991603525078	108.82375148783622	98.98137881666474	92.46271133036636	1.4409405891168028	-0.518581441	-0.922359148	22.27878425621724
E7	B4	EI	E	20640	68.18140260534932	64.44903882208935	62.52836215653778	49.15200202474382	45.042747581874764	43.69190486660618	7.548019317035383	5.813756741085172	4.911168242630048	107.53855112039739	101.31032870162592	94.07989073417852	1.0747988036301734	-0.319132419	-0.755666385	22.11582764619007
E7	B5	EI	E	17704	68.59724126838235	64.31284309048537	63.26563048304661	50.894653703337255	45.69424791878299	44.63536691246631	6.767265214735012	5.876835877590004	4.902517473560479	104.49991191117311	99.00061017959064	91.56841513599926	1.0825242205588026	-0.172202979	-0.910321241	22.29372343423334
E7	B6	EI	E	16774	66.78798422082394	61.74627075225857	59.19932024073101	47.29700316584635	42.639072901218086	41.68097802785432	6.969787156038109	5.171501911537902	3.8196249777924756	92.75843709763521	89.78072010044674	84.23514411678835	1.533358101203202	-0.180578558	-1.352779543	22.27875624541124
E8	A2	EI	E	23896	72.82913388357369	69.34221613	70.88932762116285	53.12562874576659	50.66100664099352	50.08710148788985	6.237054299497345	5.148794961374637	4.269217459773113	120.39771802748024	107.28161189417278	99.02115103450639	1.4490553806162367	-0.117679035	-1.331376346	24.023594068805206
E8	A3	EI	E	23625	69.91129064822779	66.60512681079811	67.22119089674695	52.70763762874789	49.69650283922593	49.78549607277995	5.913137190126342	4.609551124254136	4.202700778874611	96.69638825762365	102.02695560436618	94.90841754141279	0.8899321199942349	-0.517262769	-0.372669351	22.201648264424808
E8	A4	EI	E	18561	67.24850170554585	65.50590628079617	64.91173588963231	51.55961011786026	48.14112319227959	47.24748314281091	6.0937722430787105	4.243205683594301	3.260834574416677	93.76636005444911	95.17247068392165	88.43910311487325	0.8649597321153024	-0.143226457	-0.721733275	22.03643071287534
E8	A5	EI	E	16371	61.439344183225685	61.048804090653405	61.42172654646724	47.57144460449838	44.581468490538825	43.91356616271514	4.833618861961742	3.6615661608114323	3.317806488861411	93.11320848169974	83.02614965874028	77.80336758259979	0.18957540636203518	0.4913573995050484	-0.680932806	22.76769471662571
E8	A6	EI	E	18079	62.73649559839005	63.89362959461158	64.18461680480732	51.546017430249265	46.77357442	46.46403181129253	5.208992145359716	3.9705692712790075	4.451144874159283	99.65028214150362	94.25577694773816	87.54046760532677	0.6284108850521086	0.48230681104872275	-1.110717696	21.946799833213834
E9	H7	EI	E	18099	58.286083302115145	57.48876164404987	57.14016090631492	49.603164833503456	45.299661616756794	44.26215768826451	2.5351401107682143	2.093268438546204	1.5039060371989805	112.17007299896824	83.95543027742255	74.59673577973545	0.5495455889405036	0.5909673808194214	-1.14051297	19.925588626541238
E9	H8	EI	E	22077	61.47186385438478	60.64783574450111	60.39786723364155	52.66731911849239	48.32602094813282	47.05202451587215	5.570155463065742	4.070033219227035	3.913165642	116.21849996056936	101.99089753720189	91.05197949	0.8725946688813373	-0.568103659	-0.30449101	18.737953622464108
E9	H9	EI	E	19611	62.26614215279109	61.26851130431761	60.65754028993855	54.14811145971879	49.831759549499026	48.997430354314645	5.567315046816947	4.256213192	4.246985652345813	126.03285510561797	112.40131793273447	102.67861892046909	-0.48025464	0.23685021187965205	0.24340442849241128	18.303675667415504
E9	H10	EI	E	19655	58.9760055	57.833475500668214	57.69491533251585	49.636440475290996	45.75277850279693	44.61660000834385	4.069762494355345	3.1252568715924376	1.936018353806812	114.80570595327626	90.65524694375178	82.24768528621469	-0.802348987	0.4217520876608525	0.3805968992015103	19.121580471062206
E9	H11	EI	E	18925	60.34717804735891	59.35937488822704	58.97934276580598	51.48181872600263	47.714953605229866	47.42960557028188	6.182210413387377	5.270643870617668	3.570625448148647	119.33652606137639	99.53814359927291	90.32083228494253	0.6680365506254695	-0.122605823	-0.545430728	17.571999636288073
E10	G7	EI	E	18976	68.65177868406495	68.27378782163038	67.34119980222371	57.86546289861606	54.25219998425709	52.38699297774282	6.660308529876215	6.590483749804406	5.357231959524679	118.89262290998083	106.86928795388835	96.15302037329096	1.062076638608204	-0.431913561	-0.630163078	21.042525470751638
E10	G8	EI	E	19403	65.78692311068522	65.36227083748743	63.86266523904098	54.337835464682215	50.40884040537685	49.777258795603174	6.194503431824277	6.511968731892367	5.658623003817141	117.51147078205528	103.9134464908908	94.49591449832141	0.28025588494246634	0.13158411346748267	-0.411839998	19.033208420187176
E10	G9	EI	E	18019	65.40217593194195	65.07338988412667	64.32086951197842	54.94553667267125	51.50494992687969	51.26473440076032	7.489506402868113	6.250855743687605	5.4958322594759785	109.84653777505612	97.04857746355364	89.40219020980825	0.18236835085690473	0.19734018549532095	-0.379708536	19.337054165428338
E10	G10	EI	E	11966	51.24628333609215	51.00831130807387	49.633663558783724	42.24148980292347	37.975530049705895	37.354830814973916	7.962184032207613	5.612030688788604	3.7264144489828794	73.67307852675572	70.14857153687525	65.14500921232056	0.726188494	0.1641105087481165	-0.890299003	17.82424570340524
E10	G11	EI	E	17249	66.92278059220949	65.24416009	63.378859200809245	54.30642338185439	51.33409910154633	50.387436051468555	7.6480673982047485	7.576997215757338	6.526852136023013	106.98208143102316	99.83456877178068	91.90697997	0.15715097750713625	0.45755729079925445	-0.614708268	18.728544107309304
E11	F7	EI	E	19272	69.59856823280569	69.05512714105332	68.49682085539146	56.995228367538104	52.17007994162664	50.70436542576965	8.162123133818849	6.887398322937138	5.826288687802116	107.12609655610916	100.60123578647769	90.87383833	1.0599712584475398	0.10864533174515145	-1.16861659	22.162927548051304
E11	F8	EI	E	17632	63.79632313114608	63.052833434111605	61.54588194802986	50.810357105694095	46.41724519245872	46.23741744020755	8.115993463441445	6.244010083421134	5.300743828927612	94.95743747327765	87.16558483874618	79.51743250587539	1.7398120669623367	-0.437003901	-1.302808166	21.080955859625806
E11	F9	EI	E	17787	65.43871445511532	64.42548245825874	62.04214550780058	52.06095648382582	48.135835392971856	47.507064465748584	7.667460415468479	6.819420966122369	5.602751312755846	98.09767532033239	89.05382072278292	81.15631004387072	1.0769093128618685	-0.201809521	-0.875099791	21.192901952786073
E11	F10	EI	E	19810	73.06046139	70.90915040766703	70.23058574771747	58.34933924998783	53.46005696370066	52.51009858437788	10.161017076756277	7.333651345209066	6.848750036238343	92.70454752919608	95.81598636888961	88.75345419423522	1.0135145995511685	-0.50500639	-0.508508209	20.699368882158375
E11	F11	EI	E	18322	64.69563719906792	64.66880145021933	63.48612332879618	53.47779715042023	48.71241184524855	47.85530060942958	7.603334439659779	7.4382101640091705	6.178703518296643	94.10010995776359	94.00060726426511	86.65692712588172	0.6869599645779694	0.020049938	-0.707009903	19.225719682081873
E12	E7	EI	E	19511	63.923181905618975	61.57643899400141	60.002115912727845	53.124280139891084	50.55676976893683	49.918393429282645	7.895409777196548	6.861559299329439	5.802259730612313	138.29044107239366	110.63175808145917	101.74066174614079	1.006665960382339	0.2752987960752513	-1.281964756	21.180080022876805
E12	E8	EI	E	19032	48.31020776338285	46.29937384519047	45.40697962827181	40.02744776060577	38.76705373758399	37.96939095517442	5.573818122226413	4.982318444613103	4.021829624720279	97.74113030124181	80.08292220853424	75.81499978763675	0.45088992622880397	0.1711848729984169	-0.622074799	16.17180519674464
E12	E9	EI	E	20437	52.83470201016941	50.47997851035244	49.350843064947284	45.09287965672924	40.875800163232256	40.47218290686739	6.7947850035961785	5.341050295361768	4.241755238174743	105.34489605687509	88.92549216	84.01221891116082	0.8720724290512685	-0.529734383	-0.342338046	17.697360163671373
E12	E10	EI	E	18051	48.17699411949739	45.75738494912701	45.21475888992375	40.59368389	39.02985151961713	38.24923599569075	5.605844285297547	4.915537906868138	4.422039599448116	91.69266870911704	78.50282820035437	75.3294927	0.6965726227828402	-0.086386267	-0.610186355	15.069762652859403
E12	E11	EI	E	19336	57.886515551994634	54.93125444033497	54.34796922271981	48.022139788708756	44.718021810409994	45.386574288959906	8.094548325	5.999004627351201	4.313030198297778	121.53278116169612	103.51304904101964	94.29177190779426	0.3643829419921012	0.16454595481351575	-0.528928897	18.877046860269342
E13	D7	EI	E	15820	69.70507911712772	65.49077837508094	62.02520517375609	50.78375657824023	44.56052235965336	42.60110348170208	8.646796800507879	7.406718597810773	6.1952056717252475	96.07984568	93.28545741429532	85.85156247688293	1.368980410695773	-0.301946348	-1.067034063	22.84211674325067
E13	D8	EI	E	16774	66.49537561684882	62.10711842268245	59.56540730009898	49.468552405353535	43.453168415002864	42.122717183630186	8.617396042	7.072668966847772	6.535941837068847	99.00898939	93.77518823573712	86.86333181641173	0.8307170065553713	-0.30759525	-0.523121757	21.03847859478687
E13	D9	EI	E	15230	61.276613789864825	56.28552803318034	53.774696959712685	44.50807355927293	39.41511124548556	37.75703024181108	6.718106543929679	6.589948737975071	5.399401158269047	77.53893012170529	75.30812636767112	70.80694329383363	1.5455032934813708	-0.229840218	-1.315663075	20.803366688813473
E13	D10	EI	E	24363	63.307493293332186	61.658766324436215	60.62248893078805	48.8225011	42.99687029904503	41.081712204057354	7.546266203473547	6.194221652598937	4.445604272879514	91.65639368997876	93.58786520558328	87.45811245973489	1.5021369911869407	-0.485069344	-1.017067647	23.175210489885703
E13	D11	EI	E	14927	59.82089733590862	55.35872286100574	53.05646170864659	41.437567497054935	37.94250507105926	37.01862654053758	7.028383655107881	6.017935599442971	5.164643328686946	80.88297837993639	82.75035248057341	76.64562753867492	0.8414250448311691	-0.210612378	-0.630812667	19.676474684358972
E14	C7	EI	E	28281	69.97493435451067	75.36248849106791	73.42103426246774	58.57739028469348	53.34362751354182	50.45162189108244	4.467063905357541	6.339045361720036	5.928151068436211	129.85372353910145	105.18657865563496	96.09312489871259	-0.094667391	1.2393276666120485	-1.144660275	26.580054969104008
E14	C8	EI	E	27351	71.24037414	70.21285761193434	67.82391346758408	56.68113724559532	51.98629858729126	50.68056197435368	5.989598259114679	8.023515607	6.849612820855846	120.67220930246418	114.30843660145271	105.24927909887333	-0.364245514	0.2789347784546834	0.085310735	22.079218717388272
E14	C9	EI	E	26701	77.30380659705659	78.68719696524381	77.32695510981506	66.36919484	60.70760450939713	59.37543832831426	6.865977082919446	7.372940105	6.679553566350215	145.72035624891467	132.5578001201082	122.20386903693282	-0.807618692	0.8517744691633524	-0.044155777	24.332569421279803
E14	C10	EI	E	16283	61.522778376402144	59.43057169195167	57.46365236774882	46.90465161654946	41.18102152811649	38.95468104185741	7.829038336	6.332564967656204	5.334057263751777	86.37359044557043	80.85067351039865	75.66131905236387	-0.09839526	0.31714881030421793	-0.21875355	19.79788986051604
E14	C11	EI	E	17293	72.42878735194567	67.24394930694721	64.82946033164545	53.28398609	47.90263462052863	46.25471353122185	8.482294795232548	7.384260885184737	5.5759640509411135	103.34821266345885	96.23183487598338	88.62775162381499	0.6010478635870378	0.062108280268052596	-0.663156144	21.303532783990605
E15	B7	EI	E	18877	53.16333778870339	51.21975276	49.668244920757346	41.67536928064119	37.55970822268402	37.482276070815146	5.916825428707146	4.270142366527036	3.2172739742667105	94.94838175043175	81.45762953808487	75.10661578459958	0.8828530338303366	-0.052303841	-0.830549193	18.519569542678706
E15	B8	EI	E	18753	51.95188179010529	49.61338298045881	49.02827994235105	40.51532372168501	38.11527495192263	37.423539776059556	4.665663525671647	3.709657324337538	2.9928599623842125	93.34184969745606	82.64680005781779	76.49801748593889	1.0584304970108391	0.21106847652615457	-1.269498974	18.492710412157404
E15	B9	EI	E	20473	56.49148279000383	52.54448890819884	51.14255112912089	44.324243904362234	39.86662916018976	39.047183876155486	5.953863401481378	3.884273999491871	3.5787110817243466	98.72444082592659	86.21410657012513	80.47929041449623	1.2235290359422706	0.10076232069388524	-1.324291357	18.63169353664887
E15	B10	EI	E	19088	54.67006690755741	51.997816708713344	50.679266131660796	42.14254920143094	39.14588028636666	38.01361761790919	5.556299833170581	4.951373605221072	3.6684208214500487	95.15994743093539	83.98364579290072	77.67564782925074	0.8937270488012707	-0.231125757	-0.662601292	18.32889496909107
E15	B11	EI	E	18115	57.607402705154044	54.384454731149575	53.54413927167481	45.33798739524816	40.99809145	42.034837509002216	6.099430170760112	5.271235565591404	3.5759858888161773	100.90862598706991	88.78982050533544	82.80693572451226	0.1872866639417019	0.6018412660408181	-0.78912793	18.22318369399454
E16	A7	EI	E	16000	56.35857665699021	51.085655677105436	49.93557323503208	40.93005519956413	36.40943516993926	35.59813222492778	5.600106043726477	3.125588712	2.1780398770469453	83.68838459083969	82.50449989568291	76.51299780394582	0.4526842259825692	0.3547029829248842	-0.807387209	19.227712275349774
E16	A8	EI	E	17799	52.16229732	45.57906834	45.00181848338235	40.24030428	37.05680618481543	36.194034158243156	6.113521329122946	4.861358254603836	4.323551202688211	83.28236614737335	79.97986052452939	74.92521935	0.006234504	0.16659538765335213	-0.172829892	16.102053130178806
E16	A9	EI	E	16491	54.68636643261776	51.005088133817665	48.74411035440882	42.40918132877816	38.059624500133495	38.628041381290615	5.184900507417215	3.495650603117305	3.3680309897878793	89.42723919832542	80.66133744032204	76.95658673603685	1.088591809922704	-0.998895147	-0.089696663	18.306018728987038
E16	A10	EI	E	16634	56.75156126240118	52.20290227	50.86901149804625	42.269386043206495	37.70875752494882	36.796285776136145	5.303877019253143	4.015976724827237	3.508324689	82.90050990187464	81.68547126295458	77.61755943528279	0.4716133376269376	-0.241509954	-0.230103383	19.085248979990308
E16	A11	EI	E	16203	57.50426100460214	54.97727846596767	53.807248374968125	45.20067530595436	40.39135162899599	39.99607498247312	6.062803397	5.340932653053404	3.3767268650651765	98.72235996491962	92.76220670407015	86.24186699376776	0.4942136637579999	-0.126684372	-0.367529292	17.68829166444684
E17	B1	EI	E	15629	54.324588207764485	50.56544437360561	50.13413942173515	34.49270364	34.361439117412324	34.74685397592975	5.880918991698545	6.306842425802637	4.766102606327314	82.60514456088146	75.47599877644849	70.17057994	0.23968557923943834	0.2013986833039514	-0.441084263	15.492802408079305
E17	C1	EI	E	14815	59.23749769003777	56.344409752900305	55.60237000778254	38.81013144	37.33307440528223	37.69283559358915	7.668506817898447	6.786738673808237	5.663730577070311	92.85890717400684	85.54555273013678	80.51062173386549	1.0921927760273356	-0.339362012	-0.752830764	18.050658238618606
E17	D1	EI	E	14803	55.39618556382369	53.29977698069641	53.43328996322825	36.55115197	35.502051200493725	36.66218788403845	7.529851400513543	6.421496051435234	5.3798194123966105	84.73987409411995	77.78279570392817	73.31727905249119	0.8558760449845337	0.082449556	-0.938325601	18.093318910680907
E17	E1	EI	E	15541	53.187064934163445	52.071470785675174	51.832931952612725	38.876488522407065	36.552360607100795	37.320657685405315	7.907269029325512	6.029545156321404	5.4752542677670775	91.66082761804122	84.29946951174115	78.04292617813955	1.460613603072904	-0.668956617	-0.791656986	17.45837000540324
E17	F1	EI	E	14607	53.75000838428261	52.62583303491674	52.85475995783908	38.244032511641436	36.484675154256166	37.084167993985986	7.049733106258778	6.817007387	5.981758348582545	96.76401464977488	85.58757062659681	77.44206864875082	1.3354586323632702	-0.695124823	-0.640333809	17.038159973412572
E18	B12	EI	E	16981	62.25231486972639	62.02260123	59.953735755148145	48.74309953253069	46.37492865439772	46.04658269636994	6.007845006498744	5.358231644521336	5.217119851874813	106.13861952933955	93.57572906994808	85.80991900983469	-0.515693394	0.085587167	0.430106227	19.707013984564906
E18	C12	EI	E	17763	69.63535059354862	65.48478514800443	64.04958979399868	53.76392595523902	48.75965269179066	48.22153336778838	6.040846064677378	5.601771279166869	4.0114957703879455	114.8629193	99.92988878025152	91.36749354359412	-0.007706325	0.555210674	-0.547504349	20.485577208142473
E18	D12	EI	E	17460	59.46717084	59.49861506306833	57.76567682417088	48.36789080765162	44.91232574867216	44.98610296812788	6.781881738914677	6.436714545828568	5.844868795928441	98.80454910115058	86.75510650292111	81.12156908871282	0.18408535105546875	-0.309628227	0.1255428759129451	18.388598528999875
E18	E12	EI	E	17847	61.167047301094755	60.93814593642507	59.865705814869315	49.28731090780016	46.35126677	46.119341733916016	6.6879467922676135	6.145685216379505	4.790338841755478	103.44075608807272	91.94355133447326	85.61726261450487	0.5819227400199019	-0.161431216	-0.420491525	18.74008731861574
E18	F12	EI	E	17592	53.331969934663924	53.820752058360235	52.339583407693986	43.48896599348803	41.26870951162656	40.04471947652398	5.4701923207574765	6.666375846808769	4.639003869532242	86.73805246113338	78.66390053	73.44932853254682	1.0992445293252686	-0.377954695	-0.721289834	16.195783834618375
C1	F2	CIII	C	1053	0.8668624973421952	6.375387374338969	7.876264069941106	6.891578728782276	4.191535537987457	4.607093358298004	2.9885322831108336	-0.521768267	-0.605177129	9.943307745649347	8.319614941975955	7.443520018796169	3.385227285	-1.020521445	-2.36470584	15.10406564489393
C1	F3	CIII	C	2218	11.29100671311509	10.350464455069462	10.11130374	7.358242083546669	4.592198299495548	3.688031945829499	2.439840840746429	1.5448119145778758	1.0200084262174123	6.174051830658643	3.642829048112949	2.811192897	0.8452530339854825	-0.037417915	-0.807835118	12.491436801783538
C1	F4	CIII	C	1129	8.728701567706333	7.8594636979125045	6.705471594975242	4.9437650159584425	2.429561999713764	1.4211263506637923	1.4332796084545532	1.6235123186136509	0.854226309	3.7066239754142973	1.1216621026202436	0.9389816685347032	0.0928739	0.3446648518948425	-0.437538752	9.408426648313993
C1	F5	CIII	C	2753	20.235877855045434	18.769630461567505	17.115931427381145	13.546442000537617	8.872983333064596	8.065191921720743	2.816021376160972	1.3729540700277205	0.8702765500545482	10.930882811070589	9.889202450921498	8.140602491554606	2.656950293628757	-0.370694327	-2.286255967	17.240009395961092
C1	F6	CIII	C	5003	11.561630377083159	11.034259231016328	10.603592631362368	7.989920276592738	3.6654879971435186	3.8617728536816642	3.821544193421296	1.0890024008007337	0.9396645450301815	9.558023073751912	5.932035201898216	4.866673364663427	-0.072535047	0.16421882815461686	-0.091683781	13.31909932986217
C2	E2	CIII	C	4261	45.61096212803594	44.21517235	42.05342842295084	27.619192255592218	20.518876150430295	18.059637767709646	6.871007134797473	2.4307055723052216	-1.012949383	48.661136441134694	51.16803275611699	49.132448358361806	9.052665845805258	-1.029194647	-8.023471199	45.93053117609279
C2	E3	CIII	C	1213	11.830915029832692	10.261477085546964	10.210622429012403	8.907280393109374	5.576569949361755	5.6929002487319025	2.644081423	1.4806196805674787	1.0930029739653762	11.235429715952844	8.9866974	8.201348289224562	1.3931717300512165	-0.408760564	-0.984411166	13.750202945117834
C2	E4	CIII	C	2210	10.502499127067473	8.689304779732943	9.940159759237982	7.431213849021752	3.8808180735763322	4.509593393878681	3.2951968819788107	1.357874414758058	0.45018510113378696	10.125483632452625	5.4230803187096335	6.564426126606644	1.154220741378797	0.032613303	-1.186834044	17.113098455369855
C2	E5	CIII	C	1333	7.680539159383749	6.145908065727018	5.9305489289097695	3.804824092367501	0.8172733171799011	1.5543808852581167	1.5697434525170069	1.5308006022008067	1.4730602453087327	3.8912919250855333	0.4860335674085414	-0.534359987	-0.407290347	-0.113657059	0.5209474056157974	7.585112530359917
C2	E6	CIII	C	970	13.156379096706868	13.638878214338842	14.35797326767678	10.24137185721975	6.394494938	5.411041851949378	0.8287701584771057	0.14333050198185404	-1.639523369	19.499571521776826	16.85044370203313	16.192420365822944	5.728990218506894	-1.560006185	-4.168984033	20.449346959643957
C3	H2	CIII	C	26095	62.49590446194425	68.01420543534581	67.58171816671044	48.69423596941692	37.345535128236705	35.56274287642225	9.792317364429973	7.6860865601972215	5.949960547	74.62306823	66.82245797	62.56133240901592	3.018148568225161	-1.35105744	-1.667091128	25.03472564152759
C3	H3	CIII	C	42765	49.71074705381186	176.5942286375958	180.10465687100123	145.16803696287423	132.91565047620378	126.49375590534196	48.40335855996328	8.657108576583724	-12.02869966	268.65284315021046	235.3286024073609	238.3951781539979	51.350951425288756	-18.09873638	-33.25221504	82.23028059118478
C3	H4	CIII	C	32151	56.42925797581272	59.56727147742117	60.459482068297206	44.631327438268585	37.898023755055874	35.66841496404871	10.693300474606243	7.347446431609992	5.7300035545009145	70.94768466668997	66.50034255570137	61.90827955498128	3.7509670513776285	-1.15451365	-2.596453401	23.735678922065123
C3	H5	CIII	C	38444	26.369015515822895	162.1594937829259	166.1368873119663	131.68267158686228	121.59646308978385	117.2304463	27.52272905309033	-0.715098763	-19.46954283	267.9467129769765	233.8753315242709	230.19893234076596	53.49058213017581	-16.02824521	-37.46233692	91.29714486636674
C3	H6	CIII	C	37929	59.57396113546845	75.71170673	83.09430470486514	61.67671387617962	52.70970788	48.69907612635065	10.40212926816578	-0.947579769	-2.726220096	102.6991156954294	98.69696598371779	91.80681035	13.238845105791462	-4.190766623	-9.048078483	39.58203443507789
C4	H7	CIII	C	33963	51.14250494	58.62932174279106	70.10544661610321	65.36587935647879	56.51472915924457	53.67423979019411	8.372989886447538	5.007835974390492	4.713618538052312	109.14533136961875	102.79783371537614	94.76006219090416	3.5074040938361257	-1.062848435	-2.444555659	30.320600271019526
C4	H8	CIII	C	2127	4.242253054418136	3.6840028988011078	5.879498247114146	3.7231747397477193	-4.061857485	-5.47863394	1.7482769017048732	-3.12593205	-2.389443064	12.194982351195986	-0.534173205	0.5873757043862078	2.7912800519304604	0.3063711335419974	-3.097651185	22.16726523204959
C4	H9	CIII	C	38843	92.89673125720121	202.03775682251415	203.7450673668866	171.68673117313165	161.61048350684922	150.4320887160593	56.99025278224464	2.4285873215174973	-27.95440096	242.87695765317085	193.48037097661927	190.45712644252228	80.80490681371411	-24.39944994	-56.40545688	115.18186120348942
C4	H10	CIII	C	28525	58.287320620658505	66.09835612984448	67.03920975008852	48.698942692920085	40.73526856966667	40.89488077578382	8.507880570931338	7.302135823395087	6.520543503901113	65.53216430329506	64.68248785777217	57.445108045501684	1.053945151972524	-0.199847053	-0.854098099	25.135513569621725
C4	H11	CIII	C	37111	57.11254606170928	68.77063299516495	75.05501163033438	57.280832203147156	47.682564334149234	44.05147818227337	-2.792276877	-6.245855734	-7.045824442	87.61363188559662	117.31375079551202	123.86705462364603	17.405387940579196	-6.527085195	-10.87830275	46.453043478588654
C5	B1	CIII	C	22101	81.40329058127607	76.16802820812264	74.00831154362457	57.000968955458646	49.98796789874143	49.02332153650846	11.84752773285371	9.697007309136655	7.683557788129082	105.07144242408671	94.93144316867613	87.56887985138813	0.9988134593247935	0.14874957228913033	-1.147563032	24.520120757490556
C5	C1	CIII	C	22520	79.81614882504861	75.06396022727768	73.87646746557141	52.472186849577696	46.35394799096167	44.53332177005453	10.927603841453841	9.684045254050186	8.269654282619019	90.50878749378026	89.26965217806567	81.86499396034168	0.13349007747712704	0.24823219692656195	-0.381722274	26.100053065945023
C5	D1	CIII	C	24124	68.89252756	67.32911128805726	66.89052118	47.85358708915038	42.94134479528006	41.307374543296106	6.702964305609736	7.243293934456286	6.201137014303114	93.01262338734165	85.57775615347806	77.89114256320808	0.2780427399924257	0.42042982480946023	-0.698472565	24.101956275641626
C5	E1	CIII	C	25153	76.21811020941627	75.77904447955353	76.06019060773917	58.614315306367246	52.96531661557053	51.205061415933685	10.504592914970107	8.377143425525258	7.054094812723182	113.75342819533672	105.76936128401213	95.04158088043513	0.2565871410256939	0.10407527404563055	-0.360662415	24.167227251647557
C5	F1	CIII	C	24259	72.71863989570295	71.79118287163641	70.59114005471065	54.01322596744983	48.858072725622804	46.877465198223845	8.548316489486577	9.032578417886228	8.254332953518155	110.28474235412308	98.0063293	87.37301368745752	-0.750020248	0.4247125413695976	0.32530770708634904	21.704272197444187
C6	D2	CIII	C	25109	76.80257160706573	71.24463637	70.25041020637454	50.326342361127516	42.649416657787796	40.70952286821094	8.035972632	7.4534645726909226	6.763510705109045	86.92485044312978	83.31827994983519	74.88328479	0.9546184178776542	0.2910884754244911	-1.245706893	27.006338443185495
C6	D3	CIII	C	24527	85.07392721869498	80.78846885688193	80.09637077319638	57.70979069610196	50.29185212679293	48.37171175408518	12.501092742695711	10.717163575281063	9.072091775207888	96.59634879979062	91.73923958213403	84.76059396925204	1.4536016083336953	-0.116810613	-1.336790995	30.121918359969655
C6	D4	CIII	C	24427	87.72322138665974	85.16294565629471	81.83345370676514	60.71922896178113	50.75094041086571	47.89958338206755	13.474754599604676	11.185991603491427	9.259848722026955	95.38413951605139	87.92074811	80.75957785390682	0.8903682685608629	0.091618688	-0.981986956	28.140420677020888
C6	D5	CIII	C	24175	82.38091636925857	77.38120608331984	75.87331276525647	53.81919134164406	45.27493701966493	42.69415766354099	10.460939547627607	9.869140993321654	8.955188578	86.44462307284023	83.13798116495464	75.75304659071304	0.9762978950530936	0.17010515596422593	-1.146403051	26.70299050561106
C6	D6	CIII	C	22504	85.61556535559465	82.79868896614362	79.60640963975705	56.090229125526335	46.88680011	44.47463180925415	13.423277120548175	10.987010625862421	9.034686125165752	92.68396632	83.15286498	76.43243152287671	1.3897777110582616	0.014661878	-1.404439589	28.832634189575987
C7	C2	CIII	C	30436	67.69938435	75.81205423206436	96.4703806	103.32892162542575	98.32327576258433	106.83996421113147	35.092438584707615	16.870071044953654	6.182908018425991	212.7177844	206.2370901927114	191.61104999856542	12.341822379208502	-2.100762767	-10.24105961	54.21307760226525
C7	C3	CIII	C	24419	73.76062853737444	71.40499103	69.64231434253404	50.98092200525181	42.29187707419089	39.97826275910735	8.627765040174275	8.839609403073922	7.543870892	54.86360828570649	59.79711674	53.25445724999541	1.310219903806157	0.25552941037949495	-1.565749314	24.738505675714393
C7	C4	CIII	C	27144	72.57430879348769	74.16764979442245	73.41378968859178	51.98001109297316	43.99225734922044	42.71538821417768	12.150931280124613	9.098689631453563	7.343089674883185	59.35704747262582	63.505530663698536	58.71433163517774	1.6315428986101956	0.21417517941332775	-1.845718078	29.488950832147754
C7	C5	CIII	C	24383	64.47738301	70.67063324311387	68.94611578	60.24175867417418	49.715577321334564	46.78211712	14.417660508819342	8.243818925059887	5.6512996843792145	67.35450225584086	71.55597586020036	67.23830357636356	4.8872976892359254	-1.575926369	-3.31137132	31.922264345396226
C7	C6	CIII	C	22101	69.47781647749427	69.33698155776094	67.26175726923158	48.16208834442526	41.36541806670233	38.24388060554257	9.716737053	8.023116277237655	6.446248604084083	56.189692565021815	60.416728456633535	53.368322848252035	1.0902778158504915	-0.143559654	-0.946718162	26.633315084496658
C8	B2	CIII	C	23641	75.62103334398832	71.90220859612647	70.30251092017471	52.50921693170649	44.96381352291226	43.07171620429121	9.382294107533944	9.240305615004985	8.627987008056515	76.15342457334266	74.32650164938786	65.94331524832748	0.6051812152197265	0.11758814912425919	-0.722769364	24.897694563291523
C8	B3	CIII	C	25544	79.45254970215085	78.85748387	75.99108277354904	58.42157338733311	48.24677141	45.60481859803605	9.982516534092372	10.499859651121117	8.992674486172351	73.78902218291739	78.90302712859089	69.54735163168921	0.43163950958306074	0.24788276749259452	-0.679522277	27.45932694592079
C8	B4	CIII	C	32263	89.36924464567485	89.25692728887782	88.07200395181926	66.55328668581222	59.77328542617631	57.45873410020646	16.81662369631848	11.522656768702824	7.468862597062461	106.26906309178551	104.6786741703209	97.87032538633892	3.5701120800774646	-0.312046981	-3.2580651	36.353922745970785
C8	B5	CIII	C	22547	63.52659980676488	79.74954330477034	86.18446197863278	70.86019399937075	61.97964184503944	59.18230748914917	16.23753979724131	7.898191940901654	3.9787152132830883	115.03950614846002	112.94736394853942	104.96298488076744	8.307077008933398	-2.894932817	-5.412144192	38.992806847428255
C8	B6	CIII	C	24646	54.75500834118091	57.12439396268687	56.423661858411705	43.80207055882988	36.167064773310855	34.57388988922061	6.8397741326241395	6.811212150471789	5.918109872946516	72.32719434246775	69.42350839962967	62.76524152792177	-0.354560233	0.3981955526112628	-0.043635319	21.697278425655625
C9	G7	CIII	C	35439	114.84494024702681	114.76010786560278	114.67269559689322	89.71960968	78.51351469169376	74.02403751	24.61049995027424	11.965222641474888	8.085360615422417	165.17898007937046	158.72462408328084	141.04524980361884	6.3361486713199255	-1.311008385	-5.025140287	35.69209175682882
C9	G8	CIII	C	1281	-10.61401079	2.4901190736084917	3.4428448757657417	1.6244955700886319	-0.954947575	-2.336291977	-0.724091374	-1.145666071	-0.287119813	2.195501518746214	-2.874928324	-3.053871475	0.2875648201780674	-0.147363623	-0.140201197	9.763205051173864
C9	G9	CIII	C	1604	9.083230619746827	10.878469429219196	9.179956277221036	7.421355128610207	2.6139805177218474	2.6704372182897753	1.9896927884772762	2.076845745513195	1.8178606775053918	5.633390999	1.793973185669378	0.2730742538444684	0.10786802165092091	0.13642227727489598	-0.244290299	8.375968657
C9	G10	CIII	C	1456	5.496194092	6.747296009	5.620214964	6.49320488	2.4594065886675898	2.987617557756157	2.4944918773675075	1.837209572859746	2.4011441062039633	5.111423266325443	1.1469090560506396	0.057264616	0.15068429710628273	-0.637119266	0.486434969	5.5550298079114375
C9	G11	CIII	C	4086	24.63398402350084	26.369490137552607	25.278703565616052	21.022758647686114	15.992874103050102	14.970320159640846	6.5912904915964745	2.3650490110411226	0.27830228600454987	33.74173784390749	32.293328787090005	30.828334882450907	7.222926981	-1.36699814	-5.855928841	22.81311863706689
C10	F7	CIII	C	23649	73.82222050738665	74.76861835	73.63739022360585	56.99412260392093	47.75800470696791	46.66227529290414	10.849622914759376	8.504725242746527	8.037994848694648	99.80031139	91.08424319286951	80.74801530517252	0.5013139133589597	0.1650967020598948	-0.666410615	25.31836141428919
C10	F8	CIII	C	18909	60.20562712997838	62.77594339628703	60.225429025915375	48.38891923014086	40.93011080579923	38.548559052027976	9.429741725281108	8.383701748479254	7.851940935404784	78.70364444676622	73.27879065632123	66.01043216147514	0.8498390952957919	0.4839040372642245	-1.333743133	21.662938063354858
C10	F9	CIII	C	24427	77.22840526759691	76.49207089868257	72.92644468021942	55.64100640629019	47.330997952564374	45.27962677369551	10.424762746475647	9.115063559	8.048390139093922	93.23438610124356	90.90872795214896	81.29853827476998	0.9249692196777275	0.26787705104786497	-1.192846271	23.35650316541272
C10	F10	CIII	C	25456	68.48065483703284	71.64847706	70.08421318980383	57.49977015252652	49.607566351070105	47.047329444286035	10.859467714995976	9.295737823455529	7.648185750615955	92.46983111	89.16628538808929	78.88805405	0.8812589586109638	-0.001395479	-0.87986348	23.628416570923388
C10	F11	CIII	C	22759	67.11123338859558	70.53684289658663	69.73790131576747	56.73621710580285	49.484714851878735	48.087179670573676	11.197461774615306	9.280867533690255	7.540829955837978	95.68352386173332	95.69937124602772	87.40974255475574	0.2421549720671905	0.6671392988441269	-0.909294271	24.19314642557896
C11	E7	CIII	C	21698	77.04580202314725	77.66380057	75.38005503895805	59.73827056231703	50.47123968	47.64693461356785	10.635872882852972	8.573119967159926	7.607767258586549	105.35810739743238	92.92740786	83.7148604	1.4330248498317602	0.13201011007639352	-1.56503496	28.29010593826689
C11	E8	CIII	C	17025	77.52907039274287	79.76675594595393	78.78886640245938	61.59109639891375	54.109751597024726	53.373100447497364	14.958997067631003	10.421884664589157	8.942098620136782	97.21613462723562	103.79928769456802	95.05554375581204	1.1098679400928901	0.1457037484808268	-1.255571689	26.70806481253166
C11	E9	CIII	C	30711	95.59963492973324	94.88164183462321	93.57142395099764	71.66518381272043	62.61530772293621	60.25413943430375	15.812331713188478	11.674589820497928	8.811485504432156	112.26334217348288	109.78811375703528	99.18230106404731	2.134248932871756	-0.148947671	-1.985301262	30.79282807589739
C11	E10	CIII	C	18422	70.68492274	77.48268129261136	79.97044764	69.45889733057278	60.29381659982187	56.588695755701096	14.571000363665139	11.897290988942192	9.227199550244816	107.99194098968924	103.49832299824367	93.65369212702967	0.6416213159640236	0.4892788388713605	-1.130900155	25.811699215459026
C11	E11	CIII	C	22619	77.36973225011111	74.11163551379266	70.9473558	56.35788233108809	48.83332351548296	46.12675081632902	11.186141078367541	9.444136186600488	7.9796814149631174	85.67411693021356	84.17249241731497	75.37676286651487	0.865418437	-0.264320724	-0.601097714	24.077232837688726
C12	B12	CIII	C	24614	67.57551257508037	63.83125328370183	63.180008581458765	43.42800639289365	35.124412781221324	34.11248753803517	5.024369317491704	4.292726411684754	4.393660342	72.07562086492331	67.22088556838013	61.49048743267903	0.6316574259961882	-0.238675965	-0.392981461	26.47325301426046
C12	C12	CIII	C	33564	69.67567137731692	67.16681460835497	65.55752426896171	45.17630863	37.74425164479146	36.07912450213071	7.521830138690142	6.391528152368188	6.904421286896717	69.73925397240916	68.70537046027337	62.201607727476684	-0.525008772	-0.088168112	0.6131768838174132	24.050719899877723
C12	D12	CIII	C	24538	68.56301579910101	65.84620846627527	66.02246141939361	45.39084271449039	35.68501317163856	34.26657314018091	5.170324126405443	5.447858258217092	5.663773920252517	73.14180560367286	68.37344942276317	61.46909899237818	-0.754769011	0.34857647865906216	0.4061925322808122	24.70181564361482
C12	E12	CIII	C	22041	71.20529613655543	66.38330482	64.91834795498144	45.96274593619732	37.313506526735594	36.472817072522744	7.280968869757874	7.508375803382123	6.789236648961552	73.64198290110899	69.14499518	62.15186591	0.549062291	-0.082831005	-0.466231285	23.11765568487399
C12	F12	CIII	C	33927	63.93860921042334	70.62718161	70.99697387950924	52.061032493826914	44.25743291	40.96863850928983	4.541375360449674	3.6028135323499235	3.2398853072509475	93.92521132631629	89.03921551310569	85.16928256	0.8733341572392597	-0.270029133	-0.603305024	31.08808247669199
C13	A2	CIII	C	28309	63.780075038359584	59.928305219231746	60.39678015681268	43.64689507536406	36.93579108125414	35.47140867046928	6.532601968	5.441411432	5.635507135893988	74.01029574716543	78.03491027953754	73.03185521914854	-0.47489591	0.26603061166353115	0.20886529804358034	25.801193823017854
C13	A3	CIII	C	29203	69.89102839967788	66.11782458584214	65.15098063436179	47.283261686055056	39.475599952818044	37.85815674399508	7.356595624753709	7.753306495605258	7.379538204012288	51.64047053723803	53.431347878297444	48.05350319435564	1.1309601663659983	0.3469221617005296	-1.477882328	23.651170410829554
C13	A4	CIII	C	30899	66.60868208676666	77.62135234796673	112.1384977637342	92.61390379936816	85.74235801763672	83.58036266343288	20.4477622	10.324134014260643	5.209559524	145.2829291112394	145.64778906613682	136.62970044348583	5.429749838534889	-2.470133385	-2.959616453	34.515057616288864
C13	A5	CIII	C	24906	60.54871527816327	60.72878186386794	60.48133999287727	42.384520580040444	35.07889033571172	33.912683019318976	4.144514894336005	5.078246429695852	3.694123070340982	65.46436946117161	71.62208266684722	68.33464615214784	1.1331534571072908	-0.241558748	-0.891594709	26.09221699416926
C13	A6	CIII	C	26976	63.04671688519325	64.85272446530351	65.25729350246655	43.62422834734302	35.6053886	33.98558748824135	4.695694670873774	4.205728047895928	3.7666503790391523	52.31097538180039	59.27090186974931	56.87806205958741	3.4349212571888614	-0.730248436	-2.704672822	28.39157054423139
C14	A7	CIII	C	25668	75.82176276217653	76.98926836	77.74454827591404	54.95899585104972	48.42045379	46.94695733445444	10.889149775261675	11.062781916062622	9.073555466887054	82.7333679	89.22099983	84.04859261	1.0704738970351606	0.064209682	-1.134683579	28.65375503998099
C14	A8	CIII	C	23509	77.01575963773664	70.89108161	69.73435030883554	49.07686018108052	41.098069058170495	38.588585727399746	10.906236378753473	10.324568027532923	10.111140628857651	71.93603986857799	71.54846583	67.50244184	0.7715388433010588	0.3274242770976947	-1.09896312	24.04366542395719
C14	A9	CIII	C	24934	74.63827034117614	69.47756994742029	67.96888481628254	48.38411141033251	39.33072895645799	37.37671010043054	10.248073241584574	8.921053471	9.129608388084844	69.69381759778898	71.90393999	67.83229088	1.715925172111458	-0.133233453	-1.58269172	24.936676774931794
C14	A10	CIII	C	26829	97.03521184085668	94.10055183373863	93.82994734104307	67.97882844950026	61.38593003509193	58.302452730051286	15.690067354278707	13.036106556702055	11.783985249471687	110.57769430386033	109.2257640511187	103.04894901570172	1.042727948253095	0.6886662099320269	-1.731394158	28.903551504797957
C14	A11	CIII	C	23405	78.89419969634062	71.89533107116807	69.65724531495181	49.64613225330609	41.41544746816727	40.120137501964024	9.497766350043644	9.787853103	9.177999681	76.33194644396646	74.50455283745018	70.80028253802908	0.6850100231440273	0.5377213897930666	-1.222731413	24.48092957279542
C15	D7	CIII	C	22587	76.88346191579761	72.04838583712058	69.08633112292242	49.10964356	39.209472086468566	36.851977581143714	10.211097544002644	7.624472447608394	6.694681381497919	61.76844672581616	64.05751199931757	57.42731254161038	0.44409392471903075	0.29354733852196446	-0.737641263	25.74186777529282
C15	D8	CIII	C	25907	107.63265628882564	112.82307080322661	113.85655134121706	90.74402613803304	80.42626908910461	76.38457399067474	21.294730172299573	12.811262729054427	9.917372220169355	129.8206281172353	129.28397863274668	118.6324357815337	3.2017991232288594	-0.053428549	-3.148370575	34.29647447429199
C15	D9	CIII	C	23050	74.72624849190575	69.93722523	67.02061591525465	47.99552667879783	38.9651394	36.62090495012684	8.995796881172577	7.966791507360927	7.446516889825052	57.624034045741695	61.47088093	54.70305607045681	1.1006041333827632	0.15640499615689762	-1.25700913	24.434200739348388
C15	D10	CIII	C	21881	83.08274109	88.44852438409347	91.09076154080991	76.02849927661879	64.37357090991307	60.88263725827852	18.667196916674534	12.481606501614081	10.688822655948414	90.89942165820915	93.63688126214556	87.23366760722658	-0.319863491	0.6363911227490604	-0.316527632	26.512146077119127
C15	D11	CIII	C	18653	66.55512816974574	64.02266551820611	64.19547274232444	48.56385091884202	40.0865353	38.46888998302124	9.078498806420075	8.148460873063325	7.050818135238348	56.10674686	60.71374433	55.92448584397292	-0.278944024	0.2611219326745946	0.017822090878645724	24.59159304040789
C16	C7	CIII	C	2745	7.474569103933893	4.233819612244064	4.371208926273907	3.312854646150777	-0.406232312	-0.766818777	1.414179939901734	-0.856562104	-1.233868182	4.817656699240247	0.7366013496002566	1.622837531957364	1.9720486383586202	-0.42952176	-1.542526878	15.006543983001132
C16	C8	CIII	C	758	5.2851179492620775	5.7134705452728864	4.631300501151478	3.2449551601315383	0.20177561938276778	0.5177835535225439	1.4452279557869856	1.0638056134793334	1.4919934990917705	2.4508937841118703	-0.077046212	0.6241686500849974	0.6039756666916505	-0.155218935	-0.448756732	6.758981518
C16	C9	CIII	C	654	6.847419142539422	5.611618962055843	5.843985394282804	3.341352340998533	1.4659791645159235	1.6276063715445606	1.4341707606490512	1.890975711	1.2205522630891767	3.453308710952216	1.8160380818632245	1.0347586826634636	0.6239558329881767	-0.693307379	0.069351546	6.714411149634763
C16	C10	CIII	C	579	2.8319783034540524	2.2767322427972125	2.2746319759608333	3.136535669486374	0.14354395371383344	-0.214527579	0.669453496	0.7368083056582888	1.7759139202836467	3.1095914364276958	0.33626102640508293	-1.432803051	0.4661259576705161	-0.873129608	0.40700364997574034	6.082158457147944
C16	C11	CIII	C	8088	59.51191869433298	54.76411295203444	53.21370821745147	41.14908751042405	33.07459514189263	29.235967614748773	11.118062762419207	4.9594935942446625	1.896713040500586	54.699429108812424	57.56457774570083	55.99987047221444	8.018458585124193	-0.913776517	-7.104682068	42.64788557270106
C17	B7	CIII	C	4816	11.701465527865935	19.390388023349203	17.320418637968743	12.110139761493109	4.855993900972294	3.434006323089541	6.905151592	2.5648052849582186	0.9188260683578449	13.947272526225888	7.843417107324292	7.7389816174548045	5.490181108906754	-0.695211057	-4.794970052	33.88024623161159
C17	B8	CIII	C	1416	11.85481542566574	10.15613573486551	9.203255702	3.6652102810472993	0.5860473738239609	1.0554735194891975	1.938277384873798	3.0652579069322865	1.9010939622129452	3.414814807660253	2.195702616429651	1.6382214710858705	-0.458768053	0.6603165853580375	-0.201548532	10.072369053336987
C17	B9	CIII	C	39497	180.71590327282843	204.34433997948832	218.4045657904128	191.2838213770258	178.1950628643864	171.5319635771475	45.202607236414835	17.545015037908684	-2.36577877	338.5820578	319.80806410109744	300.92923191954645	37.98785043389633	-11.11931467	-26.86853576	87.77523339066822
C17	B10	CIII	C	26478	79.56641257215068	84.08773861227164	84.79437863140907	67.55280118510666	56.790087650036135	53.85980376779077	13.38075998151831	10.007038244528964	8.620744422	80.59154406722934	83.37312210908172	75.69765004092673	1.3141943180757991	0.048187656	-1.362381974	33.460459775533955
C17	B11	CIII	C	13031	237.6137836251948	43.52158760873277	56.44984532756422	111.34347436231121	86.32622207542477	86.46023452352091	53.08630681992622	-4.994679286	-54.66443243	75.80292528778045	34.009869089733854	33.67346673032884	6.143812019	23.02233756515355	-29.16614958	185.12780829272583
C18	G2	CIII	C	24076	69.27131003175047	69.73198530098274	67.81855992373377	49.46439938911166	42.90957771393383	39.66263647549617	9.461568598462005	8.553462743005255	7.417868215683381	87.04267007636153	81.40635842740093	72.31821373789124	0.38598593051919394	0.064438326	-0.450424256	23.094615577919757
C18	G3	CIII	C	26573	67.94279649738394	71.07968102206941	69.39089711540964	53.184337674027816	46.80202542389141	44.82055055434495	8.318767717704777	7.913296624843724	7.186967543559952	92.43456667153539	88.30732719	77.72781375000152	1.8240246563536608	-0.80120037	-1.022824286	23.09983594404389
C18	G4	CIII	C	25959	74.44122409	80.18666979046426	81.053317	62.397482103669375	55.263802641976966	52.127553585471006	11.645769310565836	8.152241685975287	6.590574686305917	108.81156654749294	99.71529685678036	90.14554395379037	2.225827723956325	-0.454505865	-1.771321858	26.449084357933327
C18	G5	CIII	C	24120	69.18788635076824	71.29123702	72.38575129084504	55.916361677504725	49.659738107545394	47.495516927590145	10.516335669819679	8.783758179513828	8.006822223	94.27059029200159	90.08968053	78.05179132	1.0487010238450623	-0.241744898	-0.806956126	24.23230870644569
C18	G6	CIII	C	25205	62.206136263876445	65.65870006	67.10839350103385	52.88189827910452	46.22252042988521	43.190007631741636	7.075045609272372	7.034252143	6.822296032670845	99.19800536	88.85131401	80.18841755749281	0.4729858017490578	-0.104480222	-0.368505579	23.427648128910892
G1	E2	GIII	G	33460	73.46043652133419	75.50909110840963	73.89754627741077	43.50990514895011	33.925264049977145	32.94810602686861	7.204399348562724	8.257841265275658	7.484223909842484	67.54565782031013	56.635954183808124	55.81349165076014	0.2021618391780322	0.38403005055079475	-0.58619189	25.90013930043105
G1	E3	GIII	G	27583	65.98168175959361	64.04137118198017	62.88426287225839	49.13602656808044	41.408695675501676	40.66875084312984	11.514624042491452	8.431951578237683	6.374286876987309	78.22483861345826	84.98398602626885	79.55208067367367	1.8217630992275637	-0.268921247	-1.552841852	27.19128189609712
G1	E4	GIII	G	1436	-3.224307015	3.296605717483766	2.595478190456589	3.622416796343918	-3.726237337	-2.770216449	-0.114398619	0.7844040602048796	0.8558441015881524	4.477003261462427	-3.440921015	-3.169430814	-1.396053913	0.842406611	0.5536473024148965	12.467799562016149
G1	E5	GIII	G	4628	59.47359637983989	50.83672763486334	46.83510398092896	35.87366934820322	26.996057731592344	23.31383931217531	8.896031725320924	3.6588757848550593	0.8141606712777794	29.712644474356026	23.407929525500123	21.34497425768984	3.312711351996935	-0.382302669	-2.930408683	22.45310923584735
G1	E6	GIII	G	24523	56.62064067035095	55.883241784157306	54.17056185602813	38.65089980697698	30.005042256194212	29.093324097992674	8.846660318657893	6.354338026406925	5.946593851666748	54.569967447536996	58.31923369170799	53.74886556057952	0.7689364172884012	-0.034723848	-0.734212569	23.853911982020183
G2	H2	GIII	G	20054	43.12458617907808	42.95857180623425	42.663112475420064	32.02300889650092	27.045666622921942	25.885135969932804	1.0762560700070232	3.046301098676455	3.8023520565279796	73.72824309904112	57.72256648742203	56.61976597055754	-0.648609401	0.5928933234097897	0.055716077243374684	18.939811528720952
G2	H3	GIII	G	28596	64.07322399886552	65.95123686882756	65.96483511	53.29026132858064	45.60879104645518	43.314548586374144	7.671083743401958	3.7697363107513873	2.9007825748590115	114.88570786371145	109.44945210582705	97.43800026609387	0.8690686228602651	0.08518721	-0.954255833	24.32602961853192
G2	H4	GIII	G	40810	87.77448432546448	85.40171394115434	85.08277672617346	66.77321183405991	58.501523461120556	56.641530055353115	-1.212793807	4.818300915534259	5.251525762482078	152.6794288206798	127.23703348448343	123.73256337533321	-1.389428453	1.5596742881490933	-0.170245835	26.49695339447355
G2	H5	GIII	G	24882	36.14894660093336	41.382442885571606	44.45048167932444	33.85783810374039	27.692018071624915	26.131581608706178	-0.295827517	-3.989562103	-3.747028108	90.19749711	75.03107546	68.61761385073501	7.167252304361902	-2.3279887	-4.839263604	29.00129592162358
G2	H6	GIII	G	26330	39.34384547638008	39.660524145584745	41.07492126794946	32.97851961887682	27.461360018783747	25.523201345937213	2.503549337979326	1.185962774840057	2.228798369346581	78.85576429035524	65.37995089188654	59.68146465000065	-0.423928945	0.061174967	0.3627539781172757	18.97440669413425
G3	H7	GIII	G	20485	40.66508050316712	40.159672979402785	39.146968540676795	31.340981310494453	23.158476111761676	21.170532621068045	1.9466638678017567	3.9692068198628903	4.721608991692815	69.12490376092306	57.83391585001236	54.96919193614727	-1.600833487	1.0617111783607243	0.539122308	17.495345828687217
G3	H8	GIII	G	0	74.67436131822191	72.96314233790076	71.13544279621789	61.12953154795114	32.223390540599176	52.936747049004445	25.722295682655464	2.7268840540041808	-4.080884033	128.02783230989223	117.54799432303784	113.06295606892763	18.19429492617926	-5.05628316	-13.13801177	47.08976719020912
G3	H9	GIII	G	19970	40.26657213325795	41.53345938835062	41.85529547751443	30.732678749871187	22.740047664010614	21.472383377663082	2.0860540467660904	3.295239304108925	2.887126395	68.88657658	55.09117069	52.53000906093931	-0.560363415	0.264007015	0.2963564002522432	19.17866153783068
G3	H10	GIII	G	17053	33.02949704624598	35.40450218454964	34.72047891414506	25.805250153310322	19.290669743956844	18.144579566191315	2.607700017463923	2.835497870184959	4.100053323857079	57.165652071453934	55.02296537252613	48.37010504433644	-0.344485385	0.044867611465793544	0.2996177736085741	16.52053073395955
G3	H11	GIII	G	18629	40.25434662601775	38.51899543315422	38.836118533907936	28.775679379877687	21.65977424765091	19.906194533161276	2.052356341716994	2.594735289276926	3.758039393	66.86719596	55.88164923	51.59925759	-1.518812118	0.6601030676800619	0.8587090499217425	16.797483589483782
G4	B1	GIII	G	20369	48.35942896700102	44.96802611084307	43.301643625603404	28.53649102484055	21.811304684818374	21.57983674403414	4.677647166942954	4.061496073176791	4.275143103651811	52.755659829442365	50.233400295670265	46.108935450127575	0.15331157051886635	0.18678378147402697	-0.340095352	22.153879904811518
G4	C1	GIII	G	26988	51.16698436272799	49.94804876300273	49.635680182478566	34.78683457137872	28.020160727513144	27.51759256656971	7.864369382046419	5.553422585198454	4.044645360370577	64.41809522689994	62.82918401549982	58.219140098575636	0.5471468289592316	0.3243442895588906	-0.871491119	21.780094250424952
G4	D1	GIII	G	22847	36.98811069973232	36.68109909118678	35.903112126155804	23.01331258069005	17.37463414033788	17.19517317706764	3.8962925815748584	4.35057827	3.9196000136827145	42.438201944516166	42.50660368837316	38.52461194515138	0.19191397841156643	-0.046926457	-0.144987522	19.327647778252317
G4	E1	GIII	G	23609	39.20296580662256	37.85187826712662	37.76744401835994	25.536453418220088	20.742320109873514	20.49087314358108	4.4410137873861935	4.6872447858907265	4.020360013	50.23521682287891	46.78393675	42.987101429014515	0.7444426718303028	0.27008494540056205	-1.014527617	18.65202082544258
G4	F1	GIII	G	19982	38.92808579897651	37.50211351098628	37.34075258	25.267403888536453	19.400448337255977	18.883426225241738	2.3583983359259584	4.258754869728591	4.881576994091812	44.82403869240646	43.411149660488746	39.06370455596367	-0.058092649	0.5157014907995254	-0.457608842	17.54453901037162
G5	D2	GIII	G	24459	51.10659050138369	53.64799939490955	54.998432823115664	43.84415218398452	34.103050501411545	33.16306447280391	2.9922669261477246	3.8399865116216567	3.9169232221062806	79.34283234161913	73.14380283327603	69.42167976149844	1.1411922392569345	0.5019952686574918	-1.643187508	27.98148370705525
G5	D3	GIII	G	21486	55.98053866354991	54.03882755895607	51.702124375119396	40.59990102741445	33.31039858107198	31.826890927193038	7.4512862974935565	6.552145179912888	5.0372700132201125	70.64912618030395	67.19461128042455	60.978537569361166	1.5896508019499649	-0.088862745	-1.500788057	25.18828785049362
G5	D4	GIII	G	0	57.44361371292332	56.86547592349358	56.67995846	45.625637403238755	36.41450598566789	34.56763039376594	3.9372049181869606	4.365205407606087	2.2447448842538122	76.09136105066857	68.45651779561327	73.73832966644387	0.6043191726035673	0.8226160922290262	-1.426935265	28.267747304821317
G5	D5	GIII	G	20485	57.33206337759445	57.79685129700741	55.07132093430023	41.89632803521059	31.86255258087551	29.933842785230077	8.01969722	6.592548590113722	5.635028602167445	69.96032713	64.73828849286119	58.24644357	1.2170862427744993	0.24641827280326112	-1.463504516	25.514748231916684
G5	D6	GIII	G	26366	58.030770171990156	56.38223538723051	53.40220966488003	40.962014908921276	31.961272561077806	30.848090591708875	8.292662009873986	7.107703231982821	5.9501259844636465	67.46493889676199	68.10562964123179	62.28370576107531	0.3756470659443991	0.4853461367236598	-0.860993203	24.047716733529185
G6	C2	GIII	G	2131	-0.651004953	3.2201636237083218	2.260019277905352	3.5981264488216826	-0.332849912	0.3247697754305374	0.21097363784519096	0.24989964801514297	-0.101027362	5.390526499019353	3.543571899066068	3.414053950731706	-0.4292113	0.3088335264079092	0.12037777365213209	8.451608897910644
G6	C3	GIII	G	48774	20.545495585815473	40.54126792570534	71.63011877493946	75.41464467345773	128.36412530835244	119.27023326753917	28.052886116256417	-5.785853936	-27.78190478	164.04028222632385	117.55123229895938	104.86522646059422	52.71956682442001	-5.345381761	-47.37418506	145.72230816877456
G6	C4	GIII	G	53414	164.48030082153878	151.04874488826061	151.4733798841628	131.08044924182803	121.42245479210375	117.29567061227449	40.837720110322735	9.936981072061656	-6.722325124	279.72604751548516	241.92400959970973	232.74246069726655	42.187130253476326	-10.93696613	-31.25016413	86.72046240639425
G6	C5	GIII	G	2709	7.3002332248368145	8.505971140203973	6.105675814283595	6.789137045592847	-0.324072368	-0.814514995	2.4886612397802548	1.8361859361693558	1.277622582	10.094597846552757	2.188720026918052	3.0509784949132683	-1.266088407	1.1296294935881637	0.13645891318797432	12.76234763195122
G6	C6	GIII	G	26382	86.85073509792436	85.79209264105421	84.31528009132734	66.99240341068128	59.86325978068322	56.95629388963779	21.66335386853509	15.174267299104521	11.024706840739647	125.34928718572468	123.27100349106229	115.75546897960609	2.704891358019001	-0.38095869	-2.323932668	27.770397484922682
G7	F7	GIII	G	20868	40.375304793975715	41.61652022289358	40.57650657	22.57815929357165	15.179707707697474	13.861161620974741	7.133879596908258	6.257776454	6.344787057719113	32.18254688179136	26.583865845219258	24.64339184028217	1.6107183510154641	-0.169610143	-1.441108208	20.379218803163518
G7	F8	GIII	G	25536	101.89772258670648	107.15047113054534	106.52760322852545	96.69879314861771	90.66722128352845	87.42424743	18.11036812798832	15.325975962997749	14.762415176085181	166.93467786635483	168.34232971713942	158.76239267200424	2.384174335464831	-1.042584056	-1.34159028	29.779642250861553
G7	F9	GIII	G	19383	35.98632198716678	37.64696288202015	35.30379669493877	21.69421250754862	15.884231189664845	13.895757987766714	6.189250295369426	5.847754538	5.753722216351882	29.107925334064724	25.248442204498225	22.47976580894104	1.2763708151329318	0.064378989	-1.340749804	18.29984092033525
G7	F10	GIII	G	19675	43.825223990300614	44.41701416435818	41.370201915643904	27.237370506481657	19.32485942892728	17.437968095612742	6.656704281	7.278129272888293	6.550616247905214	36.959590872081165	35.21691761300825	31.008184577714378	0.33593333322786734	0.23030544183172807	-0.566238775	19.478512782215414
G7	F11	GIII	G	19292	39.69068981956009	38.14261664116215	36.01785989972937	20.655315079767323	14.341975248527046	12.890069399333015	6.087592877371424	5.1535825979493595	5.149599599220782	25.35847571371883	22.08620262216392	20.712707194216346	1.3613446050247333	-0.746562491	-0.614782114	16.418358804744248
G8	E7	GIII	G	18593	47.83594861617999	47.64862207073334	45.53968972456657	32.15119540069762	25.018349047474945	23.57824871924331	7.674517520311728	6.3878710506679575	5.624290932	57.982470753573736	52.716277210229734	48.168487068415146	0.6769646170595323	0.30113033368809283	-0.978094951	22.26870619137485
G8	E8	GIII	G	20545	72.44728935164471	73.59354381523588	71.35903797	55.43504222062825	47.14025599265439	45.394070913549854	18.39297831586625	11.477001038836185	8.052663909685307	94.66220523703336	87.86121951107096	81.93355028806477	2.9552786286696637	-1.027309915	-1.927968714	27.18675992686302
G8	E9	GIII	G	21578	46.220356065302546	46.79615904	44.38145829391343	30.579321656956388	24.46890263887491	22.931570876595572	6.156674243094287	5.822442757923923	4.800895191382246	56.35870069	53.361608015416685	48.71475468782861	0.823463191	-0.060170439	-0.763292752	20.075664317797084
G8	E10	GIII	G	18781	48.25047334421592	45.94136766484337	45.22370950402291	33.39194415177335	25.558108210025978	24.16301416177754	7.965611705783957	7.278417146204092	6.291015821226914	51.48141174920926	49.662351886978854	44.463130583578774	0.7715216657259667	0.20600216514122494	-0.977523831	20.188171851684018
G8	E11	GIII	G	19232	44.66268275237162	45.06924633279897	43.75694768	32.23141560807895	25.021720550170976	24.001595560906843	7.360897333539455	7.167153733779891	6.626530677884212	55.95080450967576	53.34536303030106	47.97325594644607	-0.281254628	0.3298674035515248	-0.048612776	19.83128493939502
G9	B12	GIII	G	18494	35.841592906482546	37.34959218222981	36.44806840753954	25.111511108902587	18.38566622794001	16.81319975881428	4.429088217643493	4.519858771995025	4.407714130335346	41.468332946474405	39.32228646164819	36.635335217141304	-0.424287447	0.1252050366180626	0.2990824102757408	17.040535765695882
G9	C12	GIII	G	18278	41.70590311693468	42.39688141068204	39.84663979356647	25.23655132225522	19.153884360113747	17.803151846293314	5.314919326903624	4.8889984202706565	4.608785325371681	46.19004795148604	42.34514506245543	39.13412016287994	-0.96894336	0.4772257432858922	0.4917176167753752	18.09631061384535
G9	D12	GIII	G	20205	43.057170865592155	42.95009576243031	41.98209538555133	25.708865513107686	19.16226686199111	17.026675979045375	4.462779206	5.906235051671224	5.245568405945146	42.846671054719096	41.49100761	37.54993242053871	-0.741278141	0.8871108218795598	-0.145832681	18.406731508284484
G9	E12	GIII	G	18490	40.93924236181611	40.91110743980097	39.22915610088479	23.93423491907185	17.30720684244248	16.086252609599345	5.049458470898156	4.202813909	3.5173809469916115	34.74087789830017	33.80114396213186	30.674991959054072	0.5731703133721631	-0.081658155	-0.491512159	18.16651738999902
G9	F12	GIII	G	18186	39.37234183581715	38.98381035523322	37.39964738223083	23.65306602752989	18.605059672348716	16.169147696147277	4.005971429	3.904914880295223	4.647769239045047	42.90400619218829	36.994330732325096	35.40379980055861	-0.603379995	0.097497117	0.5058828787053429	16.656892961642683
G10	A2	GIII	G	28261	44.24425149059675	41.69992930670722	39.31497106881453	23.97567384598209	17.962455640197614	17.748619297631375	4.670046588396989	5.463485228974427	4.209858622570646	38.01395882	37.35297471	34.440631164011805	1.3479190187455998	-0.316137215	-1.031781803	21.208492532683582
G10	A3	GIII	G	33568	43.74028957233179	41.04543065348764	41.26412830315476	27.048200163526417	22.184060062230543	23.534272749939106	6.543747030594325	5.461581172289957	4.983351613917879	63.635577974543324	63.63569719075963	59.73275736417715	2.790063063175232	-0.527525075	-2.262537988	23.80001840163905
G10	A4	GIII	G	22974	71.79345153744944	73.45029042	72.70205939351924	51.39255058811348	44.65195562350752	43.19043500272397	10.90044681883009	9.918461308673017	9.304148541457543	95.71125283	92.24347869	83.47960817	0.21367801402589492	0.7346180771622564	-0.948296091	25.585548468281587
G10	A5	GIII	G	31493	37.50117031052521	42.32196725392487	39.80779707	23.396265496163746	19.690871310050472	23.76924100746994	6.8867122294569505	6.748107239125488	6.467289725035709	76.12544558791495	78.71767598982775	74.69838826441156	1.622200748393663	-0.44952358	-1.172677168	25.02277882989912
G10	A6	GIII	G	27687	46.17795953212392	45.17372054945808	42.61161348	25.256408235998055	18.500939275665377	17.863842487985142	8.154732075860256	6.651688029269394	6.894205510573315	35.20269234767197	35.65801927565886	34.15832185445878	0.4268233014130658	-0.068096798	-0.358726504	20.027082878573015
G11	A7	GIII	G	19970	42.61172962448592	38.78256585962368	38.24754971855619	23.78506758532295	17.845602017016176	17.089711298789844	5.955209519233158	3.8489895536860885	3.277942037377013	44.791805980371755	38.98074957982086	35.91260400754257	1.112313318170667	0.059728739	-1.172042057	20.80657897457632
G11	A8	GIII	G	7737	120.41480814876456	122.21485620924742	104.46360907316554	88.95346184759178	77.48499331648452	74.64463004833328	24.109952732353094	6.835900392645925	0.9398338179330494	173.6431010686089	166.48226658960348	161.5010305812773	14.543516128679798	-4.514922385	-10.02859374	38.09521038174148
G11	A9	GIII	G	27507	45.77361276357284	43.96037521753351	42.85266849858953	29.237607440717383	23.487916692669913	21.945055103653175	5.293986172539988	5.088824395389924	4.972178640152347	47.996406873502096	49.746659275629796	47.430661340899206	0.069884485	0.059131147157458486	-0.129015632	19.774981118903284
G11	A10	GIII	G	19543	47.115448621048344	44.60872539021891	43.53531359592223	27.263897319290887	20.615861118354207	20.561072651195072	5.416179727928192	5.151436973895024	5.497324608683446	48.80289503684229	50.48920652918359	46.71343077856589	-0.260170501	0.061204961	0.1989655399678405	19.586108492359084
G11	A11	GIII	G	21546	46.89505708884968	44.06205393667324	43.31657048416227	26.63208731061702	20.070270611782544	19.81967512423071	5.386621225418029	5.926754763407558	5.8171841559935835	43.92225694747742	45.791803357297525	42.99162175635884	-0.207759225	0.8737918233263962	-0.666032598	20.681780432607848
G12	D7	GIII	G	26968	78.71418044741341	83.77991785268128	82.45008174	66.78818323480945	56.81715952388738	54.86955477464815	11.162954784249557	7.854163892858388	6.2568201309298175	148.30451206296675	119.99553581433136	105.62903901183915	0.9097065781894642	0.740083166	-1.649789745	33.282151578050616
G12	D8	GIII	G	22101	91.88674171205994	92.72908309	91.56638310735792	78.34592165751667	66.20443594	64.01246282345978	10.755328504726588	11.975098282128318	11.683555207311546	154.10256107747028	158.0599882222839	146.8233514543997	-2.577121389	1.6475999082090595	0.9295214805798402	25.443754589847085
G12	D9	GIII	G	25803	51.16439008370952	57.41642532682798	63.602513596996005	51.072881995048945	44.25736872509948	46.19039186392486	15.020731320445758	10.23364936226309	8.206047685630214	119.88737987006667	116.63780043941827	106.56505274094707	-0.700579078	1.3240392261005276	-0.623460148	27.027141821675716
G12	D10	GIII	G	19842	50.51334507376092	45.270518635603665	43.72390938	31.30549809713575	23.054415229616676	22.436495641248644	5.614676778941554	5.789346954297091	5.961656100588812	58.596612622300455	54.906270973478456	49.534938650500365	-0.222770388	0.6480018779886265	-0.42523149	21.208170792471318
G12	D11	GIII	G	21833	44.86690558746945	44.92635602	43.279229991308824	28.682456045731886	21.01054683507071	20.568762210895475	5.003258348870187	4.9691775291687215	4.354029152424246	58.179273043008294	51.73171657221479	47.12276052962821	-0.507744764	0.5868101600042586	-0.079065396	21.939448244417985
D2	C7	GIII	G	20341	53.52796912697916	54.448734672026205	51.16386990786653	37.01975804841159	28.16083634401661	26.544105119255676	6.3994312143086916	6.6323314263552255	5.268481768434945	70.67413882	65.08603326	58.90754004579311	0.48050639455420097	0.4807940489761613	-0.961300444	23.943567101173883
D2	C8	GIII	G	26210	73.16933927174028	74.47112722689924	72.08405188182897	55.522221667106805	44.35085262463565	41.43134879987372	6.714340959	8.509543532356862	7.920366731148384	114.44928749368141	100.78190290217303	91.15386926959584	-1.440102571	0.4730756635605964	0.9670269077720768	21.459616886400948
D2	C9	GIII	G	26051	55.04583643387136	58.367627902394005	57.53898052125564	41.66665317435118	33.61828756502821	31.054299295465878	6.489917343638393	7.737067326298028	6.966923044	84.70669538572841	73.38340488	67.10360353655271	-1.014718421	0.071440287	0.9432781341654426	21.58458475961898
D2	C10	GIII	G	21339	53.57369150353529	51.26944355827224	48.88391755380508	33.77339451622912	26.447519510838543	24.854859740500213	7.902598801658126	6.804586392188458	6.591097382999681	55.37240311275653	56.677077397846034	53.01403615216664	0.044368969	-0.066450409	0.022081440487276893	22.17593521850255
D2	C11	GIII	G	27423	40.82207889200352	38.791791630073774	37.13983933	26.55912956449995	19.95575458172178	18.506374760964345	4.852997258097755	4.106110071702993	3.9468608499851143	45.146260697069266	43.408765303591764	40.21677087653248	0.1235668932774665	0.615392744	-0.738959638	18.183897130269816
D13	B2	GIII	G	23026	44.06112073973297	41.123646963888646	38.864639966814664	28.748121513171217	22.68612118501824	21.030380728262312	5.785714039665326	5.414713619391858	4.379532257757781	56.15921057522863	51.98078235673472	46.75681514344794	0.5323104420876312	0.096616007	-0.628926449	21.04956498629475
D13	B3	GIII	G	23633	45.79597761795108	43.73527497870434	41.65128053139067	31.583909030505417	25.054707512803546	23.80254160571171	5.5117322665458275	4.870926829629859	3.610938864009281	62.268027259171134	56.45030367424333	50.81017696067494	1.435847584037532	-0.128413031	-1.307434553	23.33806246293085
D13	B4	GIII	G	21913	51.67636082540221	46.27326949132417	44.11975864	32.49011202029395	26.880834562113176	25.000718549166837	5.9518090777384565	5.818997089917588	5.204889534424812	62.57560897352896	58.23869353200625	52.86154915292697	0.9498040546584647	0.4095990488617254	-1.359403104	22.91132710730042
D13	B5	GIII	G	20664	41.72474092043342	46.89349314624607	44.37956063100491	32.32465072202275	26.11219879581168	24.511648540869842	6.723565772097757	5.472658399019291	4.552828892079113	55.07377097060596	55.64967707036976	50.34155244629618	0.2545602533646658	0.596631693	-0.851191946	21.709985481778517
D13	B6	GIII	G	20880	45.51297493197846	47.87350297159712	47.32452732824524	36.365720642355186	28.758041734577215	27.490070644309082	7.854483390355693	5.869600066244029	5.181160799687049	69.56235438	68.78283423	65.21809095597412	-0.273571915	0.6852783348868634	-0.41170642	22.13294101346968
D16	B7	GIII	G	42202	48.44046595213841	46.288329806775266	42.835573770221885	28.13337219467915	22.07429253866537	21.98472332711584	-2.284918833	-1.018130388	0.6413035810765066	123.31690596021514	110.96773017786975	120.78354889964456	-1.136146753	1.3975384527723236	-0.2613917	30.588682169897222
D16	B8	GIII	G	11922	95.75666689087235	83.8595009	88.32725233145133	36.62917527449679	25.42013696912781	21.95905844089348	11.427365838683492	3.9014647132179263	0.6645382127108483	38.10166006	36.65443670871379	35.88636035271711	4.819385129430703	-1.41651857	-3.40286656	26.999427566441682
D16	B9	GIII	G	45342	42.68778462398328	39.60672722747065	39.031990196495364	30.961916427354915	45.68561933200136	69.38279836146921	7.832585070012527	10.844510696546855	10.420063352115484	245.51350851931335	231.8046732214059	212.52174466192372	-0.461781284	1.2896159589890956	-0.827834675	34.01437315269305
D16	B10	GIII	G	20110	49.547588644341815	44.683826563494776	42.31009141	28.332729822361653	23.270922573036177	22.99352166598374	8.103123263277755	7.253016038	6.479148851222213	57.379371591810866	56.26408848751646	50.830676084780066	-0.55696189	0.017345658776726225	0.5396162308965096	19.532847484525018
D16	B11	GIII	G	18087	46.794885136363035	40.43185848382571	39.82620918240232	25.299505704857783	18.380362564625205	17.52811761530167	3.696713477539287	3.407041056378823	3.7375676481314457	54.00877553225159	49.45953906258649	45.668025849942296	-0.303094438	0.7755872776300592	-0.47249284	21.277982722493785
E1	F2	GIII	G	29997	48.52407602503905	51.71105376239511	50.443598564241526	36.59062140357118	29.28729045358221	27.387015978853576	1.9430540708576913	1.5754482185004228	1.8309124359645494	80.79627961	75.45700066819559	78.18189305	1.477203862295699	0.050712282	-1.527916144	30.184775963267384
E1	F3	GIII	G	24734	94.31858440348596	104.1507974741618	107.91848930368693	96.60844295365318	88.99182426681293	86.84283561217069	18.617028640366495	13.872087673462527	13.154306219406447	222.4105874826063	200.0520186162479	187.1198432925987	-2.717316982	2.095941356620262	0.6213756252405425	29.21358094970208
E1	F4	GIII	G	20688	40.14434011386018	44.28443958702755	43.17227175574047	32.332998282249015	25.77899931816274	24.425085300474706	4.177986644172023	4.160132691501257	2.889450915644481	72.38871881085653	63.42364401280703	58.85883460431944	0.43792604615143205	0.2887788077937934	-0.726704854	23.39883863621965
E1	F5	GIII	G	19411	42.61331709013254	44.51903104137901	43.38704050603643	31.736621756874886	24.47880372730121	23.477155130117072	5.286559986243287	4.819465030580723	4.4337936147581445	71.35908626	60.34335320203789	55.091833229728906	0.5368436297614956	0.44387461619635715	-0.980718246	22.832750724412787
E1	F6	GIII	G	28536	37.314525165426346	38.34091669581851	37.063482448630126	26.156555566197685	19.61228731886091	17.824542720842576	5.143808343357289	5.390053239011223	4.716481173152346	52.502875515856786	50.89793197025759	45.101675467829295	0.8741361160830969	-0.528062919	-0.346073197	20.797467966774786
E5	G2	GIII	G	22747	51.12098164675075	55.65327234	55.21103867098783	33.66473497634788	23.346297836493605	20.701258668061875	6.731276293678491	6.541926564119116	6.157920156509242	47.05915834531419	36.02323303168188	33.67441326	1.807111098711598	-0.242124666	-1.564986433	26.701545513764387
E5	G3	GIII	G	39968	49.07257408956188	64.92757027081934	85.44806879670446	60.62722220123531	52.659029044578844	49.37467719621621	13.81307975363432	6.084891126341255	2.3050170711713776	119.59363797608782	115.93546560975543	107.89714298138122	12.509035694546533	-2.285792329	-10.22324337	43.93182456983655
E5	G4	GIII	G	2258	11.31166288591769	10.806459223145952	8.997975481082273	5.509940772507923	0.5089102195228588	0.12790864941456803	1.797156415	0.4992479101776919	-0.098198025	5.463377760049733	0.09664545	-0.611842631	0.042191237	0.12288689275794873	-0.16507813	11.657435401608344
E5	G5	GIII	G	14041	72.25776471463851	84.42830300406656	79.25173752598569	50.68103727644724	39.20223401284278	34.23732866097784	19.91364172308266	9.945130609	6.121237709115309	64.98870226238667	56.44431734950426	52.70640142700768	9.301593391	-3.725007223	-5.576586168	29.067010743459317
E5	G6	GIII	G	30312	53.46848811326396	57.170637114971015	55.61500110834534	35.51666945691959	25.088724218949512	22.00738112127078	8.977974873424696	8.103312174650327	7.686000467154148	38.007642779258404	43.15827296131249	38.413234946035814	0.527573171	-0.103450239	-0.424122931	22.71063715387068
E11	G7	GIII	G	20285	31.239986434020988	37.78765478385225	38.32403916891977	29.366348616673623	21.70549065218844	20.10702358570821	2.8111086454060263	2.9998256146393594	3.1533460194400824	60.59847015502133	51.931895625157324	47.875188388829045	-0.101930997	0.28637499653299514	-0.184444	19.12790001488725
E11	G8	GIII	G	15461	79.50454658795655	71.40499942090041	70.66638559757273	56.996842674093784	47.49259753507512	45.38718219361559	17.94531678004799	10.09724747510542	4.362747623869247	109.21523937643988	98.66735363066849	90.71841147	9.266616123314598	-2.760240172	-6.506375951	31.766902627061484
E11	G9	GIII	G	20381	43.836590391735385	46.85253753587965	46.697601851218465	34.94949666921522	27.082748748789246	25.65524797096501	6.821418796012825	5.827654014708358	5.731195102	72.26077807769454	65.31082704731372	59.78977581047775	0.7979175661215301	0.27367773596199285	-1.071595302	19.80150895544985
E11	G10	GIII	G	17317	38.61654533155672	39.95602784979938	37.91890303984749	29.313379829246156	22.86275282150908	21.906741342568143	6.884305840039257	5.363638132440993	5.955107616600813	55.13744586099676	52.863377566033165	47.32462995053707	-0.00241057	0.31446907629352694	-0.312058506	18.460402787210416
E11	G11	GIII	G	19798	36.840371482329886	38.56292239245995	38.99241863992786	28.764413146006223	21.438305042079445	19.978647800414212	3.257759632393327	3.3776008447490575	3.013481527837879	56.673125403179526	49.79691791465142	44.47594221482355	-0.185383762	0.2781575737671922	-0.092773812	18.51598334054415
G1	H2	GII	G	21011	47.40250147956466	46.17667432078062	45.339277318616354	32.48267715533302	28.615291463192985	26.75821050480818	2.2209602685352436	2.4036874235979404	4.411022726455247	70.38501252821861	56.105156935056556	53.02992715	0.24946348878358293	0.1228945709720044	-0.37235806	18.732513789183894
G1	H3	GII	G	26091	50.30997653397853	52.37070578590749	51.80206752146741	36.91332458	33.45766678159815	31.836278019577538	5.382251517	4.812373350447604	4.743194102930914	76.29070530355838	69.38301584457182	65.93579250230826	0.4393437977086485	-0.002331089	-0.437012708	19.594998215702528
G1	H4	GII	G	20537	52.828716842645406	53.20638154341697	54.89257873116078	42.56957092507247	36.974769860542224	34.14487160241731	4.900991104066879	4.164544831040974	5.304352495001584	78.91565390940215	70.10446541481569	66.53239459728023	-0.118363681	0.3471386942620427	-0.228775013	19.713137403669958
G1	H5	GII	G	21893	51.53352013873841	52.98098590263547	51.41654421053458	39.65415935823356	32.44648529228603	30.61380070353081	2.086504013942779	1.6154049583526735	1.9554521711561819	86.09831360293646	73.26766948794689	67.30880740226594	2.2526087424583174	-0.659742536	-1.592866207	22.24857810641986
G1	H6	GII	G	18701	49.60089475716583	51.547158761424896	51.04908603854352	40.40510072	35.85931964554315	32.187814980593345	1.231396466691212	1.9480862202735096	3.3107253087888147	89.10155415022399	79.66189054879472	74.10886811177038	0.7552843224365517	0.3992397555711733	-1.154524078	21.435453309154326
G2	G2	GII	G	19116	57.03073886969864	56.92964154	55.096297089732715	44.134149126596796	39.697973077412954	38.76343398018305	4.654564532730209	4.206946886899804	4.4007989772221165	96.12963710079279	77.90777985078023	74.79265029781688	0.5908604964844493	-0.576254843	-0.014605653	20.664318397641527
G2	G3	GII	G	17580	52.484256206519376	51.98251936359104	50.678140845895854	42.297268109118235	37.77507231103398	37.866686052063386	5.238305332245744	4.784408472671739	4.898227784778047	95.32895399949842	79.14344066104665	72.52254540919581	0.7554633583026842	0.13298244142240634	-0.8884458	18.822469622001893
G2	G4	GII	G	17835	50.32313436234995	53.06063742	53.18810294988482	43.757488042135705	40.32561850842376	38.65761542500816	4.202265572978515	4.522676742	5.246212288287818	98.53949345172859	81.14942732690763	76.35167839268618	0.1727997898267546	0.6450195884532768	-0.817819378	19.942382891572723
G2	G5	GII	G	18382	55.650796258072944	54.9491467	53.01293212927352	44.69845160579469	40.739882257869255	39.47141436059955	5.040775468831313	3.8559127664086077	4.697424783442717	98.65864865889019	81.45211778307812	75.73726409230387	0.8482728032459512	-0.05336364	-0.794909163	19.833139005197125
G2	G6	GII	G	19846	59.940710808589074	60.81983308190473	61.04733911118265	52.485167390857924	48.10694656006601	45.92418340575388	4.605713118356249	4.4704981499912435	4.524789436769655	115.51443217578924	98.90415723594336	91.74243928183002	1.8523608429455898	-0.277626552	-1.574734291	22.249446710016088
G3	F2	GII	G	21438	56.823603210466544	56.02032882056541	54.226588814683026	45.85500217	42.14581660888666	41.25266422930875	4.646424330932415	5.379181746289607	5.6337862039601205	106.5437440964165	87.28217600541163	80.16574270315017	0.46042294599645217	0.2915454026040756	-0.751968349	21.504684341180823
G3	F3	GII	G	21275	60.84374628267963	58.45423332334239	56.03831195167261	48.594262865773686	44.941923715000755	44.48323440440245	7.504340367760513	6.601199776398406	6.149867619	107.08518793379059	94.62579623486272	87.74600319224037	0.9400537973543557	0.14826239503607752	-1.088316192	20.555999788663723
G3	F4	GII	G	19858	56.546530809554284	54.83942830940424	53.571046073386654	45.04765277350673	41.764943252557686	41.157036815395685	6.356304318	4.718235301470745	5.2163191006374525	104.89679428038792	86.83590196027606	80.34751643441192	0.882579096	0.2506463239259098	-1.13322542	20.63686760644939
G3	F5	GII	G	19423	54.28720142542298	53.03235888240623	51.147962260583256	44.39060320103983	39.72177007824589	39.660665300475785	5.888010163600445	4.761271394685643	4.989104579	99.50240810933742	84.85430609295595	76.72003623678381	0.36416807746158497	0.12175749601660613	-0.485925573	19.589068074743892
G3	F6	GII	G	21039	58.98354517739584	58.36185641684601	56.26090173051821	50.148756119140785	45.40092622473475	44.577723898062644	5.484308233811014	5.241020630267208	5.213483063113419	114.88273834219709	94.18345629233522	87.24147751569087	0.6578330147948535	0.45118437969777503	-1.109017394	22.084350046830224
G4	B2	GII	G	19822	64.59659215	60.03853190584498	58.27511902411659	48.41433396318146	43.392572110769834	42.114356048106316	8.849781964561686	7.319746331712778	6.9271339760037876	108.62256862226238	90.68010262588449	84.27120815379914	1.2781881481552197	-0.308804583	-0.969383565	23.218155641324955
G4	B3	GII	G	19990	64.61174071291428	60.51248635499964	58.27516936498425	48.57870166198113	45.67211152	44.53866658071239	8.029393027303051	7.396150267343646	7.509300946375955	104.93428239265383	96.71725143976496	86.73258835853362	1.3074056328604904	0.17313872862901292	-1.480544361	22.121167487937488
G4	B4	GII	G	19176	57.79598697482881	52.981967349539175	51.32676860052139	41.51526575551196	38.97433670907192	37.654624731775414	8.715622591970579	6.7319539683251755	6.777502622437186	88.07877979692356	76.0660123	71.69756576295865	1.5546408487198207	0.2105302668423441	-1.765171116	20.465123627303758
G4	B5	GII	G	19104	62.34713584941417	59.954467489852036	57.28583498872145	47.42712902855402	43.20421567660158	42.27469683547798	8.806876698168544	7.4257575603270425	6.358480715	106.63359917021852	89.99364821025365	82.32942361	0.8826411928328852	0.2882091138613063	-1.170850307	21.742970868299793
G4	B6	GII	G	19212	63.268927838649574	59.87844040772063	58.05389457170605	47.54497005731922	43.591251069432886	42.211491282399976	9.793409391624344	9.111431245324543	7.034819750434149	107.13549506592874	90.01668666922686	82.11339172	0.6499656878157829	0.074273808	-0.724239496	22.184175736803592
G5	A2	GII	G	23150	64.48481690200927	61.935409769905235	62.03227816358665	51.21537154698093	46.74362147835849	44.13612439517888	4.693794104835845	5.564393760997337	5.364604254	100.84136999257262	94.67135337259975	88.19915920311541	2.0855129208610848	-0.664754793	-1.420758128	22.789790224422692
G5	A3	GII	G	28620	69.44554396339875	70.43439258	70.99930218501852	60.62633799392569	57.10964498882835	55.561137491378645	14.837274454003914	7.1902849943943075	4.2974668713773205	127.96354002993668	121.94859915375183	114.93204313188848	5.144298396380552	-1.336216619	-3.808081777	28.427229332046625
G5	A4	GII	G	34641	88.50120797	87.72038438922988	89.67257364039318	73.48345924051225	70.29908387569694	68.99427127165012	17.615745417767677	8.059966248509667	3.632368937782779	156.42551232046415	147.3562712150173	138.67062909744496	9.490370982773321	-2.441958695	-7.048412288	35.88929184677216
G5	A5	GII	G	22432	68.33444777220107	63.57796574034444	63.85033833920035	51.33533643547773	47.09325180314789	45.599865043106774	8.119203093653145	7.075722813409335	6.506012014272947	90.03318596473872	92.41365079733485	85.19479178411851	0.8333546613415841	0.13304598357870745	-0.966400645	22.445642287944594
G5	A6	GII	G	20588	59.888350266814626	55.00759780218819	52.640265723634414	41.53781301991589	38.09616903081435	37.138912879593036	6.814613962103408	6.345252444995506	4.8658359861360125	80.70424411298657	78.54247387451761	72.84766040993817	1.378930078101348	-0.04361467	-1.335315408	22.18601883035883
G6	B1	GII	G	16938	58.50994665946919	55.751185277131256	55.56735922985348	44.028891475490454	40.35422140221962	39.91760555928241	6.778445365787675	5.875774582372568	5.6995920671157805	94.06572378080335	81.15683064446378	75.32917387071544	0.18807736073051373	0.6742931291521401	-0.86237049	22.45462599467596
G6	C1	GII	G	17468	55.13348529140677	52.645650112419844	51.903594349025255	39.39804551865504	35.853195350352294	35.73031605401658	4.063198572640349	4.738528129659844	4.180659304946854	80.85824538200832	71.30913945934546	66.11555691	-0.166205917	0.5256331406221086	-0.359427223	22.12210510556999
G6	D1	GII	G	18593	54.72272131221524	53.538851169550895	53.02529849293042	41.00891629778289	35.78198518061755	35.32142434315544	3.8790919195182134	2.986973798	2.695439374064719	86.45056636499999	72.06839074039372	64.54415176897638	1.2981003192482525	0.41904120627697594	-1.717141526	25.114457942076324
G6	E1	GII	G	18342	51.91293436278846	52.35218401670153	52.170419071129245	39.27563882174083	35.60343594338069	34.78492738738478	4.455200213456646	4.636293551928038	4.512468959166551	88.77831432705682	75.01579576132805	66.58217153	0.7129578515976824	0.2701879411505068	-0.983145793	22.571636823625493
G6	F1	GII	G	16363	49.61372717814187	48.61216550028912	48.55606274099715	37.348735905237525	33.48746881594299	33.52135404344398	2.1479323582585437	3.872241153193535	3.8831833169006487	92.75364054945072	76.36858710005615	68.59486067	0.19767673211608283	0.5065771304469067	-0.704253863	20.131505096651594
G7	B12	GII	G	15413	51.66269083831204	47.31377769	44.552976483133115	31.749581130137493	26.273127519505557	25.15234993293854	5.194753071	5.082508790937503	6.292274458790818	62.06779890253818	53.73933104457682	47.65936420259927	0.095667948	0.13893041024397235	-0.234598358	20.766546657664726
G7	C12	GII	G	16088	55.80591554	51.86027959707346	49.15225310352959	33.29009191024036	27.691846303786424	26.890169827197116	5.964137061020278	5.694104697809376	6.772453130498985	65.57400957228705	58.405250709935885	53.17729480081154	-0.543340575	0.1769785820483385	0.3663619927784403	20.16159368222186
G7	D12	GII	G	16223	50.743331141394904	48.68850143307306	45.82607797398708	32.43680276410146	25.833951004061124	25.800024406153614	5.575984178	5.868285514713175	6.1502751895894825	68.15693600556905	54.760922863681486	50.41194522891443	0.062912805	-0.389944535	0.32703172923813995	19.12825853681616
G7	E12	GII	G	21350	53.97261678727743	50.735813079751495	50.10568325128192	33.90775153	29.022708534226755	27.305730867004048	6.182287615153513	5.704003489112406	6.423086383014017	64.21002191572748	58.21780218860462	53.342371796748864	-0.787826792	0.5766190357399736	0.21120775609987064	19.011579096985326
G7	F12	GII	G	18402	42.80197022650826	40.380257828483735	39.24412536734076	28.35624625798173	23.381804817733283	22.742197429497978	4.365024819701944	5.005514314830435	5.749672310598747	57.81012499556232	52.44750943682516	46.826596514102214	-0.19498435	0.14978589173080792	0.045198458	17.038492318271494
G8	H7	GII	G	17787	49.288211279818505	50.35126694861966	49.90204077252698	39.39071700629946	34.24178447654952	33.00326811532212	4.022014344922479	4.759697092270876	5.497556517711985	95.66915071152565	75.00662677707058	68.86070864739344	-0.004256181	0.5077624485630423	-0.503506268	17.405778651026658
G8	H8	GII	G	19699	52.98020557843687	53.60014774192994	53.17349419870235	43.62692993932203	39.25194760471709	38.05818096937808	5.986553717681545	5.200489085	5.269603545736651	100.38328112971703	86.46428983541034	81.1696189	0.8850253495743843	-0.600640169	-0.284385181	18.228841627712292
G8	H9	GII	G	19479	58.398867548150136	57.850158202874496	58.11521549362331	46.440910102157694	42.258082508076455	40.70997031553115	7.0207253055688135	7.368198250318507	7.6393197017529175	102.37754613629158	91.66766475195172	83.37803791538627	0.094313783	0.5458312937383738	-0.640145076	17.004848366668725
G8	H10	GII	G	19447	53.93274829993587	51.49798750820743	51.96270747604474	41.98322402539863	36.93719494908848	35.433639790123976	5.324733774755142	6.784087041002234	6.316801442865447	93.81164045214871	80.68215005869705	74.31587355	0.005433103	0.3763152324070056	-0.381748335	16.971214874547595
G8	H11	GII	G	17775	52.477295364262076	51.26467691636793	51.60028932197065	40.10281853705334	36.31881816470138	33.977749900172185	4.304230383129145	4.665158164274441	5.422121045700052	95.59006727882613	74.97695078455305	68.22159386622981	0.8318699672402872	-0.110561696	-0.721308271	19.51142860568419
G9	G7	GII	G	19284	53.34264998790053	54.423023189962194	53.64122742307302	42.35488845	35.50497286574905	34.30770846732314	4.826869388548513	4.986383544804109	3.873795008761718	84.98671720291858	73.34191584624622	66.69871009227627	1.193078566001752	-0.450558211	-0.742520355	19.959945207847024
G9	G8	GII	G	18222	44.6907043	45.47467174013867	43.43022291956919	33.90798458808167	29.222538372537024	26.96867368861031	3.836928467247077	4.808372603319576	4.906615742352784	68.23624387772635	60.55755065767649	54.64448464570924	0.6125956828253187	-0.276458247	-0.336137436	16.948675162151858
G9	G9	GII	G	18757	52.55283931137238	54.19595986635454	53.10752302642935	42.64355501988683	37.71644983367109	36.02060538726059	5.460783580662046	5.050630408414538	5.591909074	86.83085529778022	78.82118499909926	71.27739783369721	0.40681067476168664	0.012787255	-0.419597929	19.46414177237209
G9	G10	GII	G	18789	53.62013446314764	53.564157206771206	52.00139448994752	41.31564595	35.77351885403556	34.774946521834345	6.103359876537812	5.077479003	4.718357530890717	83.45519675743688	70.91788101663693	65.72578776642217	0.5529287882653513	0.1473663167363739	-0.700295105	20.050826327543625
G9	G11	GII	G	18091	48.852840653329096	49.61944764305066	48.766046937356776	38.42356934988976	33.956856798250016	32.41467118394391	4.787758617	4.541838988748378	5.110937523353083	78.42846307243425	70.30238518301378	65.42400930813554	0.8752492556084199	-0.402150994	-0.473098262	18.748887350238558
G10	C7	GII	G	20576	65.98937741509171	63.40820885334388	61.246858420537194	51.49343053677006	46.29379137508282	45.04113421798873	8.382405140014683	8.346884349225977	7.491898741816389	116.34898417601106	99.63714663	89.97200725516085	0.22513627842832307	0.7275793608646453	-0.952715639	23.448997678874253
G10	C8	GII	G	21526	73.13680743896684	70.95573857	67.28920923115982	56.03462156862709	49.717614883712656	47.96189779384265	8.674589405789717	8.026310292	7.594555132577824	119.7460773316017	103.98338406905984	93.55249449201747	2.099580701104152	-0.212513798	-1.887066903	25.218950212805623
G10	C9	GII	G	20752	69.88563240717447	67.26974220120773	64.75974338285334	51.86934499593451	46.433250393380874	44.80104551912868	8.678492861144637	7.722005471	7.847048024763144	107.62489545834573	97.50418972676985	87.81171866	0.3065528877822814	0.12386839718550391	-0.430421285	24.189764549624595
G10	C10	GII	G	19858	66.09616063	65.07304961966727	62.34201208394829	50.68625423301276	46.00320318500603	43.82292209186852	9.352458409242882	8.424031992020073	8.271674513130382	99.66875655543726	91.15537076	83.15809196825104	0.20306098912811876	0.579164516	-0.782225505	23.54299721248906
G10	C11	GII	G	19300	61.70220075	60.902878109062065	59.35036150080598	47.93898209753386	43.13415528378272	41.53190918433912	8.475473735807878	8.436647331009475	8.379755335435082	98.30060155035355	86.57336188	79.32637327962075	-0.531941117	0.5585289379220413	-0.026587821	20.27798035548576
G11	B7	GII	G	17596	60.24535120567607	55.48297576937664	53.60838120310565	44.38937751277332	40.071518127066184	38.90380107074168	7.062072471458045	5.787867843643742	5.742907535445649	89.59556022947221	76.38811095732935	70.7773313	0.3062385823822851	0.9847150931499087	-1.290953676	21.466276891257092
G11	B8	GII	G	17436	62.217810753104004	60.54531987666947	57.45974354713188	47.50601755968326	42.55546144515941	40.97256442786281	8.026055897563879	7.685669869615975	6.8621074898791825	98.41249869744264	85.80757304849979	78.76128086031933	1.2830868703631175	-0.249688194	-1.033398677	22.69389029397166
G11	B9	GII	G	16283	57.419693415634846	50.8898026	48.31796471394322	40.18756608	35.420644828165855	33.67096189466715	7.912458622134814	7.139001771987509	6.332796867632119	81.02420903	69.18619787505182	63.46299412551688	-0.166464307	0.49025341628047414	-0.323789109	18.853639332786024
G11	B10	GII	G	17512	60.502497376716846	58.902595213108796	57.870557575858015	48.59771916757619	44.18547431679576	42.68664745195825	8.214572481343115	7.661881635546706	6.719096166	108.2507307592266	98.25327903305673	91.38488072243638	1.372931800952653	7.590233287757542e-05	-1.373007703	23.309599286574723
G11	B11	GII	G	16726	56.6683232	53.834971428811265	51.53140426427648	42.12102212306756	38.19999915226922	37.03528916678962	7.279938417667378	7.047097875214774	6.277639433645785	88.53909199826296	77.70482400867039	71.67034122761743	0.3906346615017178	0.33151673511893875	-0.722151397	20.66024214495736
G12	A7	GII	G	21957	54.009766867188674	49.30679544188624	48.15000123155505	40.08923748013573	36.01116005877279	35.61459762183539	3.841767772143843	4.620257084031138	4.332645792853448	92.12038090490643	84.17186262368455	79.94841032170031	0.8850263873159854	0.1437661628953073	-1.02879255	22.700939979499893
G12	A8	GII	G	17085	59.05057560131147	54.39631039682484	52.517321704230746	42.13094966516243	37.782728223148986	36.680001902665886	7.234026001378343	6.200057216370837	6.4130001489979485	91.60275358591753	81.99436934832954	75.61248688349451	1.4185823260827846	-0.679052673	-0.739529653	20.728049860083793
G12	A9	GII	G	18829	64.35460306	57.955693696087664	55.86699972692168	44.26454430889726	40.74528630139102	39.53019768580292	5.592706203671778	6.560216430418876	6.482925335894084	97.56522085559585	91.61091999078198	84.66979949389165	0.019217490379418223	0.7508452231269409	-0.770062714	21.36337617208946
G12	A10	GII	G	23318	55.576805020981396	53.18010560123486	54.010292018406176	48.91280129340035	44.98388127252842	43.987266742807805	6.422411792151475	6.339614954522869	6.635343641256281	112.23694220501615	106.52690443966328	99.44448849792194	0.32711714983141604	0.4542697306022383	-0.78138688	22.743451635131162
G12	A11	GII	G	17827	52.997547423738936	47.52284214	46.554295241912115	36.70593078	32.517130507323756	32.634884661325245	5.294050410334211	6.178521925	5.485208509758518	81.72930147	72.76153349160022	67.52213353565847	0.6247778615817516	0.002146348	-0.626924209	20.826313659124224
C1ii	E2	GII	G	25077	61.85634305	60.66223424711977	60.02223487348468	49.099891815420264	45.42154951485753	44.41459523050821	3.7482384735519787	4.556345425314973	4.541369019289885	111.51307110831945	92.56216339971358	83.67904496449724	1.220861761127317	0.5029247951227411	-1.723786556	24.286557866451858
C1ii	E3	GII	G	27136	71.29424623617597	70.16195599850442	69.85579282609704	59.776985345955424	54.99737939590497	53.94015652590127	8.98464729	7.352671179197941	7.629097495794149	134.24502717504382	123.28072421662696	112.0094571884006	0.8384086463618807	0.8287609616166058	-1.667169608	25.892452918134495
C1ii	E4	GII	G	20772	69.03925916967911	66.85315340286478	66.43839825	55.494668396409665	51.089857328015825	50.83496678571292	8.001903769	6.4469270678427755	5.903612379550186	125.33491145411517	109.16583195113131	101.35751673520895	1.1088088299702186	0.2602310735132427	-1.369039903	24.489054321198157
C1ii	E5	GII	G	26653	57.65290722917911	56.29915789650876	53.94110287619988	46.36046211483786	41.58018662725892	39.98208445998252	5.573243580235875	5.363710456479474	4.9606760873189835	98.86464718876306	87.76505474977019	80.05489945845514	-0.023731926	0.3103645286279395	-0.286632603	20.04806287062226
C1ii	E6	GII	G	28473	67.59033075737376	68.17766552594463	66.24790796181145	56.34635950073992	52.54456881039549	51.57702848800008	7.755114548	4.485364917399739	4.043610674514952	132.83904879817024	119.26222193973835	107.91569030931599	1.4948133552029859	0.3520795586073078	-1.846892914	26.95481841568009
D16i	D7	GII	G	17021	62.29244318064865	59.039489520729205	57.226416687778425	48.66737706551099	43.25269638866696	43.278149611586755	4.117636619798315	4.5984397317925065	3.802171069	110.4693787730124	90.38550135565353	78.10850296504228	1.2493451524927544	0.17059877461927542	-1.419943927	25.690082037678923
D16i	D8	GII	G	18833	69.00815067403627	64.97771311240783	62.247394953423154	53.700353365314115	49.96811980132118	48.811370255804675	8.199233403949044	7.419795247932843	7.1726019744488525	114.0718851	95.73293908244415	88.06533431780781	2.006796846221487	-0.834505775	-1.172291071	23.54580607148129
D16i	D9	GII	G	18274	68.78043233795931	64.44413932980687	62.426185231122986	51.821944618619156	47.93117108726882	46.31675818768622	7.927729342704879	7.143474699051879	6.718531338071287	106.97643130621417	88.45239217	82.20582235787595	1.8653078830986196	0.24404175178154475	-2.109349635	24.857743991446156
D16i	D10	GII	G	18530	61.66298588357654	60.24737905	58.79412739335751	50.34212303611589	46.36082622810406	45.48170204372366	7.509728541133111	8.193455392831904	7.987171483247618	113.2161924	98.27885405536513	90.32802128805677	-0.842498534	1.1463931035494745	-0.30389457	20.522162933856325
D16i	D11	GII	G	17931	60.775730545941684	58.08789072090194	56.71476817371976	47.662988247412926	43.76622189	43.176308572834685	6.249445447439747	6.4913241168796425	6.275472406243953	102.42065398564053	85.93450077306166	80.05077566580911	-0.25043738	0.6720777497985111	-0.42164037	21.94904657055179
D2i	E7	GII	G	19527	68.18021586435567	64.16587616198915	61.877700270834154	50.23955520135273	44.52574726	43.09674554225889	8.419223736680745	7.806533090565441	6.629579445985051	108.00638430382195	91.09183174841306	81.88280567139671	0.41530534995448676	0.5151067016874116	-0.930412052	24.45030667474639
D2i	E8	GII	G	18099	66.51779388648684	64.28637316732019	62.278802990713515	51.38145091538159	46.46060588998385	44.94271572757245	6.884618732143114	6.8345966984416044	6.785505120302119	116.99736869385329	100.09874947915041	90.72297943291807	0.8181534438544524	0.035810231	-0.853963675	23.755182481793025
D2i	E9	GII	G	19312	68.13115800231158	64.45179551855584	62.25277622204305	51.27993111324122	44.95130811017869	43.95322551824299	9.246470468580146	7.471535091414438	7.606188221828653	112.55319463122272	93.27113335679586	85.30394129849851	0.7676219788898848	0.3710482330163103	-1.138670212	22.11681918616459
D2i	E10	GII	G	18095	66.17768780912697	63.34382806928163	61.912133883077544	53.02704289614222	47.552185602016394	46.51626139495728	9.429405263568146	8.771796033179537	8.627279832	112.37487424551581	98.46276080231495	90.09385587	-0.955265249	1.2165610020928064	-0.261295753	21.74342244265649
D2i	E11	GII	G	18937	60.014163179141576	58.211013039749034	57.39557176251236	47.41220285674983	42.68712530802949	41.85468213963948	8.372614505695946	7.399051196	7.8685848133817515	104.51395769777032	90.48299004106146	82.46456779847591	-0.176267666	0.082574302	0.093693363	20.99245407628199
B1	E2	BII	B	11886	25.88139321215273	25.266454921416845	24.847328955935104	20.56772364624978	19.42337365662698	19.688001064572028	2.9786681876551793	2.2516463849788604	2.0138092675003545	52.97930177882799	46.94360368131324	46.04797640321472	0.18942958807054033	0.32529549829761883	-0.514725086	11.642576221342038
B1	E3	BII	B	11344	28.520693326578026	27.07325067887593	26.67036327	22.328981433027472	21.33485442233966	21.143286971017716	2.1606977873196698	2.406416419	2.348525697530196	50.66921204965438	43.94228229122043	43.178292579035116	-0.395604723	0.7839910904213809	-0.388386367	11.930152922239847
B1	E4	BII	B	11962	28.061413153698616	26.543149351771717	26.805802509624783	22.957761230568963	20.703600283259853	20.861899983396107	2.1210433186605577	1.9619040126508391	1.5374274382919637	49.581544199762966	40.64645719193612	41.003247774434705	-0.142263074	0.2542520629359295	-0.111988989	12.12681436821076
B1	E5	BII	B	11443	28.48582639477995	26.625258492767856	26.98748318061022	23.349151011552898	20.99272202037919	21.624286808173345	2.0992157588835134	2.3929023548347743	2.1083228406797687	51.843255698088804	42.10746924095555	42.245843941727536	-0.051010162	0.4551789824179231	-0.40416882	11.643953816859224
B1	E6	BII	B	12042	25.410494136226724	24.182499559139636	24.297868621018992	21.203958667272076	20.210396763281267	19.118834459849325	1.9108631254771105	2.2674987613315203	1.7263810568210864	50.980228838177574	42.88344371805963	41.53494568623541	0.3905411553102809	0.4172282791503701	-0.807769434	11.191985176593347
B2	H2	BII	B	11016	20.11371819589488	19.780547681511887	19.55264068558525	15.613658968344229	14.11192336837292	13.797324954183175	0.9652948376916042	1.1989855034381742	2.0737397241283686	34.87489475619923	32.495228890078685	32.36678923795087	0.17267845144601424	0.23067785536774377	-0.403356307	7.814747344976493
B2	H3	BII	B	11846	20.993403998018366	21.710091411189275	20.661028298421733	16.919467605551617	16.42656363669201	15.758565383966163	2.1206751781359987	1.401987578	2.1381387047118157	40.13893145584992	36.40899539749907	35.11719920799715	0.27932092638532957	-0.133616102	-0.145704825	8.051048438311208
B2	H4	BII	B	12345	21.45882971114622	21.304049959841326	21.53052204563219	17.44138400667247	16.99382962877936	15.183530716228013	1.4577292190587432	1.6028288876572532	1.860640561212099	44.52246900872677	39.85063748928913	38.27663799464421	-0.123944599	-0.03152774	0.15547233823371354	7.118525832281854
B2	H5	BII	B	11264	20.61812309449092	20.165403672441624	20.590323548099285	17.285930968385166	15.643902923393657	14.825558309166112	1.0340768517769519	0.25204886423409256	0.7038555784803577	38.69214032880007	33.716033312086424	33.84928955830801	-0.822093795	0.3009759822281719	0.521117813	7.066279806972055
B2	H6	BII	B	11818	18.598141654019265	19.13520306347927	19.385388930174933	17.264301023190615	15.237976242112005	15.289750970234358	0.7793084454613295	-0.763567312	1.0177424202199754	37.42064220111972	33.867114664027575	32.89004648493145	-0.973004744	0.8273418148745799	0.1456629290324889	7.2886746792273085
B3	G2	BII	B	12533	24.180677338021255	23.631193302138662	23.30536252143122	18.7910536	18.286316843026995	17.19528813761125	2.4399558003721697	2.1340610045830086	3.2566779994013455	39.592031544975704	36.19744600965776	35.182663552582845	-1.760094868	0.9892880477532096	0.7708068200217486	9.401074989347718
B3	G3	BII	B	12676	24.70023728673528	23.70475232485979	24.531308953776353	18.981616278146134	18.34439955943993	18.165726665012784	1.2064807038498184	1.3755998680452404	1.2595765289354564	38.94145269639144	34.85362003441159	34.43684706902937	-0.284733382	0.1759656668100309	0.10876771563282972	10.236290113904188
B3	G4	BII	B	12054	23.455503565222685	22.758803191288486	22.499909505973548	18.890029018065036	16.996307132634925	16.710044877342675	1.6870145019281058	2.0045536771214962	0.7631842973281113	37.62190135333913	33.94832735080199	33.163949551628775	0.045365217	0.1881009499455466	-0.233466167	9.203139012982591
B3	G5	BII	B	12269	25.471817178765946	24.08256888368166	24.380787002007317	20.33630298	18.70632697190829	18.517678774683844	1.282442784841404	2.3059098993284532	1.0171267425286388	41.6703709	35.324867488352055	34.67510742632174	0.074096699	-0.045730764	-0.028365936	9.619049551689024
B3	G6	BII	B	12457	23.97100878154689	23.48652917	22.699273976776258	19.247432505518336	16.95458365465363	16.803709665677285	1.935227756492143	0.9853854991558428	1.6363005794310794	38.692462500792644	34.36949801131699	33.77164841462708	-0.33309338	0.6460072458296438	-0.312913866	9.235675984291785
B4	F2	BII	B	12505	26.989225134557685	26.06786918	26.434957435202058	21.49923590693944	19.07230402376603	19.452130464481684	2.9308769195640014	1.761102293780512	3.3779215050054887	47.03340241196554	45.047277097679995	43.28881738860818	-0.053463199	0.33053980629811264	-0.277076607	10.284620829483785
B4	F3	BII	B	12213	26.622192060888842	26.10749242757855	25.913139352880016	20.30836779023889	19.72169188480528	18.936566977024334	2.2584946320758164	2.2977350806467065	2.1308783384120815	41.76498751889579	35.857504013701046	35.34542066200143	-0.686767764	0.8514167091254574	-0.164648945	10.458905317481731
B4	F4	BII	B	12261	28.401399144273736	27.539108760748537	26.63488114	22.428318232713384	20.728876344878472	21.234748660905126	2.1651549182731156	2.476717826351777	2.1161206990845027	46.92207152884748	40.29246123863474	40.22771410383582	-0.008990948	0.028178988728436494	-0.01918804	10.533755365723241
B4	F5	BII	B	12038	27.47458477572453	26.417143264997733	26.2652565	21.97012888334158	20.007589220000867	19.463169679154824	1.9922276648832593	1.2617689985206795	1.4939803007831962	48.06792826275998	43.02378458437833	42.55050955171342	-0.394790613	0.5964773403633306	-0.201686727	11.031594101733647
B4	F6	BII	B	12086	25.368968463381425	24.07136206949114	23.5158525	20.50888997570448	18.68803649405927	18.841839681333624	2.8511179241586238	1.4926094383004234	1.8708389413808995	44.40304088194968	39.70055147071044	38.47152888514792	0.2587343731080338	0.4330155343961124	-0.691749908	10.649282934141144
B5	B2	BII	B	12373	30.74307875086292	29.355036228457422	28.51737680972169	22.995700592512968	21.783905522234456	21.457692128866313	2.460230125751364	2.641650607171643	2.380294711545689	50.076037755941066	45.89730259149172	44.786264614062205	0.018095752	0.3645373366726634	-0.382633089	12.162515436805654
B5	B3	BII	B	12377	30.56301901113393	28.194408715888336	28.051875246928702	23.118105438411277	22.390892860571867	21.784060762261724	2.2339170307186755	1.6291786847806957	1.8565310692828305	54.467416968092174	48.06606282787764	46.002240258140915	0.035508474	0.4250971557632255	-0.46060563	12.131282679152042
B5	B4	BII	B	11292	29.29324993707062	28.55872705998283	27.84573501281629	23.19210839359767	21.95576615602856	21.067368162086815	2.683560411769184	3.1104823803793433	2.113412123	46.54957131092867	41.572107742689724	40.60534490068781	0.388672663	0.29336919737292355	-0.68204186	10.975291835608154
B5	B5	BII	B	12130	32.19793978	30.280808552595907	30.24313306679587	25.553198246041248	23.74442152409484	22.544371803355993	3.2638282289379443	2.1886363031206244	2.6713190582244692	53.89692944845285	47.624746648202105	45.88873221963129	0.591624	0.047152105759664664	-0.638776106	12.432192620795973
B5	B6	BII	B	12026	27.67190080072718	26.67223418147428	26.13717157771405	22.884259091931924	21.20839350664192	20.30861743837187	2.349560301818821	1.3586417652795113	2.0724860880145766	48.67319436343943	43.99657671907128	41.50085007729516	0.7797539737948203	0.4406137500689109	-1.220367724	11.881053538142297
B6	A2	BII	B	11296	22.64091012578183	21.430214727856132	21.60689598	18.105378662661778	17.50576584493887	16.56339638375332	2.5487872443202235	2.7647383148513835	2.882263892950908	32.30964591479698	30.86220262003844	30.66261949002412	0.37493080537590373	0.27533343760400264	-0.650264243	8.404133080594244
B6	A3	BII	B	11052	22.47364516827715	21.191925142872556	21.735719140307623	18.20090151	17.470316136192693	16.31987421570355	1.8089726151128875	2.3356614635986883	1.771729069339342	32.50778632	29.591473728460755	28.81494140128614	0.45891510579415673	0.3122721570769773	-0.771187263	8.211024909
B6	A4	BII	B	11523	24.92583045131301	23.95690908300392	23.010725083486278	20.50766675351356	19.33386093113465	18.269122821362107	2.8013900270085763	2.6348360071690564	2.3785874895989103	35.605644505574965	32.81201710430282	32.615486374803304	0.4892299282266954	0.20924986687810687	-0.698479795	8.177605478723962
B6	A5	BII	B	10673	22.18649903127727	19.810455849381075	19.906143597914337	17.05891247700382	15.45600250031011	14.628741499446164	2.1691605194216725	1.9633517425345124	2.0368883448910085	33.06754651619602	31.100387050960773	29.277698384996558	0.9112690443616236	-0.628942719	-0.282326325	7.7376771526393044
B6	A6	BII	B	10390	20.55820504502669	18.510059826349494	18.658889988331154	15.967128740255934	14.661807815804828	14.273574693966484	2.565109646833233	1.9564581580331941	1.5993432049034189	31.627142152104742	29.728417900171696	26.714419756913475	0.4000562994305623	0.48310093755792227	-0.883157237	6.982109257713485
B7	B1	BII	B	11535	30.19673205495816	27.986147239000964	28.56083605277623	23.014048966804005	21.201801223999297	21.07934376796335	3.044517313	2.681196627	1.8072921791728263	54.25516256498991	47.447546276193364	45.78885368861275	-0.386548608	0.085914161	0.3006344472112108	12.360275189371217
B7	C1	BII	B	9117	23.357554580588257	22.199305474784765	22.410475494439723	17.444034150960803	16.501093635150596	16.59609029963675	2.705149611936667	2.039413329527708	2.1813497920353537	42.96229121435161	41.32376134538976	39.15034324051145	-0.051445263	0.45508296467789755	-0.403637702	10.48299172908712
B7	D1	BII	B	11379	27.53972407	26.987332457704404	26.925898904750568	21.992775763479145	20.625495189958635	20.66809532222279	2.152080196891541	2.1586219723762206	1.9503965541667672	58.75089664806165	49.91990222	50.27529055294449	-0.627134331	0.5886219814760718	0.038512349	12.531238097751777
B7	E1	BII	B	9943	23.55892780594877	21.947381072583774	22.66951056705704	18.147642986297313	16.704627491737206	17.619626497692963	1.5701153094191795	2.190860568442151	2.3170585597420654	42.00381198911722	37.57358948997937	37.326866711894056	0.17503777853705138	0.2695395347763512	-0.444577313	11.004948462425007
B7	F1	BII	B	10334	25.321901401348654	24.20328925035036	24.986225285780222	20.415795315578002	19.284216714040994	19.351703314394648	2.187968723250277	1.7991325642764178	1.7536840294219438	52.16961559	45.944520037825455	46.01987093743414	-0.725963005	0.6524699218992787	0.073493083	10.67437481338402
B8	D2	BII	B	11104	36.89139627662135	34.99464736782956	34.375912831229925	27.29037831	25.40331535368059	25.278847437166043	2.500971119812599	1.553893805339376	2.4424377604067207	57.734496292893304	51.03918908139635	48.48394831684094	0.11150621093610624	0.32929449839904734	-0.440800709	13.938028226287221
B8	D3	BII	B	12648	38.37439292022327	36.38110296027188	36.46377640924784	29.61944952820822	28.777402695370206	28.07114739876217	2.480935249924414	2.9315787202243957	3.5009094330856403	63.32926766789033	53.69152102464127	50.98238286019356	0.12254816635340404	0.4086504742675352	-0.531198641	13.398256075984103
B8	D4	BII	B	10558	36.51951937291193	34.41015440754884	33.28511319	28.84284616117648	27.31912561829717	27.386528638544924	4.331322448941075	3.7504539454406522	3.549274493238199	51.78087901808569	43.690633935542635	43.25572335619632	0.25493689149452337	0.5476229804729851	-0.802559872	12.532821320616543
B8	D5	BII	B	10988	38.333077749014734	33.43452783509094	33.41103352	30.08868150865618	27.444623270893267	26.31980012696453	3.5545262472952768	3.5351490636873546	2.4690033509880998	60.21486383048459	50.576067671901534	48.58462006814072	0.49491347002127384	0.21075373890581517	-0.705667209	12.503243920225943
B8	D6	BII	B	11571	37.24011523190699	34.33062489	33.92101643620836	29.184839554048544	26.876203489417527	26.33624057990079	3.503494317115935	2.710759572562514	2.386165533309361	59.16796421062765	51.247527579117396	49.42398077746298	0.10485660855959544	0.361175494	-0.466032102	13.681200798773782
B9	E7	BII	B	11344	43.04376319294526	40.636344241838174	40.03227100040843	35.66698318354682	33.161816	32.418167129485255	2.568445051285906	1.6461767616729865	2.180115144074332	77.54068482710211	62.10438266689185	59.539216840700334	0.8178143820327151	-0.16152291	-0.656291472	17.91101747945981
B9	E8	BII	B	12417	41.78096587059663	40.90251579308104	40.26498305	35.85801172338259	33.62465752040987	33.34264227355092	2.6814005655081736	3.2371805834887546	2.569961337907902	85.53410360884958	70.69858629281653	67.79564895681511	1.3257427934375876	-0.2398942	-1.085848594	16.356028397480042
B9	E9	BII	B	10969	42.54440639991627	41.44862839278767	39.80882408520583	35.75513883762402	34.27125163	33.35448926878365	3.376326350333809	2.7929683775923877	2.038718034383333	79.91670866516692	67.88963499432947	64.62456170823275	0.46817471143451783	-0.084262098	-0.383912613	16.06512885049371
B9	E10	BII	B	11930	45.39062958	43.65162217	42.931037288292366	39.30422498628494	35.66731000497363	35.08246155620089	5.246475239	5.106459764235119	4.921869122470763	88.18411816892944	73.35978458222489	70.64025222004288	0.8325852761366477	-0.149780721	-0.682804555	15.864742426604678
B9	E11	BII	B	11782	39.61632985991241	38.387328794045615	38.84391415061888	34.61417212134156	33.01501379410835	32.154511527039304	3.404891735237955	2.4283577986470366	2.8025076252101844	80.69593738995268	67.15852208918402	64.85131261	0.26723247244946613	0.671604995	-0.938837467	15.293979502542461
B10	B12	BII	B	10969	22.55351376	21.977452423673206	21.40150963705947	18.61696439437265	17.14357384162214	16.545064931791195	1.9097721035845847	0.7946969953623739	0.8957416448653106	42.75385843720525	37.710934447668805	36.00987315896969	-0.227843672	0.22943841532452325	-0.001594743	10.466504669404173
B10	C12	BII	B	10849	26.09571577194704	24.76635184103985	24.10790618772061	19.919066730433194	18.46129564491278	18.38971147109274	1.4775332700595776	2.3315304373415877	2.046287734689203	51.831509287055894	44.14118776502975	43.80362941856453	-0.941567196	0.7706138770707067	0.17095331905170674	11.11921709545563
B10	D12	BII	B	10805	22.540758044484747	21.422726652119756	21.56524108840612	16.977249686935295	15.439287031249185	15.247673054648041	1.4731382304179998	1.162626636	1.4494138711911155	43.770887830240696	38.81825874134855	38.637107191380935	-0.000353429	0.3898348444434099	-0.389481416	10.895798277017628
B10	E12	BII	B	10406	19.78418076188941	19.815872905496114	19.634120789799077	16.50468531602126	15.491933745183646	14.676421465066303	0.9693214561491299	0.076899953	0.5800692138308374	39.87474684455856	32.65932729758411	31.946669138223797	0.2902257358146816	0.4949904934146101	-0.785216229	10.758730562593167
B10	F12	BII	B	10865	23.876721734021977	22.67168031723719	22.61984030958355	19.64069064826503	17.322716603662215	16.86436930707957	1.206531033321541	1.333333853265632	1.147755613825348	45.35430461102323	39.032362666993286	38.09722967568237	-0.458555185	0.8998856971021212	-0.441330512	10.722437838906396
B11	H7	BII	B	11324	24.47659574394239	24.64511302	23.923550594237057	20.231826230822037	19.331888415640833	18.299725031317784	1.6446063480084927	0.9199301239703743	2.0098786620323192	49.73794403348964	44.28594537805609	41.650485169700076	-0.041847026	0.020964112611324026	0.020882913163463357	8.477946784799483
B11	H8	BII	B	12102	22.866274444565818	22.75754860426452	21.992233773548385	19.60731627984837	17.41593055813906	17.224628214623813	1.619245039326481	1.2751015981088099	1.6858047140071761	48.41220509814047	43.88446281394232	41.84755041595881	-0.343910087	0.5821077358547111	-0.238197649	8.038402813565357
B11	H9	BII	B	11328	21.780997069130688	21.59196753320129	21.642794307447254	18.686353600445432	17.341758789713925	16.04598968044518	1.447604143428471	1.5048944824062005	1.6480496688539255	43.59917513117894	39.14702708	38.738665570321174	-0.672418663	0.3264444408547611	0.3459742220327797	8.392371885002287
B11	H10	BII	B	11148	20.88106825	21.197717433436207	21.02286871757977	17.81546484644225	15.88059623658324	15.424850424932796	1.662679544490273	0.37401622413874325	1.4667901270760586	46.14687670260595	41.71462678	41.35510109127058	-0.346614755	0.3368732081636443	0.009741547	7.993716384080774
B11	H11	BII	B	10278	21.698724539008914	20.80838100405812	21.560428812752484	18.76981533922146	17.474797615678057	16.882486115687406	2.7030867092447384	0.9414475062343879	2.216736753267913	46.119451922126565	42.42000009244452	41.53520276	-0.656567413	0.3118648511377966	0.3447025617851285	8.378715949
B12	G7	BII	B	11360	24.57714032534431	23.23459928252852	23.107169338198986	20.07421309440916	17.667676091968758	18.377549407125613	1.4395902528910494	0.9539073012013599	2.152459610013546	42.165849827636066	36.49135724472402	35.306332137370205	-0.241122629	0.49532589084394907	-0.254203262	9.116048930205357
B12	G8	BII	B	10645	20.65540703766352	19.351770035793027	19.476773061375287	16.45414864666737	15.184700138036359	15.036856519454115	0.3499711573352826	1.4569647124782037	1.711630724982978	34.79300636273387	31.814745119185922	32.02976387398961	0.20188444228110392	0.023377762456004092	-0.225262205	8.765915251702154
B12	G9	BII	B	10865	21.673012240325278	20.549745380678587	20.836374406603845	17.541146669308425	16.66515848140932	16.565571954541774	1.5131696727948345	0.478207125	1.9260898774522097	39.92910528431773	33.662795729604085	34.08997432119837	-0.013264632	0.8261721346397142	-0.812907502	8.778963448600093
B12	G10	BII	B	11695	22.434842624423787	20.92669503030079	20.368776331746957	17.765638428987536	17.199416314955123	16.493827920620582	1.720132551481031	1.0868033037919407	1.2933890808129558	38.98076417641843	35.14136304498849	34.631454209052876	-0.265631991	0.510343859	-0.244711868	8.849742051248787
B12	G11	BII	B	11204	21.826326305507617	20.555128285910726	21.063405651662286	17.44590403651007	17.18849123247776	16.459218857801314	1.1084356419849222	1.3236802934745828	1.4306784912490293	38.63299933529237	33.156644616124126	33.50591800282291	0.20209949783332348	-0.107739691	-0.094359807	8.777274422605455
B13	C7	BII	B	14240	42.99192126467359	40.24837892	39.455868437167965	34.329990178718845	31.74262388487763	30.76259266432249	2.2475648211461365	2.512324706703419	3.0450236152966657	78.43100876359274	65.60426654658119	63.38963319678558	0.7383365883966508	-0.345710445	-0.392626143	15.956172541847279
B13	C8	BII	B	13343	37.37546932079282	35.991368985951325	35.52309053302899	30.94709244858757	28.098777443648252	27.625957402392714	3.469240977994657	2.593847049076137	2.9438616251480862	68.45984904126756	58.73449576948112	55.93022671	0.2709180069091701	0.7529571039723404	-1.023875111	14.130599076659758
B13	C9	BII	B	12329	36.01567917567668	34.98595906568259	34.603169569208355	30.186690840303534	27.62708454571822	27.666221532038477	2.5878846052973277	2.7178892599943083	2.513201362601654	68.92670372591714	58.64205479757098	58.28391215453226	0.1605816819360779	0.17407553967586686	-0.334657222	13.32782036152679
B13	C10	BII	B	12732	37.19605981248625	35.00616778350585	34.49926997105442	29.621664016704898	27.90824927506098	27.00578359401384	2.8719034811067914	1.6914393548994724	2.2457351990232155	69.42972402	59.242355017702444	57.08137395673872	0.30015436506939963	0.16411543150896968	-0.464269797	14.554333894290828
B13	C11	BII	B	12744	34.39812346651119	33.31554405	32.88823697465606	28.154777894708637	25.747383760811424	24.94049737133418	1.6819352142564323	1.6863127797954132	1.3332613220353586	65.15724721596294	54.53887799719729	52.69349967262477	-0.261093474	0.31069070593174253	-0.049597232	13.865661763581684
B14	B7	BII	B	11212	22.955346937356644	23.104746194381057	21.899839544989213	18.937039874400398	18.06853210031369	17.426188756595344	1.6670680002844183	1.857387049	1.9518365117453556	38.22749785	33.034691580193154	32.18899213637444	-0.024813856	0.16321062057601843	-0.138396765	9.581945827583228
B14	B8	BII	B	10773	19.58902168197156	18.53126239904617	18.156940602004326	15.29831098013621	14.4859186	14.094877929446655	1.668328147661974	1.776380158499265	2.1902434013814993	31.301869753063308	29.24440590631336	28.616476393320347	0.08191668	0.4164839530940849	-0.498400633	8.218989166197913
B14	B9	BII	B	11619	21.260914889685832	20.04830900802704	19.17758955	16.400113451592084	15.481271781074572	14.983947602756327	1.5375148025805174	1.1370152354507077	1.2095698392171528	36.173874804808484	31.46735084366634	30.244682174747723	-0.207250403	0.9389753461214063	-0.731724943	9.453332541
B14	B10	BII	B	11463	18.778553435022907	17.66670867339301	17.32810660785777	14.205350154483854	13.548609030302243	12.788353788679599	1.6137828131081893	0.8812406032098181	1.3909797438098135	33.23687562501135	29.824474202787606	28.97514912735329	-0.326274947	0.45153362206789716	-0.125258675	8.507803985
B14	B11	BII	B	11272	19.747572608024143	18.08372811697015	18.167842252834312	16.208652438637493	15.444540700368984	15.195961975613242	1.194351208188829	1.190874879	1.220885596420965	35.158310425540996	31.76608926520865	30.564525624612138	-0.088865734	0.45948383136772897	-0.370618098	8.585704852514228
B15	A7	BII	B	12461	25.179477441379824	23.039353705891536	23.017313169768798	19.436504985703976	18.35060934806527	17.668759068247525	1.274424919186682	1.6715693384593333	1.9851282430916388	49.12484628481438	42.896482756367334	42.13742730485152	0.26419237058421174	-0.170652363	-0.093540008	10.760127832177645
B15	A8	BII	B	12142	22.375087226562584	21.29570779240169	21.173543349928554	18.300266703221034	17.787729933276225	16.05455706274258	1.015088849699449	0.9143699860239494	1.7506020364641337	44.156660267370135	39.00549296490259	37.928987968442776	0.15162474920118996	0.48466420569200963	-0.636288955	9.972042938482389
B15	A9	BII	B	12321	23.327159025042533	23.86245405068304	22.01321633	20.627576514347986	18.516540496385176	18.298720687896832	1.760305419307608	1.017551146908927	1.768556650219212	52.569764519474184	47.09449610589084	44.73098349249793	-0.512525683	0.5988479129623379	-0.08632223	9.829194821
B15	A10	BII	B	11675	23.230893472692813	21.297144395677314	21.846962585665075	18.235688531508664	15.51399441155955	16.533353948858405	1.5224200135971326	0.8210977112916744	1.7285490462572302	44.53969441925256	40.47938491869932	39.28064033	-0.25591534	0.9037728276793136	-0.647857487	10.041614992522463
B15	A11	BII	B	11120	22.79004535480547	21.977422314921384	21.18539209431524	18.752044556103826	17.121874358909913	16.99290708644407	0.2362036059092496	0.6495560549471602	0.8092272481105347	42.568824699809326	38.14023496372118	38.23731523477466	-0.154747098	0.5275622961014399	-0.372815198	10.566888335484398
B16	D7	BII	B	12533	37.16765206671057	34.296275100989185	34.259579483136946	30.304909914072027	28.00534065338781	26.83774826504937	3.9767990949013203	2.6289587759369013	2.512005315804643	67.57929883038523	54.200672280358376	51.72831577678676	0.9785921097926291	0.082059005	-1.060651115	14.535140651229398
B16	D8	BII	B	13191	35.849846777664624	34.48772197860833	33.394731902754195	28.671705115893573	26.960267670279357	26.605557627573717	3.456395456947668	2.7597299468663508	2.5432388125912944	63.541707102851674	52.47698094293803	50.55286857501581	0.6603848020655789	0.4495378434203374	-1.109922645	13.81078947584625
B16	D9	BII	B	12624	34.328247784500185	32.024330919088094	30.810373183159463	26.72428578239024	24.933068899666523	25.170817238265386	3.208193425330432	2.0578489720587125	2.548816039805258	68.25571563799593	57.484543912381284	54.558782014799874	0.11032008065166288	0.5239207647631225	-0.634240845	13.169976444037985
B16	D10	BII	B	13386	34.94044480764731	32.075277982845016	32.437904116493584	28.572656851561263	26.648338345601346	26.388883946387402	3.3310625669135536	2.0170213744511365	2.0719516567034812	64.81889182510626	52.45110784414151	50.54673713325179	-0.153667736	0.1853088673386658	-0.031641131	13.546706906886362
B16	D11	BII	B	12189	30.614290874559046	29.058515990535952	28.686276266989715	24.603951923480494	23.41937866979068	22.97673804579994	2.863516503277289	2.422728785003569	2.497083070109815	54.035005320107196	44.06990597552775	43.08217124459743	0.18032225681910852	-0.282263528	0.10194127099004824	11.93311860667563
B17	C2	BII	B	10976	29.100705709247087	27.354605525636295	27.416437493224258	22.05263129771484	20.980818359444825	20.67417956642268	2.446484968	2.291875336922809	2.075616411927376	54.966579989335536	45.95866197325219	44.64918060257388	0.066035758	0.4017107239274704	-0.467746482	11.247647242489288
B17	C3	BII	B	11575	27.446125163348157	26.633172935825762	26.691281245837125	21.676759647328808	20.692387688040895	20.095226813755048	1.8230689738500487	2.2931136391073785	1.9548418251917248	46.326049317872105	38.76310736803466	37.09968027830845	-0.359281333	0.861398489	-0.502117156	11.770898424134218
B17	C4	BII	B	12237	27.775111510907585	26.214954025937494	26.50052503002886	22.221529628964035	20.965400382114623	20.85136536318018	1.9780412879841318	1.8633331231670116	2.1225004453993677	49.54380650345714	42.19930390191599	42.364711192249274	0.2156583921841424	0.6335790600737532	-0.849237452	12.057925222291585
B17	C5	BII	B	10458	27.395730929688533	24.761086803084943	23.987545980361503	20.634387056235383	18.986513213113575	19.52935343238063	1.8028288131966868	1.9173449460242686	1.7162922589590828	44.39956657966119	37.06224971276634	37.20698377439982	-0.251679832	0.38427154474648795	-0.132591713	10.98831749773664
B17	C6	BII	B	11755	27.763597391451086	25.69812560540089	25.030377655837654	23.08807479514673	21.546020330183723	20.52893796526658	2.179099509872028	1.9298543131570085	1.6329471864849854	51.105983872956934	42.91064579301869	42.61734831164247	0.11317141321337942	0.6823041111570394	-0.795475524	12.047060401782089
B18	F7	BII	B	13446	33.33344303	31.429706552632105	30.50299494831947	26.244150624989054	25.181271391690835	24.853828931629998	2.223395772665345	1.7255060612734265	2.810406020072172	57.06182305198525	47.37750481	44.87941684763839	-0.072074929	0.22269068030633576	-0.150615752	12.366502636251772
B18	F8	BII	B	13514	30.85323713467183	29.55095239837933	29.73283474	25.746887829328777	24.329479588673564	24.114707104647323	3.386692369	2.219209159	2.0443947155790063	57.81905439367178	48.48844503643913	47.46634150666881	-0.099265919	0.537496138	-0.438230218	11.390464002547247
[truncated: 604 more rows]
