# Supplementary material for: Indistinguishable mitochondrial phenotypes after exposure of healthy myoblasts to myalgic encephalomyelitis/chronic fatigue syndrome or control serum
Source: PLoS One. 2026 Feb 3;21(2):e0341334. doi: 10.1371/journal.pone.0341334 (PMC12867253; doi:10.1371/journal.pone.0341334)
Supplement: S3 File — (CSV) [file pone.0341334.s003.csv]

sample_ID	well	plate_id	sample_set	cell_counts	T1	T2	T3	T4	T5	T6	T7	T8	T9	T10	T11	T12	T13	T14	T15
G1	G2	GI	G	19084	8.796255102320814	8.517429301709548	8.652049208	23.402444384343863	20.03799041173314	19.05061776	29.69465282949644	29.756963208706374	29.52063435457253	26.729452099368405	26.90728142	26.745269838457503	25.960518193497737	24.87096654	24.764439292331918
G1	G3	GI	G	19144	9.428639896617813	9.817180322028548	9.591490617	23.534145169373364	21.57102567747984	21.48331577	34.51023837667334	34.21060009517257	34.209169001374924	27.157550301417803	27.72170776	27.820946688276102	26.24953593335674	25.95697018	25.69311471438562
G1	G4	GI	G	18011	9.237306424572711	9.940901194986148	9.730355079	22.579996106548364	22.725641943823643	22.97548709	38.15716745511174	38.60653252897978	38.36232504921912	28.417909041919806	29.14453923	28.864887306007503	27.714952648385243	26.83724956	26.467851981610018
G1	G5	GI	G	17823	7.659834867860712	7.534532689337649	7.8523737560573394	19.321097597382963	19.99335081361724	21.05769709	33.61992492429434	33.52885894383578	33.205321467672924	24.995993555971104	25.207901465616303	24.780272692591502	23.67608362137294	23.07998746	22.955446272734818
G1	G6	GI	G	17508	7.689864016854712	7.712001014352447	7.676629322	20.159224931600765	21.11298560178984	22.19639104	35.48781563878894	34.794330594548974	34.47309945094773	27.415128695675307	27.30834837	26.671607415796608	25.70037735279534	25.24114446	25.21541146108552
G2	F2	GI	G	17516	6.386868723890413	6.238565414255648	6.460799106	18.668149571564562	15.51243031367694	14.044245780260498	22.55689168245714	22.136438606526678	21.821935197359828	18.434189640682305	18.676304854611303	18.256054163480208	17.37117973938134	16.6148758	16.387897743895017
G2	F3	GI	G	16455	5.642462618429412	5.715045250402548	5.7485801901930405	15.754209840689462	14.368512290863642	14.358017780722998	24.274349306231542	23.299248583984177	23.470651830345126	19.584761761429206	19.050189343303302	18.927275367608907	17.878563329406738	16.83630644	16.773594872177316
G2	F4	GI	G	20217	7.735992655209112	7.999510376629948	7.9344617118999405	18.868046784001262	18.47131301144704	19.27919514	34.66935094085014	34.42731300714148	34.26677495413953	25.668866815749805	26.452727493720502	26.827143158599007	24.25409816928164	23.65861615	23.81449321190732
G2	F5	GI	G	18613	6.909703697419412	7.254917812595648	7.446137731844839	17.10065482261056	17.32761834797774	18.349799906990697	33.60198498585674	33.02877683368118	33.02822216837372	24.267557532243703	24.25409326	24.406669210172502	22.87636142016644	22.06335507	21.856353655591118
G2	F6	GI	G	17959	6.537317116703812	6.173627273051748	6.638531555738339	15.672243220375965	16.767937240166642	17.69589404	30.84353463024604	30.133687909938274	28.946704580783127	20.778259509421204	21.082779812237803	21.339383701744502	19.516642124562438	19.09536822	20.11157235111492
G3	E2	GI	G	19615	7.332564494994412	7.238560787431648	7.884609662	19.896760958569363	16.543992264257742	15.485804807998298	24.139862477418944	23.762413501020177	23.491801044468325	20.667863982901704	20.82121812	20.694965067058106	20.085950137174038	19.21251938	19.019971075704017
G3	E3	GI	G	8068	8.001916312197714	7.487414955578547	7.698762931	18.615536122931264	16.977076552543743	16.59591815	27.78324302873464	27.153801283399478	27.210896933295622	22.827687779360804	22.781584620497703	22.666866888176507	21.98222197615344	20.91758286	20.679614688074917
G3	E4	GI	G	19160	7.284037114059912	7.105877133229248	7.686955138	17.930290712551063	16.968640809257142	17.124865813558294	31.59054456288594	30.289507726137074	30.017268445103625	23.089724592116603	23.12517746	23.124401120503308	21.19327687895104	20.99772242	20.705921964523018
G3	E5	GI	G	23058	8.876659774109914	8.872193765659448	8.868232175	19.948682804343463	21.07652316679464	22.588046736238397	39.79832626194944	38.98726562062978	39.18625572863293	30.078733705557305	30.359392720577503	30.510461243672502	28.050186438826238	27.740386343491103	27.48625268324172
G3	E6	GI	G	18749	6.7651366867727125	6.932673515120447	6.832840028	15.692980292992164	16.41763020604014	17.47643551	31.482066647061842	29.944055851222878	30.084753957081325	21.959364087926204	21.990407362511903	22.526096653132008	20.29680634189064	19.83832608	20.039723495418517
G4	D2	GI	G	18542	10.372904164866512	9.918578380991448	10.23690455152424	23.18523396697376	19.982169325969743	19.135134941821597	28.07351387096074	27.349853093910376	27.243687468032725	23.890580766446504	23.844042045668502	23.654346698001504	22.445148038123538	21.45149957	20.99100959746322
G4	D3	GI	G	8319	9.417883358772414	8.784596607600248	9.199574929	22.25103308776316	20.34951605694124	19.94267916	30.09706042205154	29.425047889347077	29.125586926458027	25.009709845999705	24.453851131216503	24.333669099243103	22.29750475164724	21.93051262	21.461659908223517
G4	D4	GI	G	18857	10.277921115694912	9.857420939307648	9.705725454	20.939947813027363	21.04413739828944	21.445756326334795	31.36439087425994	31.78688697171478	31.692888157887225	23.246354753695506	24.338872484118298	24.519922076253508	21.62962118652354	21.78218508	21.775664874834817
G4	D5	GI	G	19212	10.118419318473713	9.609656942429348	9.64404961	20.963200781236164	20.53812914385654	21.47311204	34.27102307489754	33.039810876363376	32.81244327756803	25.149015229715705	25.253733665613403	25.225328638772908	23.50467390673764	22.45929993	22.344057149111517
G4	D6	GI	G	19000	9.309347686720113	9.093911387972048	9.427781487	19.969096939857963	19.69771594996714	20.17944799	32.44695735810614	31.423059432152378	31.195207571416326	24.205587122593105	24.412597144078703	24.107531855418905	22.18322601215824	21.70223085	21.458751165829717
G5	C2	GI	G	19168	8.021426049304011	7.986723348917147	8.618334885	22.308317983944864	18.48298484480934	17.489096013531494	28.281114043776938	27.579619134091374	27.739983484308127	23.685584724620504	24.284083954947903	23.589995701585806	23.24342944216464	22.60144391	22.199990608622716
G5	C3	GI	G	18721	7.9223930135525125	7.525666977620947	8.437147407	21.968943390762664	20.18724885127824	20.08555066	33.420414595426436	32.216232317930675	31.909510190153128	24.570996227621205	25.21194846	25.074889881133508	24.27495092965394	23.50850499	23.017539464426317
G5	C4	GI	G	18841	7.488408656742313	7.765026670763248	7.635026730929139	19.722302116370663	19.29772358872924	19.787776534767396	34.23535864620524	33.66872614706408	33.150727744411626	23.233961382851604	23.70504126	23.656874078859303	22.03688327539934	21.86894536	21.669899168663118
G5	C5	GI	G	19096	7.933720208723213	7.602535006137748	8.017626996	18.908313906432063	19.71559564446024	20.90512868	35.76048629654584	35.15267214513938	35.07341645466263	24.719727355122505	24.683806164487002	24.526101005672402	23.486702507670238	22.80024362	22.91245011678322
G5	C6	GI	G	21067	8.164461933498213	8.115694906643048	8.482135535	18.437659057758864	19.359802463638342	20.690938913090996	36.50102451660464	35.94946010297578	35.76750798062503	24.304693662077206	24.69492941	24.794655157885906	23.31307964726394	23.0399636	22.77813826026052
G6	B2	GI	G	17356	7.617663462691712	7.255583933114048	7.338032173912341	18.987929946533562	15.32937413720214	14.334585789521798	23.634304460278543	22.887201404133876	22.900001623284822	21.003740850783206	21.039591927411003	20.70360300259931	20.00745842908954	18.85270792	18.94829731353092
G6	B3	GI	G	173445	7.678755985758213	7.748977534889248	8.167927716	20.81807390641786	18.80926798830804	18.74939183	31.49716622023474	30.147042899834076	30.02898249299993	24.736410370512306	24.98280984	24.820848716746404	23.69708594025594	22.63266878	22.42521626347892
G6	B4	GI	G	17775	7.525181038088713	7.577915712468448	7.614429029	19.981201043044162	19.48332996883574	19.87541511	32.78104894351624	32.006638078076676	31.334659995094327	23.992769406019804	24.30234364	24.231543389493105	22.85602506893904	22.41302508	22.186811067487618
G6	B5	GI	G	18019	7.873666434274413	7.6442098032304475	7.908873374	17.646859082212064	18.12302580958114	19.083364207230495	31.748271064042243	31.295647205222373	30.88140640291723	23.221621159103904	23.62759602	23.37285999	21.82614785713324	21.69801821	21.658697152011918
G6	B6	GI	G	17995	6.787951970484813	6.760543643085548	6.765271088557739	15.921694339014564	16.340238823674742	16.94301279	29.08251016391754	28.264271778411675	27.798975626645927	20.766609337060803	21.02446906	20.972424694919106	19.916747919743838	19.40963145	19.607260298522217
G7	G7	GI	G	15657	8.278987199944112	8.358776193400148	8.23281792	20.150334221677763	20.03736699449334	20.116805167763097	29.39917688699554	28.57467157983858	28.23076438307713	21.587051746167504	21.151716017503503	21.271814734352503	20.76509926502684	20.49820159	20.556586633986118
G7	G8	GI	G	16092	7.311060035639113	7.741491203818148	7.729243098	18.620018248806563	19.983480226529043	20.69812996	28.93225485045314	28.955650515636975	28.872343147374828	21.097634108703406	22.050630667937497	22.037923577092407	20.428907840951638	20.3479223	20.07399436767932
G7	G9	GI	G	16555	8.664728996654713	8.440390448090447	8.35009447	20.253101667377262	20.756320480362042	21.568324608900596	31.729769399265642	31.567188449581977	31.131927203153523	23.308798469313505	23.5101699	23.323425416337805	22.550875869408838	22.42875141	22.12393348861372
G7	G10	GI	G	15689	7.355815817922612	7.3081444308568475	7.216948460772739	18.278533073753565	18.82513685164774	19.893361914737895	28.69092046210784	28.410167595723777	28.686952793021923	21.830097852652607	21.536919586239797	21.367876249317305	20.571624996373938	20.28722786	19.749592724645918
G7	G11	GI	G	17712	7.488138001613712	7.565801515872048	7.6254504891044395	20.261922678273464	21.54759524415374	21.880368311029095	29.117449562920036	29.216273598215274	28.751854819214927	21.558199070955805	21.857133418582002	22.07228483	20.27618068636054	20.40193061	19.879616810389017
G8	F7	GI	G	16535	7.787795259763112	8.102546696008348	7.965691403	18.862221006732863	18.79847884061484	19.266733917989498	31.111678179160442	30.26213417707978	30.205739700062423	23.737490527702505	23.510113853373497	23.417191784991203	22.261279074583538	21.532224443142802	21.29245925052042
G8	F8	GI	G	17863	7.523908780466912	7.661494020868949	7.631139464046241	18.137377805926462	18.873376986813742	19.329122714173295	31.675715922794737	30.97881604591838	30.70735846788923	23.647389310546806	23.555769637013903	23.816930910230006	22.45188526024884	21.77795566	21.83722479751942
G8	F9	GI	G	19587	9.055712138118114	9.093823679911448	9.24520084	20.914327990460365	21.45761787932044	22.953135016090698	36.68538934490704	35.560519773940975	35.28622883140323	27.472821258811607	27.356387842698297	27.248358662455907	25.59429147237124	24.786544348478902	24.75965830147192
G8	F10	GI	G	18310	6.8789589817180135	6.851191979994848	6.661802041	16.82511461070156	17.96841231310434	18.85977499	30.74759684499314	30.40836499261478	30.185998136127523	22.661136413435404	22.918987639689703	22.924412536086407	21.401909967933538	21.17106401	21.125329414063916
G8	F11	GI	G	18964	7.453845645153312	7.715293501510848	7.290659349504139	17.738403107717563	19.082404070151743	19.82022769	30.138994443534237	30.145488292850274	30.139922800543026	21.789665223208605	22.55858892	22.776018793288202	21.27027320111704	21.23653883	21.187277670874817
G9	E7	GI	G	16040	8.314908765041611	8.077592466208447	8.075313522	17.69672684151786	18.234612680803842	19.097909761465495	29.77334051243804	29.634239402186275	29.418661364650724	21.782943039998205	22.098707529451502	22.248443941335807	21.78012533443214	21.25100726	20.854296403301216
G9	E8	GI	G	16930	7.358576349534812	7.329754786468149	7.111192537	17.522793371926063	18.313864754432043	19.157247171026896	31.17069189462194	30.420757516040773	30.347410826266923	21.941545170739005	21.930777656213102	22.177553021279508	21.39111690824054	20.66648878	20.398948439375317
G9	E9	GI	G	16399	7.0478544245977135	6.703854466840548	6.849226593272141	16.187377416019864	17.04860772503854	17.991074500738698	29.932764855765136	29.564577543844877	29.289880582212128	21.098358022851905	21.38515488	21.395687546214404	20.403899739574438	19.883145026685302	19.72776756905072
G9	E10	GI	G	15784	6.824847998555113	6.916095617235548	7.028218822293839	17.440505030197563	18.65208777736004	19.461433789628998	31.933594278375438	31.481921007212378	31.14315748804043	22.100871130905205	22.25490817	22.405600427456903	21.32788577327424	20.97683025	20.594179459362817
G9	E11	GI	G	20896	5.550558439078313	5.476428274710647	5.522907757	15.373749257712063	16.73393862806854	17.71444267	25.96100415719654	26.055714945016675	26.044111252647028	19.387860109576003	19.67423732	20.176701811726502	19.129074921639837	19.13162012	19.207467444082116
G10	D7	GI	G	17496	9.310665095499811	8.725540903709147	8.676861552	18.422658320137863	18.41433193349104	18.9180083	30.82316548105024	30.36959958060038	30.017870582237926	21.952845584188903	22.329535918109997	22.425458144855803	21.04212312607524	20.43927388	19.991578350278218
G10	D8	GI	G	19256	9.186595485908413	8.760549033262748	8.670821195	18.915226879878464	19.56665941875894	20.073043940687597	32.33660323484954	31.706816526588774	31.264544052079827	22.337327630840804	22.79038863	23.106852116091204	21.61896177467224	20.85981151	20.62180958173292
G10	D9	GI	G	17053	9.412516176431911	8.794946786972147	9.072660798	19.100097676365763	19.540281585214842	20.44211507	33.44256801153704	32.839809941494075	32.49524720684683	23.853944218690906	23.993878004703397	23.759479374525505	22.04847740956554	21.42390195	21.473187926679817
G10	D10	GI	G	18099	7.2423162878148135	7.443862657737247	7.112203626	17.135054417649762	18.02533553886224	18.74813405	30.312665302981742	30.029787310496076	30.029162987864026	21.623460515818806	22.01411765	21.82676082905691	19.95035650310724	19.7760092	19.29001923277302
G10	D11	GI	G	16391	6.633221643385013	6.647552659156348	6.878646701	13.594322926725464	14.687990332645143	15.185498670415699	26.134793966940343	25.945816566613075	25.958056932377424	18.487773053231304	19.532282493544102	19.33830251	17.42060453511014	16.86804773	16.88459510965392
G11	C7	GI	G	16555	7.397202888805613	7.223628930884848	7.133500443	15.816241521889165	15.991425552936342	16.623411972472795	29.95623115222184	28.53857958941638	28.111134850700424	20.383609737296506	20.74534115	20.641238665985007	19.38020054210164	19.04543822	19.026842875574218
G11	C8	GI	G	16886	7.4473099963426135	7.269013047079747	7.268553947588741	15.642571189267464	16.62025935289074	17.34300935	28.92264258132704	28.338884855178577	28.196224578592428	20.062998740310505	20.259136316493198	20.599595789105706	19.41138389936424	18.67600866	18.47572402453302
G11	C9	GI	G	18246	7.122180314011312	6.933747360692747	7.014417785	16.376491083010663	16.84680055718024	17.49838351	31.32620968797184	30.36983099545988	30.406503271102324	21.649078833875105	21.795142635910402	21.791541603504605	20.41728523504654	19.98687154	19.795422510846716
G11	C10	GI	G	16802	7.4469310811335125	7.0711934123522475	7.356300594	16.490111567467263	17.267102978972442	17.960548591372998	30.37161171356344	29.595060907752675	29.524986328439027	21.282247522253005	21.4095135	21.221016141977906	20.52356292365174	19.89815486	20.04634618769292
G11	C11	GI	G	17113	7.929475176853313	7.224354380053748	7.034842416	15.358334368673763	16.07413691591364	16.97817133	29.14680131035844	28.537987575733275	28.370046607540324	20.722781360397306	20.7256454	20.659274022418003	19.39355096698034	18.85738922	18.83826522063702
G12	B7	GI	G	19316	8.206338864944911	8.294878418844348	8.253421667	19.109400964165363	20.229927720819642	21.1284195	36.06855471202824	35.28585238333878	34.800400189250226	24.260845166456505	24.994930164573198	25.059947236815603	23.80219064053114	23.41359791	23.30770915458772
G12	B8	GI	G	19862	8.282668718549512	7.8822743909457476	8.023399191	18.269130772354163	19.63000284737854	20.44443505	33.56694559433244	32.682732368492275	32.021297396022426	22.627749889545406	23.23437728	23.045767998175407	21.95978514375964	21.33278447	21.243190566444518
G12	B9	GI	G	19180	8.514723247072613	8.404538493266047	8.369963004	18.515809568247363	19.384483782515442	20.5492301	35.07522215056534	34.195959754787474	33.970068271550325	23.490150115350406	24.179521351311998	24.373474559508004	22.88749292782454	22.46990873	22.421292295018418
G12	B10	GI	G	18709	7.368365440241813	7.826829441539148	7.9246613127600405	18.203704088516663	19.36097962145974	20.70878126	34.63093336433404	33.578387186423775	33.390308547841926	23.551014790850406	23.832900732968298	23.834178249682104	22.75976598347214	22.3742925	22.14150198345292
G12	B11	GI	G	20393	7.708772517620113	7.830566949252148	7.84703024	17.72474510060796	19.204757233068243	20.017734387048797	33.34533507600874	33.14096727778978	33.288358369120324	23.710789004014003	24.118649531352702	23.689045986479506	22.217645184405438	22.172113341061902	22.279934028522018
G12	H11	GI	G	236727	-0.665020558	-0.748804943	-0.418435783	0.14788715513305295	0.5963415689926723	0.28388929170114796	0.26409486361160095	0.36757878627923724	0.49376310366607523	0.043479123	0.39225669704582966	0.2749944787252252	0.082827118	0.046798812	0.23592672000683823
A1	F2	AIII	A	13985	8.086092835864777	8.874449531430475	8.457845473334647	16.270472686643078	13.322340948008392	12.986138987088491	24.98315286785832	23.824767336228742	23.750214797262867	19.735415038250157	20.152254047183614	20.145512162512862	18.709593125413527	18.09651580129755	17.725270443911878
A1	F3	AIII	A	14751	8.218827245047978	8.544942529253774	8.707864001236647	14.002824110264577	12.377024174016093	12.586623508759391	24.72058930506822	23.35733130441174	23.116755175947766	19.753063930461657	20.258596315339616	20.232505346700663	18.43994790593293	17.975871736228353	17.92099781525018
A1	F4	AIII	A	14400	8.527573151344477	8.828615822079374	8.842049238266847	14.13499426939028	12.672531487213593	13.590880019092094	25.35915136880162	23.24333927691244	23.199633355657067	20.30889779290686	20.615720479316217	19.952755706746963	18.899406847525526	18.209149684829953	17.966451141877776
A1	F5	AIII	A	13590	7.826228360952477	7.984810430279574	7.9722862095830465	12.834849400228777	11.76949817731159	12.398032911032892	23.63675407670502	21.97536990680244	22.090316049768667	18.990675871555357	19.103643149684814	18.768534368668064	17.504741303642028	17.00125243588215	16.734126754294877
A1	F6	AIII	A	13973	7.828069948059177	7.829703230563074	7.744256262074048	12.322635332594878	12.653551576034491	12.818806244330993	22.57873461951922	22.015532023545042	22.074083279455266	18.689022924001456	18.787732401864616	18.573791339722163	16.974537940372528	16.425329971560352	16.21590672773498
A2	E2	AIII	A	14041	6.864954676560677	6.680433246184573	6.842564021404547	13.577451173283478	11.30124599289989	11.600926076359492	20.46196912179372	19.21096170828374	19.037259979469265	15.817362356728058	15.966180812393617	15.730848287626163	14.09686867645333	13.365759181625151	13.367815980636479
A2	E3	AIII	A	12553	7.385545932343376	7.266004269965273	7.429797164542647	12.704632951062578	11.03501223756459	11.502973165800991	19.86136600657782	18.69305296710554	18.649251016151368	15.558050569866555	15.753317695116916	15.332449246306663	14.098399053788828	13.918654850694953	13.697923002857976
A2	E4	AIII	A	13977	8.285571581569178	8.369240553116075	7.691652422175148	13.62677391578988	12.833313344697991	13.600155563396992	22.69590419698452	21.141510930896143	21.406968607862865	18.656095948470757	18.321954274042014	17.941831797840663	17.014094476283727	16.42753036562095	16.029422431948376
A2	E5	AIII	A	12373	7.717829214361178	7.319455370786874	7.592249354768747	11.84522350113538	11.594888061953991	12.339925354245594	20.42693497217492	19.703653565182943	19.756646035169368	16.781762672666456	16.924943648708616	16.694974440281662	15.315751743079229	14.776504231106951	14.635525138313476
A2	E6	AIII	A	12812	8.493003568492076	8.221281935190575	8.077498325574448	13.023370961824778	12.834120965193591	13.567010774346993	21.242820866319022	20.431983598003043	21.036869485186067	17.958894937306557	17.806550644329317	17.640082538326265	16.611309839939327	15.769743243339551	15.465322863351378
A3	H2	AIII	A	14240	8.812375969614276	9.030420067348874	8.887343734130548	20.217779447322677	17.30442627473129	17.18207195113489	29.587353008238917	29.13888941416404	29.405565398546667	24.424298201139756	24.021923377469417	23.665568660358662	20.84587236674393	20.60918304769645	20.461747631165878
A3	H3	AIII	A	12126	8.319793997365577	8.338634305930672	8.152242733148746	16.752100802382976	15.15407382433619	14.886492402327491	25.14875838088462	24.88068065914734	24.537228154041067	20.315148947910757	20.805156522167014	20.346552586075262	18.15353937169833	17.98478150513635	17.829791282855677
A3	H4	AIII	A	17975	9.744136899382177	10.656547652738372	12.129972909857248	22.17065072547558	20.884894645350293	21.657419180445793	35.82331334618232	35.76864515552704	35.66632593637766	29.783002648956455	30.217127119876814	29.299868774761464	26.822130821551227	26.204384762192852	25.877727354417477
A3	H5	AIII	A	17736	14.091040451941279	14.084289717112373	13.904524935716747	25.26415964172938	25.13003778714249	26.238955509963795	42.02326468445462	42.94765197843774	43.323526692704974	36.70248469931726	37.12758135298481	36.896416790141764	34.13203464336593	33.543304355089745	33.372942399989675
A3	H6	AIII	A	17807	15.874063836755578	14.885367480824872	13.462662722727845	23.59008606655758	21.47784802735319	21.622770162702093	35.88407432488242	38.52838973782014	38.70775219775007	32.94156796869996	33.592716145546014	34.447596489241164	31.99180927377333	29.799272166631052	29.515315665764277
A4	H7	AIII	A	13558	11.065404804418577	11.239931527638273	11.073917103499248	20.141590700983677	19.28235785909819	19.498231070311192	32.94831046636712	31.49147150538964	31.675826181448667	27.191234877875857	27.781839977680114	27.987370850404567	27.10012268213703	27.004844226632454	26.289026822089678
A4	H8	AIII	A	13406	9.686255820104279	9.868281633448472	9.689180244653347	17.994288803664478	17.72887508296809	18.402737643693992	29.714846380166417	28.374344419103544	28.720810428062965	23.99434574441126	24.114009341068716	23.720608732717565	22.51459930055873	22.108403227202352	21.805698498402577
A4	H9	AIII	A	12680	8.498076871164177	7.993499682939373	7.913770227554947	15.657230225445478	16.09374295141249	16.754340917027392	26.81565425552122	25.978963562269442	26.255370793554167	21.880486101932558	22.055831072525116	21.789597366406962	19.46116326587313	19.39176900317135	19.17356826708548
A4	H10	AIII	A	9712	9.236037205310577	9.429708676537874	9.208332669557247	17.06282977245208	17.84134466907999	18.50340180414739	28.97539132814992	28.50649487822904	29.154701393192664	24.029796127388657	24.473814891942315	23.915545867357864	22.435561946198426	21.818881546086352	21.47029223542208
A4	H11	AIII	A	14276	8.616585232973778	8.445139668999474	7.972951462953347	16.349242945636977	17.05826321396859	18.314899259223793	28.74320759473112	28.413157764128144	28.661647385313568	23.923678661554057	24.437629876957914	23.979034896965864	21.400793270842726	21.120343758887152	20.936155499535378
A5	B1	AIII	A	11008	9.357638975635677	9.078140318734075	8.499348437719748	15.086929639218077	13.537088755073093	14.218309426289792	23.084564112895922	23.66968325614334	23.986312713775465	19.008414638438758	19.694824512258116	19.809332153535763	17.72340208258093	17.46674628243695	17.233184574090277
A5	C1	AIII	A	12154	7.780452215736277	7.945320943260573	7.968062011056148	14.371159297094579	12.473885403865491	13.257458240384391	22.39634215611052	22.17086260554944	22.250812142204268	18.131063902793258	18.407272814037814	18.114667917400965	16.660211437770826	16.22814292817105	16.291623554287977
A5	D1	AIII	A	11136	7.0031706604309765	7.279616076201374	7.2731167411445465	12.286558069374479	10.90778999260559	11.644143160237793	20.64911780934942	20.541536808656442	20.511597848658667	16.809311681468156	16.852504798240616	16.640452157100764	15.265978781286329	15.015268480209052	14.847172773068177
A5	E1	AIII	A	15270	9.876535182228576	10.077294957433171	9.894916545486549	22.86150269223218	19.09603630912099	18.947926325805494	34.947067604227215	32.87916023973404	32.958300517184966	28.673702320771156	28.768583417635718	28.61715689603676	25.981829423665527	24.90856233304725	24.799119995527978
A5	F1	AIII	A	11687	7.149203710199478	7.402084136649974	7.399681792701948	14.768708265246676	13.198449311941491	13.431019938424392	22.47571889374262	22.58994772334704	22.474074766227567	18.053440469715557	18.583419688738015	18.131676099985963	16.56853664466393	16.16194504459415	15.899180673709477
A6	D2	AIII	A	12521	7.358867144003877	7.369743815081773	7.201280503327148	14.719799865778079	13.247054105174893	13.617527317245091	20.64624031871892	19.65368546647614	19.751257084868666	16.863577601217557	17.270325444168815	17.136572643974265	16.401368293844627	15.50125451384445	15.491508504443377
A6	D3	AIII	A	14121	7.942098778075078	7.866303709645474	7.978822804010248	14.636747356510579	13.509688724185892	14.03009354613529	20.998824777378122	20.268808671180143	20.389962896212968	17.648656431475157	18.139383302173915	18.067164709444263	16.780403944671228	16.426207302087953	16.591782226129578
A6	D4	AIII	A	13163	9.007225156665577	8.686424471317974	8.568375591206648	14.19018996111808	13.348649165662092	14.200019335428493	21.05664489263872	20.13452790653584	20.386621833048565	18.313018052666056	18.017062640869316	17.772358518846964	17.18846200162123	16.710995466708653	16.613006686057776
A6	D5	AIII	A	13881	7.739602920687277	7.527972728633174	7.311079334727847	12.485084160109778	11.795552236658391	12.554666094599892	18.80108210569002	17.965124252811343	18.249435693046067	16.421050354542857	16.539959611462614	16.234806735648963	15.685673484536927	14.978406044006253	14.960403098012478
A6	D6	AIII	A	13410	7.341439780734378	7.115442270500073	6.960708579876147	11.672041940586979	11.767047127318591	11.796860590418191	17.86654225265432	17.099336507526743	17.797911900274467	15.461950935121859	15.859138005503315	15.965896324714862	15.217713122347128	14.690388887830952	14.292537539191677
A7	C2	AIII	A	11954	8.081677242778078	8.315953122899074	7.999882507488147	15.080206850162277	12.665977825959992	12.766307413866393	23.838289289807122	22.87541017510134	22.656038088728767	18.765221419299056	18.720382399624615	18.570712167374065	17.543125234515927	16.95012276412785	16.485987006001277
A7	C3	AIII	A	12521	8.758493594134476	8.698242662593575	8.680873806609046	15.05672774626218	13.254948233353392	13.497612160515192	24.65844495559662	23.41971407706644	23.273723226770766	18.954679960041858	19.284878037056114	18.926526541266963	17.54328565645733	16.80459552695995	16.694220576506876
A7	C4	AIII	A	12485	8.735003067535978	8.509928393511974	8.304261305183847	14.305140636278079	13.626041268793692	14.796837287966092	26.20167324539462	25.199196604162744	25.315637701566967	20.23746357928716	19.968942642723214	19.598504427337264	18.325814328227327	17.736716722649152	17.670163246497477
A7	C5	AIII	A	11627	9.669186378259877	9.490532619240874	9.438395118464648	14.669089153044776	14.070425811469892	14.730632934596791	25.61475504877832	24.41000104266424	24.865367746340368	20.998760472252858	20.955396661864715	20.615644691319964	19.223634060650127	18.48503909770585	18.416523538342478
A7	C6	AIII	A	12449	8.655186789376877	8.739848576717375	8.325827156391346	13.30711602704508	13.504389260294193	13.533968467959191	23.245910476607822	22.47294640947204	22.993574905718166	18.540579768001056	18.639280095620016	18.497779236734463	17.192302257708928	16.66196310355295	16.655917473753977
A8	B2	AIII	A	12249	5.204912616686878	5.2178811407023735	5.007870702253747	10.50801424571808	9.844293144	9.983149280431391	13.708004174101319	13.114795825926443	13.708642757267267	12.574129311372658	13.094059773974017	13.718853127981962	13.64928591940873	13.38543554450085	13.603341176048776
A8	B3	AIII	A	12537	5.159731471988277	5.233948635917273	5.303540244815947	9.328809380426577	9.438071749	9.928117704738494	13.212617912174519	13.108208349612141	13.440459152000866	12.157372441057458	12.842179431144213	13.436673052068063	13.164808363399029	13.365540051821853	13.494831591939977
A8	B4	AIII	A	11491	5.4710479986938765	5.532203292834773	5.294220200910747	9.317283812848576	9.169008327	10.216483702238193	12.88529351197322	12.971519515660543	13.346151477939568	11.103781410129756	11.787594164615314	11.987428923506663	11.53915763071683	11.486528427384751	11.845393418510678
A8	B5	AIII	A	12070	5.914874511488177	5.659428782273474	5.405982224484546	9.332986968282977	9.29769494	9.809042916934594	13.315107923229519	12.937933831677842	13.336831982223767	12.142812182475858	12.340362353326114	12.591635960321362	12.509824067537128	12.246228311732253	12.477778577067678
A8	B6	AIII	A	11627	5.385941806577177	5.562023482487473	5.0724519347740475	8.387788274437778	9.107546403	9.525681674468792	11.581435541156221	12.149586704941342	12.428853368339166	10.557261239658757	11.491535145327614	11.676613680180964	11.38851773196193	11.82560641059175	11.859206715214679
A9	G7	AIII	A	13047	9.569282240275179	9.339135955903075	9.173088451017048	16.71656171358118	16.38404982280119	17.378125034096293	30.996022683817923	29.73097099334224	29.737633581003468	23.721234448734858	23.747516242802615	23.456829220296463	22.31290392892833	21.62757396174625	21.11642263683858
A9	G8	AIII	A	12964	8.910955861926677	9.000569858460274	8.779591132317748	15.982660107434477	16.06961647174679	17.01069125313829	29.25444810452262	29.00130191336784	29.031555660211264	22.022253653824258	22.436920504774417	22.216360314060964	19.88341532191273	19.851533559132353	19.732347213130378
A9	G9	AIII	A	14184	9.330107691959578	9.097597351307474	9.019959277087947	16.521198998528277	16.86208449433019	17.72319665112489	31.231495340624722	30.649151503463244	30.485877182801065	24.526539449447256	24.171278305958516	23.448682804323962	21.72956593788743	21.43803277193125	21.217942478267577
A9	G10	AIII	A	13961	9.537521529149977	10.101976163488374	9.717872741928147	17.188903819069278	17.907407524083993	19.001804223914693	32.32013549609372	31.35748483816394	31.67304582027197	24.426365547707558	24.435295600400416	24.001822487680062	22.70026467957343	21.90765141444515	21.776755150289677
A9	G11	AIII	A	13235	7.748942511934777	7.643438576344274	8.030954178350648	15.367115811258778	15.888923796700393	17.34858284602059	28.27251767829532	28.183157791984442	28.264053370656367	21.848412898605257	22.272720651863317	21.902000332457064	19.862885347713128	19.701866410982852	19.679667801302976
A10	F7	AIII	A	13183	9.410561008405779	9.630937850764973	9.408298133861248	13.409416013091178	13.086343995531191	13.743699075830591	23.43180436150622	22.60780592525404	23.149385252837767	19.665815695795956	20.339493624660214	20.502991978696663	18.213142514075827	18.224949926466852	18.313884839523677
A10	F8	AIII	A	10781	7.399453806477377	7.403520379005273	7.238977386156147	11.564856822909078	11.17391581042149	12.172917846945893	20.53325605868732	19.882696034352143	20.327202852660267	17.50717521498966	17.245659035503515	17.348722019150063	15.91398254375163	15.62993694337165	15.543933410376479
A10	F9	AIII	A	11627	9.335325328356078	8.553108761012073	8.445722730161748	12.670023944690278	12.624358598480093	13.199551764852693	21.78709814194612	21.57668309609664	21.942557753330266	19.329691133505957	20.141812214326716	20.122830602848964	17.339016296532627	17.54157144686665	17.61064222956128
A10	F10	AIII	A	11970	9.235254608850576	9.130353823321474	8.426661391028746	13.109951116458578	13.149637843711691	13.942977604249993	23.14762839497482	22.63704976593754	23.227999981965567	20.026987123548857	20.108947164841616	19.841835642631462	18.425849229666827	18.07921747493075	18.222517764752176
A10	F11	AIII	A	11643	8.340757711260178	8.212300577781072	8.249521016532448	13.17117653066568	12.761165568736892	13.654758436159693	22.41738336175262	21.89001795543374	21.872319335448367	19.72130053274706	20.087487657310714	19.580645849106563	18.02849763584623	17.71678363500305	17.884455015405276
A11	E7	AIII	A	13638	8.741033276459277	8.155160646188072	7.874010161680648	10.876075150131378	10.721019621104592	11.418871439204594	18.49081031967122	17.588450669636643	18.20497345694387	15.065443880460759	15.509316049662214	15.733656847687065	14.347219136368228	14.28471526133125	14.327111789579579
A11	E8	AIII	A	14420	7.0865075870567775	7.054938357719773	6.972528869782947	10.496447167384577	10.70984658898049	11.30270022792099	19.56989276649832	18.59850988492344	18.711006495471366	15.634987321551158	15.483849052418517	15.654315144909162	14.376354279231627	14.02862653361315	13.881931552100177
A11	E9	AIII	A	12345	6.466544259346277	6.109443169771674	5.856556956724548	8.317448730699379	8.165421942257392	8.509725455455893	15.35052795220772	14.203175129863041	14.455199298281865	12.876042458174656	12.951412982632714	12.773976409015962	11.707420659286829	11.613565897732652	11.456514553091477
A11	E10	AIII	A	13865	7.556799515274976	7.543365230444773	7.253631323810048	11.180022083161077	10.551402927552893	11.159316229410393	18.42596122452312	18.09481620092864	18.335399254210365	16.27590077232916	15.663138494409015	15.492103018759565	14.528757606567229	13.74102884795315	13.787802410188878
A11	E11	AIII	A	13187	6.464894257295176	6.398967823033474	6.614587493458647	9.211274840118676	9.107379608	9.777874041328595	16.35351186200812	15.693567300895943	16.093935285669666	13.262586883198157	13.321096778394914	13.239488113411465	12.312697740798228	12.07656414349195	12.009480085060776
A12	B12	AIII	A	12034	7.599954928075578	7.680658036844373	7.550677657649347	14.239643364321179	14.619228735052193	15.56525394041839	28.07465197748672	28.13102699951274	28.187157273239766	21.691793687658556	22.130577107952515	21.952257301621465	20.087422526077727	19.434052164255853	19.526243964818477
A12	C12	AIII	A	10992	7.947895174080678	7.718636619908474	7.762409978590048	13.41607794796278	13.549068822286792	14.265283314385893	25.78895471155702	25.306553773560342	25.537949672545466	19.859770799622357	20.029220646261614	19.866706674272063	18.769939129678527	17.84063370934835	18.104370280649277
A12	D12	AIII	A	13331	7.4995294894421765	7.330630977670874	7.307710472680448	13.682651442038178	13.734750423162392	14.768737003816092	25.97731888866542	26.01671354016064	26.185026828391866	20.393270821916555	20.808399131467816	20.787444939836064	18.571066892247927	18.40343388057735	18.723514533633878
A12	E12	AIII	A	12126	7.388038141758777	7.568788618683773	7.441237796371148	13.787889703008776	14.398616890193793	15.399063012047591	27.39069809249762	26.883687184487542	26.783463831436666	20.845188584235157	21.556079602023214	21.351726800492365	19.687726475492227	18.957318605521152	18.985229942025878
A12	F12	AIII	A	11878	7.711165406450677	7.466144542578173	7.3431748080614465	13.794400392494577	14.33194762938059	15.364621576378394	27.145412931928224	26.70048094149554	26.87115150884667	20.958694905226757	20.864026006284515	20.677490253996762	19.154617264877928	18.40269769182695	18.340215865133978
A13	A2	AIII	A	16104	8.871040189622077	9.032242533190974	9.148192558694547	14.45752165442028	13.586408718738593	14.146870169665192	25.37609234533912	24.480940929135343	25.041397296666666	20.377997268832157	21.153108282532315	21.274346058533364	19.099918912959527	18.55342333859285	17.998739537394776
A13	A3	AIII	A	13993	8.039684584017177	8.566682962369573	8.572494801825448	13.85035393625978	14.101228588253392	15.063551898842192	26.18319384024772	26.426633508025844	26.877807273088667	21.282256405701958	22.600546710577216	22.679087263597264	19.620708083447226	19.462978611440253	19.296510383013278
A13	A4	AIII	A	14093	8.656221496797077	8.703124455640474	8.269574992646847	13.712759916042678	14.13684133528449	14.990159522261393	25.80399180525992	25.63304229273224	26.343625578492468	20.04250145024506	21.196723997452416	21.301356042896362	18.412198786712327	18.94887006362655	18.130012660780377
A13	A5	AIII	A	13470	6.9179912584301775	6.973103873601674	6.717124854046947	10.914767449235278	11.337551974468692	12.376018547887892	21.29403554239462	21.181553675347043	21.468664883165665	16.419542611306056	17.422622108519615	17.741725261988464	15.593289185457529	15.146221873050852	15.154850426918177
A13	A6	AIII	A	13554	9.145246071787376	9.246282246196472	8.836271928698148	12.528207963633879	13.873932816060393	14.598725842795194	24.11887356065752	24.794363019085843	25.313005278488266	19.523212839272457	20.744512962170816	21.237876449339865	18.48894916699813	18.21912306979495	17.793342546065077
A14	A7	AIII	A	12086	5.490118246849477	5.889046695937073	5.4933241723244475	8.266150529281376	8.477355931265592	9.056988620608792	16.14963309137132	15.590822506013442	16.147078137023968	13.752258934435758	14.344467321598614	14.326024770419362	12.188245422372528	12.190859075418953	11.803627162171477
A14	A8	AIII	A	11196	6.889425762901677	7.043260235751174	6.928022785203847	10.329330413127376	10.103644494429293	11.040018343817493	18.47670997123392	18.413008353944342	18.501766044584567	15.248298399025156	15.833933746737515	15.750893307254763	13.521239968933827	13.63794554292755	13.603124447715377
A14	A9	AIII	A	10853	6.920888802650477	6.876691225588574	6.966374732684347	9.747624694793078	10.210589284445891	10.964386162412392	18.19865941433562	17.736261998065242	18.158601366247368	15.184166958922958	15.342696579022217	15.264048819577365	13.694755585137727	13.538209973291853	13.696291812234378
A14	A10	AIII	A	11479	7.082073435338078	6.843865358099474	6.6647264279509475	10.370252117553878	10.417574968013191	11.399654441996493	18.616514047837722	18.25694817096544	18.823009268987768	16.333825294052957	16.722028844114316	16.326147756045962	14.428410328376426	14.29574569702785	14.187913405191878
A14	A11	AIII	A	10905	7.7884940543361765	7.858873661680474	7.615679022100947	11.91406614517468	11.751320173898993	12.894402490396793	22.07749802014202	21.66792441356484	22.098639898918165	17.974022056719356	18.281768127427316	17.718887140286665	16.23538690127823	15.930261031855352	15.598813920311276
A15	D7	AIII	A	13139	8.220072463669178	8.228820124076975	7.766259716041947	12.648179105818677	12.23481891821239	13.026858250168992	22.52195279140172	21.206219462353843	21.629708470762466	18.391553798733657	17.863044154653814	17.717886940111164	16.91964350481683	16.22460294649015	16.187774907637376
A15	D8	AIII	A	12968	8.007873115561978	7.764733369089973	7.580761594098448	12.211942109814178	11.985964035916691	12.65930234514969	20.64441089677632	20.338547124470942	20.557118683890167	17.891958186558256	17.566619102443614	17.447712247794463	15.897227008341229	15.35561174522735	15.166117316254677
A15	D9	AIII	A	13151	8.094733349910678	7.875792118261674	7.761860608594347	12.608020320495278	13.142413503891891	14.280973189648492	21.827897936139422	21.332402062081442	21.851120935160665	16.958082893401258	17.892521055187917	17.743969016950064	15.538379513369627	15.622369359078952	15.713922915121877
A15	D10	AIII	A	13726	7.800459131412778	7.904108499735474	7.604746362312946	12.131977055231477	12.700005172252293	13.406136438141093	20.95148675421452	20.55675443824004	21.144385019271965	17.195507243668857	17.459570291998816	17.666618467972764	16.314857881611626	16.085129456529152	15.842136561236078
A15	D11	AIII	A	13007	7.655282550081777	7.3675735770824735	7.331434430188548	12.54509004660638	13.01282784293679	14.154625910299593	21.869972883540022	21.75273480872434	22.177239442552967	17.464349801244957	18.049053655222814	17.864388149224062	15.972653216307027	15.710849550035352	15.762090113693876
A16	C7	AIII	A	13813	11.341875520553877	10.670814822266571	10.343720257100248	15.778972289800777	15.686654425488591	16.60930302991759	29.37941080944552	28.41196786098584	28.859578049991764	23.25346318091246	23.212874551822814	22.742228944466362	21.422930647306426	21.17145625326005	20.705514875801878
A16	C8	AIII	A	13139	10.331305026069977	9.850780563322171	9.643546656464148	15.039264667656177	15.011362604633593	15.97588239231139	26.786709974498724	25.669376028922443	26.310676917826665	21.215134585867556	21.204441339088714	20.691471440525962	19.17414704453863	18.54238411697555	18.555526132305076
A16	C9	AIII	A	12261	9.220976342544278	8.859533166105972	8.766232174439747	14.218143916544179	14.245266929003293	15.014717299009693	25.98677531362082	25.363397028670843	25.479011105059666	20.418689406410458	20.588848519945415	20.174545111834263	18.403859335246327	17.97321179059465	17.88946466082328
A16	C10	AIII	A	13011	8.540428069151076	8.550004779073173	8.180909652821947	13.74932439257778	14.19973215909479	15.141898291831893	25.32201138810922	24.58643832106724	24.944524960503667	19.911315990841857	20.367204561443316	19.873232643058362	18.256773968404527	17.848894747476653	17.805241087985376
A16	C11	AIII	A	12425	8.613816383910978	8.225999225498974	8.550296616650748	13.894375082503977	14.501830553092091	16.061574901661793	25.62909141145142	25.653997995326343	26.262769818396666	19.726381247499358	20.559244990460414	20.188009815230863	18.46314022730093	18.145385283932352	18.143484642123077
A17	B7	AIII	A	13191	11.898491440959877	10.773102090761071	10.456173649801649	15.83507553367938	16.004670267925693	16.994413213112892	28.05511632455862	27.81677597592224	28.41160447519857	22.664611245670056	23.223461828124215	23.302480848222963	21.13554171167493	21.51006916949725	21.628416500436877
A17	B8	AIII	A	13805	10.700424708250576	10.400739236690573	10.033386968191046	16.359907983958877	15.869849126942192	16.47925555503799	26.473854229966523	26.01104500040284	26.068949582457865	21.925394257434757	22.058594823383217	21.782410881659665	19.90128961143573	19.349064291447853	19.199957858747077
A17	B9	AIII	A	13071	10.568475687249176	10.163424247206073	9.782802841322548	16.961585398910877	16.92596409661629	17.51332907215259	30.11224045217902	28.70652899767304	28.77116868117037	23.678036823809556	23.948844615204717	23.462635073104362	21.267101858481727	20.724967632181553	20.875505452928476
A17	B10	AIII	A	11763	9.189750993156277	9.292580143413872	9.301297550798047	14.581664686672177	14.776155104683692	15.627266659380691	25.33904061417822	25.10066753227684	25.316327604441067	20.538231608783256	21.039329580405116	21.037044031391464	18.89328684814543	18.74231308478575	18.852384123665676
A17	B11	AIII	A	12401	9.576505329836976	9.770993596969873	9.365376488158747	15.152901126873079	15.522399039296591	16.675675735508293	28.29199293578012	27.868339225071843	28.207322212418067	22.184147291656057	22.601902424258416	22.105379522629764	19.765246912283427	19.86210071578735	20.003234523895276
A18	G2	AIII	A	13263	7.925352449187077	8.341719316136874	8.407705292508847	17.87343507439778	14.895562274501192	15.162216762993292	26.403054672063224	25.28561786299124	25.377898166838065	19.922379843271557	20.682000416853214	20.328397483414964	17.828329658521127	17.615166922687752	17.44752036494358
A18	G3	AIII	A	13374	8.636349841232477	8.740605836406974	8.772976601125347	15.923998782213477	13.684017371399193	13.70565113001259	25.61164790989392	24.383206737938643	24.187437282134468	19.925107407692256	19.971987280708515	19.528601930544863	18.036799184706727	17.23733821542245	17.163794963533576
A18	G4	AIII	A	13119	8.180542060048078	8.646863429020772	8.195644306551447	15.233772108172879	13.542733874320291	14.299216615076993	25.93936126285742	24.779737371468343	24.974338968871066	20.77828199430216	21.152785960998415	20.346732856486863	18.65858253702713	17.94321798564315	17.984779274593276
A18	G5	AIII	A	11810	7.392181212590977	7.750473812427473	7.7120833249152465	12.487074548925879	11.78286882973979	12.38778018346419	22.655757432073422	21.508778545053843	21.363221026737065	18.145602003399055	18.140475422882716	17.860403776004162	16.423273244203127	15.91967373828415	15.694378868589276
A18	G6	AIII	A	14188	7.892710158750177	8.172963441666973	7.695478693859046	13.180852106901376	13.46849311445899	14.231020006880893	24.39873466303532	23.45493446254844	23.501296614622365	20.029263477355958	19.852381181315515	19.374130908295562	18.08652936072543	17.46355942683085	17.088511370561676
F1	F2	FIII	F	33851	16.10675550008567	16.880812192531778	17.574519944019567	41.91777152558083	44.62362135366804	46.64149206836035	69.76331674188638	71.11944011	71.40157882496482	61.92552759410367	61.29594841292719	60.16050229448905	59.85047830617738	57.75492112771452	57.017687600539126
F1	F3	FIII	F	21063	17.631119925255263	17.447272828326177	17.091630432048166	34.17429695904583	36.646572432837445	37.713335038052946	57.36965797347819	56.61573221980769	56.45869054363001	43.39539764257867	43.72784105602199	43.66878967390846	42.32413705273958	40.60448565248932	40.33600902399472
F1	F4	FIII	F	1021	36.288990682925366	34.95635142823548	32.475540920428564	15.028918879802031	15.551630630542444	15.715367218163447	18.867376321319092	20.83470779458939	20.62448377701031	21.67911989860067	20.45224083469889	20.34297142141906	18.322273397485283	16.753033598714822	16.045329561517224
F1	F5	FIII	F	25201	16.813274385003567	18.585892528688376	18.342123358130568	36.13579957802433	38.82538640261845	40.20158111349005	58.860422743428195	60.026604092676195	59.54201804334811	48.155102359206666	46.85120775868309	46.83082476173926	45.58324864925128	43.74786488638862	43.418150703394524
F1	F6	FIII	F	23054	16.760332237185764	16.951528615850076	16.61956163941757	30.91858853820293	33.32311572365774	34.316739420299946	50.74096673285419	51.38889645528729	51.45615533268261	38.97245079697308	38.51801601261989	38.66098630261725	36.67002583533378	35.83761649975352	35.42369245594812
F2	E2	FIII	F	19523	12.600638901162965	12.743113884852978	12.881464459500169	28.152979184082735	30.056330917157545	31.720712153262944	53.17464280065129	52.37275774579949	52.077449969174815	38.42549349707947	39.32074485962879	38.66537406680885	36.96428486446598	35.41724405965022	34.88505498166543
F2	E3	FIII	F	21223	15.591863413997265	15.596142753518777	15.682180421837266	32.075141212650735	34.264216363812345	35.795377840082146	57.72224197454899	57.138463770417694	56.288081725963515	42.32759403396997	42.58730330427209	42.504736983203856	40.55804015795658	39.04590145804442	38.03684532630892
F2	E4	FIII	F	17903	15.649901230145664	15.428980073305276	15.416405795141866	30.700418379536732	32.95962009097965	34.93411135814985	56.45003327221219	56.20737614790069	55.773303405945214	40.825342633520876	42.00627190504699	42.151487778336254	39.24020099569978	38.515199195018624	38.01277110535352
F2	E5	FIII	F	19304	14.475020642982466	14.383614296968478	14.501274023012666	28.994536622981133	30.929168656206045	32.358351255603345	52.644020791760894	52.23050722175599	52.030300606273016	39.299851295871775	39.17250025715319	38.91627839892205	36.50544998196698	35.05686398138892	34.643258344059724
F2	E6	FIII	F	21398	14.971522090047467	15.040297569473875	14.851844347126868	29.065777135769235	31.466856789100746	33.079069191489445	53.11109423719389	53.81423584032929	53.459570483473414	39.599530151576275	39.215387571537185	39.34084527815465	37.33085359964758	35.74130516981132	35.068154287659326
F3	H2	FIII	F	17241	13.072133252020164	13.270477140369277	13.320634983680769	32.77366313659303	34.773931402372845	36.713197422350746	53.88510746094169	54.21842697505549	54.03290368993081	42.18022492953797	42.429880934789885	42.255327822996655	42.08067011224118	40.77767847112512	40.109600467602625
F3	H3	FIII	F	16207	12.634343259627466	12.136203009372178	12.263033723919868	27.35792050982683	30.176160476728647	31.488306581502847	45.78649582417169	46.36596158738889	46.402430298085115	36.26448047740938	36.22392431239849	36.511845298074455	35.713019172701884	34.24723532435852	33.52320063594272
F3	H4	FIII	F	17616	12.408398577538664	12.861531825938176	12.823436642297768	28.612239663403532	30.975272685120743	32.808298947083145	48.01133182618129	48.505173772893095	47.93135413356691	37.373224763808466	37.509945881682285	37.22399918769366	37.089471870142184	35.58678029597402	34.804200819574326
F3	H5	FIII	F	17815	11.436443202454965	11.249144516478776	11.582427304204966	25.13660162033123	27.751228514985144	29.32964002401245	43.03659206871969	43.37538400502399	43.27384968159751	33.61075001395358	33.58244517819869	33.80803528068866	33.28283928536148	32.09527212258822	31.549049254730726
F3	H6	FIII	F	17756	10.703942666811967	11.955693983576577	11.671897016740768	26.28478558127183	27.647101634790346	29.269157448178845	44.91526539764129	44.93068524771349	44.45634150967381	33.38165847025397	32.87202273203709	32.73487806829546	32.03264676051028	31.328032226229922	30.821421693489526
F4	H7	FIII	F	21538	11.766726273373065	11.673918238870478	12.197552309655869	24.67116580781543	25.251390382854847	26.550674948876946	44.81673014880539	44.70145846825599	45.055755308774415	36.66468610272297	36.35844481646609	36.223756684609455	35.46587058332468	34.15382692797562	33.64865785368292
F4	H8	FIII	F	14815	7.999701711307566	8.259406445113477	8.370571734773566	18.426682017242833	19.804477334776944	21.04896049090105	34.80470720902729	34.55006563424719	34.20180392917971	26.05596034399447	26.292491856659993	26.189588202273857	25.14429752472998	24.284244179758623	23.506059567033024
F4	H9	FIII	F	17819	10.183850759303764	10.420113312471177	10.795803565613369	22.197711806023232	24.023273942529546	25.355859706401446	42.608514139965294	42.29006630000759	42.00568225195291	30.527210814014975	31.05441714641549	30.888505638047658	29.720089997010383	28.49394431709382	27.67528670499992
F4	H10	FIII	F	24511	15.546214046187567	15.900822254610276	15.623202399537767	32.26378305092973	34.08121584007325	35.15759879547145	56.03213481457099	60.03883616201759	61.32512200631152	52.601074476672466	51.34811060480429	51.677607131388555	51.783230823791484	50.31621855298782	49.052876899282126
F4	H11	FIII	F	16902	10.324426738979264	10.229458078918476	10.027882149985668	21.220072287743832	23.013472205933446	23.980416547255647	40.06258546950599	39.62946029023589	39.91937246847392	29.96558585108117	30.37462691251779	29.98682340541026	29.108840711290682	28.007981357433422	27.58710799173432
F5	B1	FIII	F	16930	14.209305624211565	13.580515615456175	13.531305097495267	26.14950417293743	27.806255300455845	29.51114861196595	46.13908316387569	46.188342715647394	46.00209788650101	32.775853734304974	33.54928671785559	33.996207021186855	31.73246561869088	31.54819025273632	31.464386446628225
F5	C1	FIII	F	21470	14.151492166069067	13.327338673483776	13.011575615818867	25.978817546372834	27.803365552702843	29.57894761638115	44.80695240296039	45.23413131557349	45.58029018481961	34.13026959593758	34.11582030742609	34.108947049935956	32.08972686991458	32.06161627766322	31.475040503923623
F5	D1	FIII	F	20995	12.769606100707767	12.632081031897876	13.053880930101567	25.284071856585832	27.984704849618147	29.444080590557945	46.13162905888649	46.79394998334209	46.781213579046515	34.95620453468197	35.554563256546686	35.74159960845426	33.98536004279598	33.18937058399282	32.631374043124524
F5	E1	FIII	F	19395	11.981913128806765	11.818710602539575	12.168448525053268	24.506291420545132	26.909259546424046	28.496023906464345	43.887952159239994	44.78887065228759	44.42219395956971	33.389847683844465	34.20636445164419	33.97470854852516	31.80779191727708	31.25708998634022	30.98103964967752
F5	F1	FIII	F	19467	12.265469664764767	12.011639119982476	12.221809434394867	26.21125108281743	29.078504539245948	30.329847276172345	48.34556043416429	47.74124733094969	47.19496483917131	33.480316687817776	35.13677672595989	35.05876964598205	32.94193746918228	32.011347136132024	32.027668502379925
F6	D2	FIII	F	43016	14.263375286145964	14.543076772021276	14.894892263763769	35.750613723972435	41.98052821569274	46.99223798920585	95.73665253576988	117.37719756444719	115.01428742822671	96.60561736328478	94.20115854	92.42947328732696	91.47676340744319	88.19752450817282	85.91204982013592
F6	D3	FIII	F	31302	17.629678312130267	17.713071826489475	17.789975448081368	38.124742728086034	45.80572555804714	51.45732419342305	85.80241452234158	94.14182449637819	93.85139303	84.49542013877027	83.79718934919089	81.72126617140675	80.35609936299868	77.23128647125093	75.05348632625822
F6	D4	FIII	F	32906	19.485843032965462	19.107403377696578	18.909442082222267	45.83541631054304	48.95462206004605	50.57081341432445	75.11269498234188	77.03149781634849	76.94610164380451	63.79837679369828	62.78686331940459	62.90117541711196	61.367177022722686	59.93756303867232	59.16925380577112
F6	D5	FIII	F	18873	15.972891551228665	15.250526690964175	15.196218797980066	32.72800052579613	34.853795821614945	36.313046987189345	54.42407110371189	54.26184122262449	53.94419721588911	38.83080346802497	38.94526772484659	38.59326631619216	37.259843515602384	36.48141275318292	35.89565776771482
F6	D6	FIII	F	18246	16.499003699117168	15.806787147283675	15.965533131467367	32.904845794912134	34.96326120721635	36.06379993336205	54.13630451363109	54.12945069055719	54.164696588486215	39.946236207408774	38.70896311672889	38.734117856432356	37.939390330301585	36.79249069016992	36.691184599157125
F7	C2	FIII	F	18809	11.768170772248665	11.824894141629276	12.013092553972069	23.37822134292773	23.762745459979545	24.734288560633747	41.36780173377649	39.57399192255949	39.652863696534716	31.168939056389274	30.476864652330185	30.63531467095716	29.216770887018278	27.989828308015824	27.39645298566932
F7	C3	FIII	F	18861	12.958730384488364	12.690684007197476	13.043837631030769	23.486435184815132	25.428665241141545	26.716697784876246	41.72950134027289	41.49623491236789	41.773481039985214	31.413513831473775	31.827460855754687	31.88470998215706	28.800985000329483	28.177096051301923	28.035934732333423
F7	C4	FIII	F	17540	13.175623904649866	12.570123765195277	12.659395778920967	22.823339812616133	24.558438581287344	25.43923265707165	40.03547429121749	39.926267851353494	40.183551236626414	29.84674172794907	30.09218566503079	30.321558952492556	28.218964601070482	27.662850940144423	27.179558088821622
F7	C5	FIII	F	17712	12.516984730760166	12.258284669173975	12.165701018755666	21.190535684538432	23.080864597148647	24.145476270194546	36.926753903667795	36.554990730921894	36.656968396499614	27.640166428267175	28.04775373434869	27.940949292388556	25.852996233778782	25.425302058862123	25.242929286537123
F7	C6	FIII	F	18282	12.533714562902466	12.345297946215975	12.190252791979066	22.20905413468953	23.360844388648346	24.117610338403846	38.33746493125039	37.64001272274629	37.98760824021911	28.75361167879127	28.51996414030399	29.070753209002458	26.44710943708688	26.298441819759425	26.265559987887322
F8	B2	FIII	F	19355	13.363875356300964	13.085361030673578	13.285228242836968	26.26033156117263	27.840252018882246	28.92231896616805	44.28271023226469	44.448497872670494	44.817325064787916	31.765668598145975	32.53076321548879	32.722571710469055	30.452408795256282	29.83703016129472	29.310820338742225
F8	B3	FIII	F	20074	13.602089234533066	13.891546120862177	13.905023388184468	26.966267764644332	29.821559913378948	31.808395105677548	46.52755172170019	47.45047159006789	47.67985541953701	34.558135657658866	35.01364028295999	35.287815690963455	32.18797345050868	31.19745246089942	30.756141691313722
F8	B4	FIII	F	18849	14.414677762199966	14.344271489416876	14.278782437488669	26.19993151598783	29.334386149805347	31.237761041361544	45.55330850646259	47.22879105998219	47.39359719054021	33.00444589596377	33.423591504834285	34.19346514247565	30.895278025567684	31.37546945428622	31.053241043429125
F8	B5	FIII	F	20146	15.088898507556964	14.506842163570376	13.802059934010668	26.247302067894733	28.439575820688844	29.75758496496875	44.46144280739459	45.11607033761319	45.033392257077814	32.868154692255374	32.80708876046199	32.91537678654255	30.639226247557183	30.370138829769218	30.222235011424324
F8	B6	FIII	F	19136	14.098053658885965	13.955013873012476	13.890146655222367	26.478260844904835	28.782196524444245	29.923585554193345	44.622250676647894	45.397388756223094	45.57900431392741	31.699965945004774	32.55297745664229	32.84468561993155	30.35951550589248	30.179521275803424	29.960750612557625
F9	G7	FIII	F	18059	11.870495859965066	12.434766390145278	12.168988296980569	26.53690375237093	28.03428326732425	29.317372422358446	45.90407515384169	45.15755635352679	45.00669677819251	33.442563035100875	33.65023717428129	33.293884095217656	32.38516857770958	31.099140291259623	30.912150567141822
F9	G8	FIII	F	16710	11.835692257244665	12.206789734119976	12.614380548401869	27.196627960849636	29.502026053578845	30.830811068950247	46.97913810731259	46.76049853195929	46.62170535755342	34.58735034356748	34.745983189242786	34.25210317848875	32.946781902041884	31.541559478726718	31.503023974518825
F9	G9	FIII	F	18250	11.526986823182265	11.963538789602378	11.755497052884568	25.54125664175343	27.348077803092444	28.083964564270346	44.08523719070469	44.35678062985399	44.38683063122431	32.974432540927566	33.17023368745519	32.944529701642054	31.356948635349582	30.47575464689892	30.12269875194012
F9	G10	FIII	F	18346	10.917010407455164	11.178522957287377	11.142146465330768	25.22597808745333	27.452812510617044	28.52213303958395	44.14899418459859	44.08248806952829	43.521636026781415	32.07215009190777	32.22030054755679	32.115740823944755	30.347301000431983	29.934697841042222	29.18979696918052
F9	G11	FIII	F	17967	11.887734670255467	11.804419026257875	11.473516440453569	25.59618020477443	28.31198122909735	29.77859110315135	46.50149355655669	46.048708404947995	45.56074201584011	33.92828389184338	34.25583304134999	34.061875700484755	32.938837125249584	31.53186700567722	31.073350796974623
F10	F7	FIII	F	19212	13.744999184528266	13.816982590305777	13.629936755118369	26.181141816558235	27.784555592959947	28.651878628336448	45.50392454695269	44.91575319939349	44.22392739536171	33.09687226166227	33.612903783260286	33.25251462129975	31.39750652226258	30.570622231281718	30.383938181023524
F10	F8	FIII	F	18897	14.961910261641966	14.967280865596077	14.575426062073166	28.186289009449435	29.811424935614646	31.251475037223244	47.27392582711049	46.60176308640589	46.37333581636852	34.74828747413338	34.806241950828486	34.37642177752546	32.86368167368908	31.712278343772418	31.352777020583723
F10	F9	FIII	F	18817	14.903024713414764	14.861087746171478	14.449049783646466	28.022008993019032	29.40661320186505	30.02084155370345	47.037824998930795	46.50951971690229	46.37294075943481	35.907960348100474	35.71661447453339	35.39675277858915	33.31986612992818	32.44445220736502	31.893857396332926
F10	F10	FIII	F	21055	14.522793715435567	14.725684634063978	15.287126316877266	30.55018368659793	32.84438333680004	33.84461151130595	50.82085747187859	51.75711623548319	51.888944901329715	37.99263511239077	38.80962046359739	38.990428934763855	36.221465538859384	35.59899569391122	34.97111804543582
F10	F11	FIII	F	22970	17.094629875658967	17.129196754967076	16.621151186116066	33.297174160554334	36.044792618864044	37.66058286746875	55.63288249235899	56.37275307279369	56.30472451244162	43.36314511774617	44.21684242365919	43.752081932982954	41.958305338460384	40.93125361603982	40.482836715877326
F11	E7	FIII	F	34502	25.545979241350665	26.062158769318877	25.546171552991865	52.34907676852413	52.14610371173804	52.74878650007485	84.63045519723319	84.56678872	82.89704960237881	67.71412268244347	68.05207688439319	67.68193017293265	64.74472420410989	62.746167094367124	61.95322447776272
F11	E8	FIII	F	24698	25.457936048765966	27.18714148272708	26.827267446716768	53.728598522052835	55.417131063209844	56.501290992060845	85.66446169879059	87.38868898	86.33404964157471	68.36600163662618	69.13440199027438	69.37007933355545	66.29053064533689	64.69495086543682	63.809792131110726
F11	E9	FIII	F	634	1.0393207498219859	0.987583998	0.8900540419924976	0.8977492829901319	0.9938457757025958	1.1719868661120278	1.7689721086570298	1.9189721678389429	2.177501091250213	1.6990954745514522	1.7982929714024998	1.6434223968132775	1.7064038071843894	1.7353566798601223	1.7057042568370333
F11	E10	FIII	F	4417	13.974729768179367	13.494410449457778	12.722370627365166	18.20217880371263	18.941947830127045	19.383157007078047	22.78632015364589	24.61363215128989	24.639460517657515	25.525138700096072	25.70047386587119	25.991283879356057	23.920875070301477	23.230413519126024	22.806183995005423
F11	E11	FIII	F	21430	16.138200458273666	17.081896438635077	17.277027207917566	36.555531585151826	39.749104141931646	41.12816788393685	61.747773444577795	64.27189962485039	64.14532827812121	47.47921830528708	47.89678018350219	48.422253146377855	46.35080854050598	45.04824558465342	44.715984237224724
F12	B12	FIII	F	18123	10.622557118844965	11.201588267549777	10.901915894044468	20.48138254020263	21.367586127046245	22.222407244975347	38.31558409381399	37.59691981850549	37.783297815495416	29.47741751707917	30.289814031884788	29.93072255900876	28.26937844951118	27.307737558960923	27.04789579974352
F12	C12	FIII	F	17321	10.564705101366966	10.602740127209277	10.550342618713767	18.40839832832573	19.730916187704747	20.231830932255047	35.24846755028569	34.57424501265099	35.05654133054222	27.504954299278975	28.011021133036586	27.84898124556766	25.493533258942982	24.788996533928923	24.72420581291882
F12	D12	FIII	F	18182	10.383615770405667	10.517384429804476	10.418390047623468	18.926071517184532	20.186993092581147	21.031679378660748	36.139323588000494	35.459503450997694	35.86685490758951	27.83787966047527	28.346239213542887	28.45889441354046	26.15272706161388	25.963223392114223	25.637394389975523
F12	E12	FIII	F	16419	11.400732018418966	10.880040437661975	10.573162704244169	20.570929052471833	21.725638948483446	22.625850878048148	38.01266640991609	37.62275730800429	37.740954866119615	30.27140343227897	30.222582584405586	30.40426227481746	28.65441836264568	27.19777097556932	26.912432592522123
F12	F12	FIII	F	16762	10.167156187893964	10.508635255281177	9.973254723715169	18.87302280254003	19.810620742515546	20.36474275484335	33.88964716979689	33.81152940997269	33.99754352884711	27.277166966688274	27.78365986855409	28.029676465166556	26.10124222874508	25.067169075684525	24.788834588690424
F13	A2	FIII	F	23581	13.176018706020765	13.999100685630676	14.483327561823266	30.524386266853735	33.02511970880565	34.98295039863595	53.96279069874599	55.60035850313689	55.75682287773651	40.17861918629848	41.41220600602519	42.052329867416155	39.12509331487618	37.94530992150542	37.46954487474442
F13	A3	FIII	F	24782	13.122804204481666	14.012713893274178	14.649125381830068	30.84385468659543	34.099459131473445	35.831985897625046	54.76010659020319	56.52524376004819	56.36591597195812	43.68679290052778	43.163991423223386	43.25056236881265	40.84636179899268	39.25372202080792	38.50851868381182
F13	A4	FIII	F	30819	20.91770552086537	20.749341091646176	20.649952341736466	42.88068211627794	47.75743655071135	50.41785973678755	70.57454789542419	77.00786122753789	78.26984520895711	63.17988752140268	63.10617726612659	64.65848470152436	63.442364349075376	62.177713928033924	60.691189264263016
F13	A5	FIII	F	14049	12.063004497486466	12.525590692151876	12.561365072575867	26.42414814025813	29.646219345374945	32.09467041196315	49.02425795471589	52.23348582483059	52.69999447178331	37.29365865503067	39.054163619143885	39.645284921195554	36.540173052736684	36.08399704261462	35.12150835054372
F13	A6	FIII	F	1895	1.0125128047919558	1.008158328581457	1.027416573760517	1.300570932244412	1.6983295450984368	2.070113192357068	2.0943214821884695	2.8414368883159824	2.8733790466913627	2.020932250704022	2.3744162759742293	2.685288137316518	2.371909706	2.178070125679933	2.316852068433553
F14	A7	FIII	F	23134	12.143745944489167	12.772070562388077	12.669770326477067	22.31695611533303	24.435347007850247	25.693059983280047	41.01125562054669	42.361767970127794	42.26884688924381	30.38514198217867	30.95120012784109	31.368996728045555	28.530936633302083	27.650110496033022	27.623129463202027
F14	A8	FIII	F	21861	14.298937161957566	14.293373107132577	14.751175640421167	26.02439991543743	27.851296005820345	28.839204369420948	47.55541305062789	48.48723630636159	47.976177780737416	36.49915076595097	36.66593590170429	36.902618131635656	33.81206526211958	33.82211661264432	34.00035562024582
F14	A9	FIII	F	18318	11.551137715774766	12.107716159915977	12.519428155205066	23.292451775136332	25.364592297944046	25.983019067833546	41.23116822201019	42.30279918461749	42.25088441635951	30.274487295926672	30.81098075066499	30.898882676016658	27.913956026031883	27.97311058195192	27.456057887970026
F14	A10	FIII	F	18534	12.973019596134064	13.582139257318076	13.238901932252066	23.088834266690032	24.644357722665447	25.734447662868746	40.45162952405509	43.44538073165459	49.46713850101851	36.74215893575517	36.42507098154429	36.298609241460554	33.53692306350348	33.289615070181824	32.34148831407922
F14	A11	FIII	F	18949	15.610682359265967	15.070592149969176	14.833347382590667	26.78873877375663	28.269043594416146	29.09243075057625	47.27246375450939	47.62890925396069	47.77518525105431	36.17169689230347	35.360929360029786	35.333812925117556	33.60454176953288	32.98421730753062	32.37029059966892
F15	D7	FIII	F	11647	4.966320283869765	4.587416556425677	4.294235937904368	7.458431783188633	9.158730950595945	9.902788723871048	16.311629966884986	16.242963896106495	16.211832041215114	12.467313601124474	13.10489205615439	13.315414404337758	12.880450588176979	12.551684717626822	12.741046275540324
F15	D8	FIII	F	11152	3.752961653686965	3.271616082768637	3.0921705712192775	5.9249096828579315	8.079002599223745	8.806242586554347	16.619117687909892	15.785034260853992	15.757834776651713	11.40968806703567	11.917324686306989	12.04520821081896	11.55211364538298	11.165656982551221	11.174054837512923
F15	D9	FIII	F	10957	3.9410424442100656	4.0187150249850765	3.5087051031735665	7.308567118043433	8.324912553054645	8.824703603143247	16.277919806723688	15.355966290575592	15.255380671886712	12.294231985127972	12.18680032837099	12.56667401086586	12.062598012385179	11.484692300345122	11.221242373406422
F15	D10	FIII	F	10306	3.602986512651565	3.9228650569113777	3.7340818925681667	6.391959043396433	7.662289269302246	8.765277802068848	15.922424805952991	15.385777765383592	15.917922656614515	11.28794966974517	11.69298845321479	12.307075721236057	11.39396488496388	11.246185671637322	11.123248900429925
F15	D11	FIII	F	9787	4.494762940009766	4.386405150937377	3.952440437156268	7.983429515514132	9.064382460380346	9.827288124765047	16.95360621429429	16.463449374754994	16.438112855472614	12.57370164679607	13.164189145219689	13.572581461846958	12.616305519576779	12.053136769973124	12.064097920608422
F16	C7	FIII	F	17508	14.817718001440165	14.292899321408377	14.124097806946367	26.86269191139183	28.566148325345345	29.997295995230047	48.40926852588159	48.86779101121879	48.78341736655541	35.06091239272857	35.52457090382169	35.99251895703826	34.42880363976708	33.57879189964442	33.262488459127724
F16	C8	FIII	F	17556	14.552440018429666	14.018829652262575	13.936680177845467	26.665262040794236	28.57099178299145	30.09323000818845	48.53127248867769	48.76271394137589	48.80007701986581	34.59567391324107	35.04896417615609	35.05510790451675	32.87603139654998	32.38761575405502	32.373921517549924
F16	C9	FIII	F	18589	14.804677496961466	14.187478492747477	13.960008842152668	28.53590329339723	29.93943353754375	30.850564913994944	50.95776817286849	50.21534652912399	49.79490928333621	35.775545161082476	35.324641409343286	35.29886414998756	34.22286148572688	33.15173602576172	32.54257925488082
F16	C10	FIII	F	16547	13.185847437929764	13.101718265948076	13.227119750897366	24.044033449612133	26.904771680542943	28.75564107486315	44.96888723112369	45.90434902029149	46.33580470897351	30.981089690901772	32.24631092185299	32.76337432965936	29.845820056038384	29.977895797676418	29.598139417163523
F16	C11	FIII	F	16969	13.359504485711865	12.922816349532077	12.946570119439766	25.257474240879933	26.893223544830548	27.901776059539948	45.29528709617159	46.31901070785179	46.207593801491115	33.28661958779978	32.804869871206186	32.971483490539356	31.706442736726984	30.81988286415092	30.59850950045802
F17	B7	FIII	F	20393	19.501324309530062	18.576017143944476	18.291618561128367	36.03004150915983	37.06049689798355	37.79759671186925	60.03950166392219	60.315199036552386	60.05763850822271	47.45369952177087	46.03627000226539	46.14231581280485	45.15594187054598	44.26574681775452	43.95940382606602
F17	B8	FIII	F	15397	15.697785929835065	15.588416191906475	15.977659832109069	31.402531669398133	33.76424946285125	34.66886373905805	55.289055842080295	56.267234058753694	56.08976705932422	40.59185495157428	41.213760865432086	41.47252211198366	39.53680678226478	38.97372430390922	38.48899665297272
F17	B9	FIII	F	24730	16.407673390049965	17.064844808871975	17.711696541768667	34.893881206003925	35.461382844465646	36.307587683044346	57.58180382342529	59.191837242058185	59.025215975695616	44.71833713532797	44.09154226532509	44.12037373301916	42.768776041357384	41.99621432304252	41.118232653236525
F17	B10	FIII	F	18494	13.301465899082464	12.969607511770878	13.344433143897867	25.00734447121103	26.84026904461905	28.449721996324946	44.00911522535509	44.45255053740709	44.58280529384401	31.888958728825674	31.86312668249989	32.043043857255554	30.15513272698628	29.73300098219452	29.166512428953226
F17	B11	FIII	F	18003	13.438764225642766	13.167024183716777	13.178836424140368	25.765241890068534	27.476757015951144	28.44983235066055	44.74379098361029	45.01056118809209	44.92613676846821	32.36064238364827	32.34044762580089	32.542697611202854	30.978526368540983	30.25301231012942	29.80211301940772
F18	G2	FIII	F	906	1.0015275115432853	0.7019718433844275	0.8522142776929869	1.035818088009112	1.122248359252886	1.0598510401515773	2.7800735817836095	2.361250257944123	2.4993889801578524	2.219824918145422	1.6920427598031695	1.8171865564780774	1.9561208883335999	1.8557045732662827	1.9506258580030034
F18	G3	FIII	F	543	0.6860944076729858	0.7000598170002874	0.6797858426078776	0.7920597546513619	0.7902580928434357	1.0801421240643476	1.8472564492182393	1.8363606354215731	1.9640469052874927	1.6716404893533818	1.4419657713263891	1.5179344830540877	2.0229066676774297	1.4146704455905024	1.6688894173766435
F18	G4	FIII	F	1333	2.481219861846606	2.3429484889602366	2.4173677114196472	3.4322244766219825	3.4009171341896955	3.717632125847098	5.200637636	5.488026214512793	5.592054893188412	5.241878356405271	5.326089801	5.333081151601358	5.573842029232679	5.168645255971823	5.004197118977222
F18	G5	FIII	F	1165	1.0203990015185456	0.7100808040389177	0.9899732701087469	1.070449016970752	0.9859709763990159	1.0932923961837675	2.219730545	2.2834193926066426	2.252915941227992	2.430164476142072	1.8503150905810992	1.917778735945748	2.224177512403889	1.9089555011207224	2.0760107584334335
F18	G6	FIII	F	75028	1.0613283622035956	0.7481163586714272	0.8015436875650277	1.0844687943303324	0.881895492	1.0220952778119576	2.1819407499029992	1.9991023987492227	2.222264288737853	1.7294839824962818	1.6226940830003294	1.7616687845386076	1.7630127666484992	1.631821137282003	1.4544205662277232
B1	H2	BI	B	1161	6.513851889581682	6.641707935628397	6.784992465737583	11.312680333181575	12.552395520066385	13.288586305895272	22.11567984222743	21.540042279088798	21.45637849	18.59546530320725	18.92417414495499	19.244189303084067	18.28624098660698	17.124236360310782	17.25561675
B1	H3	BI	B	13973	6.907059522633283	6.9618272219982975	6.970183735523381	12.163812502712975	13.353151374507886	14.00777364351707	22.763397439811328	22.541981428019398	22.499562359769705	18.38869792149745	18.04097269206389	19.384709691207867	17.958393976006878	17.495770802116283	17.552705020766098
B1	H4	BI	B	13227	6.823107999568181	6.654070528449798	6.8696081306513825	11.727089201456074	12.743565708621786	13.437573972326572	22.38564277041053	22.191700699512197	21.986900598256902	18.50732698061185	18.83089012502239	18.89202756999227	18.16672987744708	17.22039830634268	17.197789947762097
B1	H5	BI	B	13187	5.377527562197983	5.675116973425697	5.988337162534982	10.520655314488074	11.238168866382685	11.857095134225972	19.774070123668128	19.674388840688298	19.777113158408305	15.964936493083147	16.78001401144779	16.993056620890968	16.06821450836398	14.901942585364681	14.9351637
B1	H6	BI	B	13841	5.595446821379882	5.357363084959698	5.540579998573081	9.505333862127776	10.846926107581984	11.581047711119872	19.85958942743753	19.894364850557697	19.561004397697502	15.66479520832765	16.96193874710319	17.399917877629267	15.96985628676768	15.16470007517288	15.066453748497597
B2	G2	BI	B	13546	6.069550435627983	6.222217919103298	6.035114111545681	11.312162330838575	12.780077950964086	13.482422444859072	21.82251627896913	20.72523828	20.62413713	15.99304812929405	16.67645005807119	17.04020486240787	16.54661081791268	16.24776810551328	16.38923987
B2	G3	BI	B	13817	6.528115343380282	6.3414517905510985	6.609042824474882	11.731361592806074	12.779105318824383	13.49851828501117	21.153622487804128	20.248350379182398	20.48728789	15.823965731745048	16.763547352288988	17.219719072530868	16.48548026027408	15.44948838512258	15.351436714017098
B2	G4	BI	B	2151	5.8144515661210825	6.1535124287141985	6.191301847491083	11.015913383294773	12.602670364237985	13.557258786905273	21.80305977258243	21.06212426	21.091581585704205	15.91123526638745	16.79026367216439	17.20574032130087	16.21815318147678	15.672065532885979	15.436267187595298
B2	G5	BI	B	13239	6.496118852215883	6.610232272484098	6.846014189406082	12.182444481337775	13.286044123859584	14.124605444230372	21.86779598732523	21.214164970393597	21.32997193	15.929175152503948	17.40178348118229	17.803985083200967	16.87488652713538	16.01525194394018	15.906017628655597
B2	G6	BI	B	13690	6.4218389856163824	6.650800615970998	6.694550003902382	12.233793141756976	13.224294396377084	13.927851617300671	22.31426094383203	21.145199021388496	21.38231213	16.69642014501005	17.63135514997179	17.70716036800667	17.01739454058248	16.07445818536918	15.776872970934399
B3	F2	BI	B	14200	5.910786897364282	6.340844729479898	6.457942472950881	12.269143119835373	13.371667066720784	14.39230177172167	21.65242977270423	21.218216491697298	21.31251425	15.942353183822448	16.93362911037739	17.67174133475087	16.78168325062518	15.986043002270181	15.72149276
B3	F3	BI	B	13857	7.852188231923082	7.941167637909298	7.786081062576482	13.610513905419474	15.029559714624783	15.63072647868427	22.58784413412723	22.303248812496697	22.098528759111105	18.273965397914647	19.09488517679529	19.50113640475157	18.85350548879298	17.59178768605738	17.365579985210697
B3	F4	BI	B	13307	8.195501943043382	7.8848567559674985	7.977143916699582	14.151172082427774	15.567059061845386	16.554678659292172	24.15052773367353	23.601909324186597	23.789620461615804	18.62343181756405	20.07417552696589	19.88837432275667	19.04005321516758	17.87260532597338	17.95199168
B3	F5	BI	B	14133	8.875538161616182	8.729085060553597	9.249420517053482	15.065928536054674	16.142861097005387	16.53287339404337	24.01499892345593	23.392847701760097	23.60620254	19.643046108566548	20.60537554068929	21.296235183686168	20.06563107067268	19.09513286867108	18.94523052
B3	F6	BI	B	14695	7.0140399244935825	6.214308371708998	5.614254691065483	12.591829851338876	13.802566447211683	14.447350965129772	21.10702020482733	21.151986612033998	21.02362644	-56.60715294	-0.673013301	21.549369689669767	23.28226403078768	23.55218767460328	22.796383313342396
B4	E2	BI	B	12840	6.687794325170682	6.711670039940198	6.731597650192182	12.126490821841376	13.420168505164385	14.25250280041617	23.23277135575173	22.198771993690197	22.1697411	18.74192921044255	19.42410461060589	19.627913702128367	18.52119506661948	17.68805203639898	17.250567653996796
B4	E3	BI	B	13482	7.679991948344583	7.662420108520798	7.497041259657882	13.231507550277573	14.035542487558287	14.96740502296857	22.65132273523653	22.436374446442798	22.44150613	18.91332148415275	19.78199082786329	20.37788400297787	19.10586016972338	18.29243850588378	18.331481435899196
B4	E4	BI	B	13331	7.986271559713183	7.822016291518097	7.879903907654281	14.350044159381575	14.433782007329784	15.40835497401127	24.62908419286713	23.916990839570296	24.055272528333305	20.262352198695147	21.00905588078669	20.95450656395067	20.22889244155908	18.988137877424677	18.916456068076297
B4	E5	BI	B	14045	7.280815640106683	7.0486666251031975	6.9910568000419815	13.122199768582274	14.014818962100383	14.91655190463377	24.19463039226863	23.016372620432097	23.17627128	19.25794666358765	19.99962320675319	20.35721289108987	19.34339124984998	18.21988657275908	17.95648939
B4	E6	BI	B	13215	7.162572663885783	7.184124761548097	7.281982529805882	12.629747492165773	13.426748326784784	14.15545377200127	22.34274933614113	21.879525385624298	21.68935926	18.59505220037675	19.30568623181029	19.43673334274287	18.56806217850678	17.487707138284684	16.906020247691597
B5	D2	BI	B	13311	7.076044522005882	6.797418122319399	6.810859612607283	12.662818285452374	13.166598318440185	13.79622228332747	22.60262782220093	21.525079843542997	21.502442406879204	18.708975013463448	19.78513085965099	19.936249881039668	19.04678819090088	17.81946116150798	17.31131979
B5	D3	BI	B	12740	8.383921678885683	8.135047380841797	7.904801789817283	14.458487402133073	15.088049860746287	15.759430797907672	23.562621029527328	23.378460232757398	23.126999980817303	20.127783567515348	20.79083109149289	21.25367483519677	20.028066561666378	18.89913159982698	18.6816666
B5	D4	BI	B	13327	9.233481974588182	8.500200037541298	8.433132044520281	13.754930747490477	14.278610822722685	14.929840302408472	22.99673140163223	22.648197863650697	22.83748639	19.225249733339247	20.38511157323489	20.71342757286647	19.58488830885618	18.382413185321383	18.18147525
B5	D5	BI	B	0	9.640082633019382	9.139561492719498	9.083746879087983	16.432430359636776	17.051040781270984	17.47915088627717	27.284241240529127	26.15914922	26.08388885	22.70162903230915	23.39166556595719	23.322141008912567	22.14811930099378	20.68907747254758	20.242627301535197
B5	D6	BI	B	13526	8.150203849647982	7.861792901247099	7.453972489764881	13.021775249523873	13.623203707809784	14.36327293024577	21.85688708992823	21.643183530409797	21.78775598	18.39249420036385	19.12789539987959	19.63717908896057	18.31682873918978	17.31658520638358	17.309851995368398
B6	C2	BI	B	11727	4.613673418921682	4.822303272728587	4.957265196807882	9.826080394871674	10.815322114239985	11.286728501060871	18.91911756551133	17.42202546	17.719233545732102	14.90440084145785	15.31808623432709	15.62491280948197	15.473366033136681	14.46237884205168	14.151907057837196
B6	C3	BI	B	11208	4.787533429538621	4.730707466616669	5.211250228234082	9.379072049132475	10.195803698329085	11.14997984442537	17.53941912990533	17.00323746	17.080887125215504	14.38249593357325	14.62238259107659	14.89025090735057	14.87577273173618	14.236572570072779	13.891011086993299
B6	C4	BI	B	12457	7.355113010711483	7.110012120080298	7.360513777568983	12.413248919155876	13.638027128841186	14.48720014886787	22.171330051153628	21.51349329	21.5362981	17.80058741738695	18.79644354636619	19.150569367659667	18.30457520025698	17.38565165210828	17.5096964
B6	C5	BI	B	11579	6.593568550716583	5.916624169200898	6.122646472123982	9.853477554579475	10.557700002699285	11.32084642108817	17.96650106455613	17.453886507531497	17.325209731661303	14.292575521936048	15.085908114531591	15.173874018495269	15.102844848081478	14.22371644808698	13.919421258061696
B6	C6	BI	B	11507	5.817009659616483	5.9731393697338975	6.067623028436882	10.141309679238175	11.230341970409485	11.47583245739487	18.45804435512233	18.055944432363297	18.13237642	15.76980769455005	16.22423275190439	16.383543944136868	15.92028747431958	15.10491640990058	14.994208613828999
B7	B2	BI	B	12337	8.238173396483683	7.752759763219697	7.867723148341883	12.019949844341376	12.745536844599785	13.65924955026767	23.76062190618723	23.248539325911597	23.048757735864804	19.75735928227595	20.32543260214669	20.58736854522617	19.16927846049688	18.05837336450788	17.994376128804397
B7	B3	BI	B	12473	8.138313655726582	7.649328131375998	7.968579523213682	11.684587135728076	12.871232270298483	14.236802334536073	24.12810665400203	23.555857439174297	23.76038197	20.60596566234915	21.36512184730809	21.90253791452447	19.65345719447008	18.82056962263188	18.754990539166997
B7	B4	BI	B	13602	8.110723078930482	7.856053464857198	8.033486082705382	12.586263892225777	12.918435565131285	13.81742287716007	25.37588879674113	23.876986377865098	24.03020499	20.82563351187665	21.50116691720239	21.77843951697717	20.08358114247488	19.163496891650283	18.90867214
B7	B5	BI	B	11683	8.475870588864982	7.9901672754775985	7.931971982723182	11.543788339899876	12.155845157527084	13.18178791898437	22.600752677536228	22.09618628	22.32025214	19.478368896963747	20.29588045298209	20.721301925778967	18.95936972077248	18.14361512926768	17.93902503
B7	B6	BI	B	12185	7.8040962637612825	7.509842510505698	7.558403357555383	10.284175390922774	11.321629857324785	12.41117671107817	21.47676595613013	21.04054391	21.044255108848503	18.45040340779445	18.98197699323709	19.594382181452968	17.22802229679998	16.807365302019782	16.70354053
B8	A2	BI	B	13035	7.426478726935581	7.226377091541798	7.194221748074282	11.514165490753076	12.805557535088186	13.20362489236527	23.16294851762343	22.72525626	22.93098187	20.36448174094435	21.62466581262069	22.193696526282668	20.43185317270618	19.51851468567508	19.20543463
B8	A3	BI	B	12002	5.119028925684912	5.039332304119799	5.532142187995381	8.744545326679475	9.994928904794586	10.85929841979667	19.21425856090353	18.816679019502097	18.998403956124903	16.79659004188065	17.59682296952109	18.071529368339668	15.897093511554079	15.37051534186788	15.318268663060099
B8	A4	BI	B	11567	6.038934328857282	5.692926956249498	5.933791201996483	8.767342497873974	9.779131697738684	10.794879731364272	17.46151462008083	17.537129385436696	18.04618847	15.376938252256448	16.66688006626299	17.318030248703668	15.666601684945178	15.08995752116328	15.074968688782796
B8	A5	BI	B	11224	4.755615360062553	4.765126509624918	5.135761786504782	8.213786430857075	9.148470235173084	9.95586547	18.162977399841328	17.346193603870198	17.54742602	15.771045095730347	16.06891732307749	16.60137108620197	15.66271851844818	15.08874833633348	14.934726811143399
B8	A6	BI	B	12413	4.639362057847542	5.005666420237998	4.864458992195843	7.245281553708175	8.571605053005985	9.238966487	15.68052257741843	15.728589217840696	16.073856484475805	13.747273355016148	15.222281026033091	15.511714368674369	14.41359372871728	13.751918230993281	13.580976680968597
B9	H7	BI	B	13378	8.993395708398083	8.769541154	9.093200914070982	14.710453474100476	15.267457672685184	15.874741380009272	28.34092791277363	27.95000526	27.656884941421303	22.942050173265148	23.53345965464269	23.51416785261077	22.241763393218978	21.429611916766284	21.161483472493696
B9	H8	BI	B	13159	6.221522668595883	6.162465339900298	6.674351538686782	11.297819399246176	11.581520083489385	12.167739501334172	22.12463936738013	21.47870341	21.04106933	18.25900526903545	18.75537133028409	18.816931717669668	17.43211103400808	16.58787880054888	16.265019124048898
B9	H9	BI	B	14863	8.032998702613583	7.785968877810999	8.139449811246083	12.716194137317075	13.977161098778085	16.39583173830707	25.80907772017883	24.91433332	24.45872234	21.347932994148348	21.61462172492189	21.920894231212067	20.08549983799558	18.892462989439778	18.767692687008797
B9	H10	BI	B	12979	6.623143965729282	6.9552902404597985	7.145743572294782	11.071590396067975	11.755510111215687	12.336050664732372	22.23184660727083	22.040798988027998	21.553938458852905	18.82803178410445	19.65365792397639	19.69525896761267	17.99959771761878	17.030504016197177	16.963680849708297
B9	H11	BI	B	13913	6.3068350928709815	6.448793291291497	6.751395842033881	10.539042099107375	11.453836849891685	12.21017782621157	22.815577141313028	21.81211879	21.671562042188704	19.03060905318185	19.28964596535909	18.99853153307457	17.64408000674318	16.63083290344408	16.456672424936897
B10	G7	BI	B	13402	7.5445034597247815	7.831835621683598	7.7225126005985825	13.214286889007276	14.049845109794584	14.78120263630317	24.18534020141003	23.134063442050596	23.101651414072805	19.08804333275355	19.83255105976999	19.85189826186037	19.181938324886378	18.22699120203088	18.147717654880296
B10	G8	BI	B	13107	7.535648139914482	7.511885129904598	7.573121028430082	12.742980282072374	13.432971590804685	14.08957138886787	22.36580220052333	21.827475765309398	21.63533239	18.01841184229765	18.88159490269209	18.953188052155667	17.732876544723478	16.29580990681758	16.284348048928496
B10	G9	BI	B	13043	7.556527346279383	7.555144186376398	7.4880314584275816	13.027024977264176	13.662727054041985	14.238031903373972	22.13131669472383	21.43519917	21.853880879090603	19.32917128142815	19.31281402537019	19.92458619396327	18.71365889517418	17.543077790991482	17.37007724
B10	G10	BI	B	12816	6.795322243027583	6.938387490573498	6.883069403935481	11.389214912608875	12.108488687563186	12.65055890314147	20.22734415366683	19.855717792905597	19.71242575	16.20663541232905	16.72677327008329	17.125417914200167	16.412029173466678	15.38603179865238	15.376226873319599
B10	G11	BI	B	13406	6.708698383909782	7.039072816062498	7.036476897659181	11.651872456728675	12.445897428223384	13.05343023554867	21.06596190660483	20.7014012	21.08281918	17.44128415974015	18.34573537534319	18.647398768220768	16.995407889530778	16.16694661904998	16.168937701195397
B11	F7	BI	B	12401	6.5626463057396816	6.558505568728397	6.5113790046055815	10.856869272023975	11.766248571135284	12.401894198796771	20.01161326376793	19.66659245	19.83181264	16.96762208820485	17.25275591362749	17.57818941822217	17.10043593142398	15.91853188734318	15.415823298422097
B11	F8	BI	B	14049	7.170427519906882	7.7986474194958975	7.881146560999682	12.988608358581676	13.419366411572083	13.838977154500771	22.36864681125883	21.72527136	22.07308109	19.448565512878847	20.01094673003999	20.19085722866847	19.65810872287108	18.14168480140878	18.14512158
B11	F9	BI	B	12050	7.147083350905982	7.488025043672997	7.2267327425072825	12.245647855110875	12.331181733450984	12.40192418026487	20.58234261947553	20.00887635	19.826449349042505	17.44354287304855	17.74961844677109	18.00813125942197	17.50744334716568	16.258296271297482	16.09808978
B11	F10	BI	B	13243	7.680309448735182	7.860474028486897	7.785507941961383	12.878584270407174	13.639787341868987	13.74852593073527	21.67674936614613	21.672198267158297	21.671425447542703	19.02354184038535	19.64765915224219	20.23894008025647	18.80202941945578	17.779401164497983	17.499539302916297
B11	F11	BI	B	13793	7.585076883372082	8.023131855046397	7.901809775776282	12.975187818438474	13.501195435003586	13.87584252579067	21.71951195634033	21.701056677978997	22.216994085495003	18.354286775126347	19.53863666133379	19.92301149471097	18.25507187658098	17.68163167613548	17.48636522
B12	E7	BI	B	12449	6.819596523822282	6.349396442094998	6.622280802593883	10.521835856604074	11.141651962566284	12.096875997825272	17.88892663162343	17.608759565168096	17.563561975033103	14.05262056350805	15.105848457547289	15.659740635856569	15.228403636583181	14.359575662760582	14.016354956416198
B12	E8	BI	B	12872	6.482930223646582	6.173779744675797	6.112747273124283	10.349325984041275	11.595426459723784	12.144292325537272	18.57823528921143	18.16648547	18.729077332756802	15.67053737970085	16.44483643807179	17.137491907882467	15.875908698768981	15.284714465786982	15.07962018
B12	E9	BI	B	12225	5.2116586340695825	5.631740160309598	5.678036866865183	9.505079492803874	10.331489567245985	11.04821475836167	16.58706718022233	16.09276616	16.350932684733202	13.75308058444795	14.816663738852089	15.20436542644497	14.298826763562381	13.412430578737181	13.308569594835198
B12	E10	BI	B	11854	6.357703379340682	5.880348988448298	6.102819461929181	10.197458533175276	10.953850664422584	11.32775507321827	17.73450647337883	17.25455416	17.53932534	14.83231601183525	15.71075116357369	15.92468409531757	15.13385137819228	14.39184024164018	14.211929053625997
B12	E11	BI	B	13574	6.019389801678882	5.937735591405198	6.070882810141981	10.354679633590475	11.399871049534285	11.58235652445887	17.86243742615273	17.406045987109596	17.472019727146204	15.28331561568945	15.892026327207091	16.17166018216247	15.555679917453478	14.471310470158679	14.18165454
B13	D7	BI	B	13817	9.125237206446782	8.531480305220796	8.591733056350982	14.286874530629976	14.834039929452183	15.862758763510971	26.43135792524273	25.584128772430397	25.62003272	21.493614465648548	22.32500693962439	22.500571108627668	20.98789217669608	20.00264642484298	19.45913483
B13	D8	BI	B	13255	8.687791354984881	8.310183504	8.387329426452283	12.713216253272673	13.148247162939585	13.525838184240772	24.50264538655573	23.829586565947697	23.772495458517803	20.632185510985547	21.16555263345569	21.44048513713727	20.01622743638498	19.06885591444378	19.32662043
B13	D9	BI	B	13881	8.175930161542881	8.424794151428596	8.398940274448682	13.576575435029575	13.873666700055386	14.54316622566557	24.19537095184193	23.7774912	23.983477186048205	20.52202507771325	21.01677428549759	21.14263604311697	19.80704437809368	18.978229279605777	18.522407170374397
B13	D10	BI	B	13817	9.339737065040081	9.073753032045197	8.899597004109381	13.518316429824473	14.180693223048484	14.810120655210671	23.500813806149228	23.583753315890498	23.962723868253804	20.55262798670205	21.42686979353789	21.559809221414067	19.88945768659858	18.954280640140183	19.110153169227498
B13	D11	BI	B	14847	8.971674127987281	8.621766732639397	8.606706479708283	14.482515856716276	15.415187155006086	16.29847337069577	26.47184897085613	26.029468766749197	25.94224247	21.52522563210605	22.76875555659219	22.969537612958568	20.73045463811608	20.019379868931978	19.829610172748698
B14	C7	BI	B	11651	8.596683448926182	8.121497539228699	7.854314335180883	11.249465597033776	12.145584825795384	13.087745691714971	19.57620808011873	19.492482433633096	19.81226358	15.988549139586247	17.18331053584749	17.19686561041477	16.88562258159218	15.972553293675782	15.538688281130298
B14	C8	BI	B	11391	8.141922047488881	7.883914162689197	7.341715464069281	11.276096427611474	12.263203781647084	12.747351516323771	19.64510800248623	19.176883556053298	19.170241886012803	15.637256317246948	16.63775454307399	16.954129814990967	16.68334641654968	15.55430196673518	15.46341088
B14	C9	BI	B	11503	7.015797166611582	6.825636246178099	6.728295515450881	10.755836659702275	11.321681954559986	12.099607368169071	18.557045085710328	18.16055749	18.11559743	14.66757837676855	15.718792403486589	16.00972921415717	15.58273279181418	14.990809836887282	14.621431912480897
B14	C10	BI	B	13386	8.463046996975082	8.423015385016697	8.006303327177882	12.963075785525575	13.590597126445884	14.26245948781677	20.92865144531073	20.552548940972297	20.58013899	17.61796745004335	18.29316255785139	18.46759209638207	17.98329269658348	16.691473018269377	17.047997523963296
B14	C11	BI	B	12848	7.477907365475282	7.205752757472498	6.9896485881393815	11.516491829873274	12.496774391578183	13.171144823048472	19.82108576801443	19.488896416116297	19.370452781376905	15.863347539093748	16.81432880718979	17.38860921586727	16.29668966317668	15.28506512771858	14.974968616890198
B15	B7	BI	B	12177	7.770387343952283	7.283495820374198	7.096849344251481	9.786857931785175	10.266970122995184	10.831236735008872	17.05674384659153	16.78483937	16.992786218184605	15.298777669297149	15.825060159802991	16.253330544700667	15.39590297196818	14.502359012150281	14.464037716742599
B15	B8	BI	B	13921	7.044409077202882	6.876400122866898	6.972975513447082	10.502427411289874	10.660901221106686	11.185686464285272	17.72243394406793	17.199107973388198	17.57171192	15.18409290037765	15.932451422427288	16.29269331420517	15.116828821004578	14.78509120788558	14.443518631082199
B15	B9	BI	B	11838	7.187746690018082	7.088191480350397	6.999708647770582	10.255998357092475	9.839486018745585	10.164658552762472	16.530687545071228	16.117689410256197	16.450268044546505	14.58937694029845	15.14280354008179	15.808081911261368	14.88820897429828	13.91530080609708	13.791107267224998
B15	B10	BI	B	13207	6.265408566331281	6.183412694155698	6.453509701052981	9.934779740523874	10.726405672042583	11.27588513993647	17.44005125611173	17.26324516	17.19337302	15.397159211814948	16.10337573977399	16.33733527615847	15.456651073024979	14.59155785445398	14.7704389
B15	B11	BI	B	14272	6.296780662990882	6.6951479896410975	6.877199187224981	9.682776717708276	10.179780766776684	10.40073164784167	17.092349820642628	17.00278123	17.40766517	16.216385757103748	16.71221257425249	17.26735103942367	16.05050313350178	15.53195207086838	15.571564291122897
B16	A7	BI	B	12628	3.8946956622656117	4.107334753140798	4.5196415591282815	7.109009925893474	8.302557620779785	9.108050271022972	14.97006971295113	15.351958814163396	15.321228520962501	15.063733722965047	14.13572922966599	14.186991284797468	13.37154412749948	12.69414998558768	12.380358030382997
B16	A8	BI	B	12369	6.481233625008683	6.328588320481098	6.192211086139283	10.027194989010775	10.909756563621984	11.66902104481677	18.35331399902953	17.849029420689398	17.82681	14.74174792366015	15.410852719114988	15.734646701376967	15.30406112653758	14.635721692340782	14.114763969326798
B16	A9	BI	B	12612	5.599750781900083	5.752487377622798	5.566444975593383	8.908805035371774	9.580961950835684	10.35458869062387	17.11565352909273	16.837451770558097	16.687845853906403	14.564000092416247	14.94726778727469	15.056075978170668	14.69670129278678	13.86432330387928	13.627283566552897
B16	A10	BI	B	11790	6.214571487840983	6.145781622728697	6.315487108719582	9.968761321690375	10.875818514958484	11.248586391671871	19.31369800544753	18.632491233549498	18.98911512	15.764134742239449	16.33110829914579	16.48529632470887	16.14048940616338	15.26160146404778	15.182689882136497
B16	A11	BI	B	13255	7.1926321283959815	7.377198772840697	7.7060772529880825	11.378772500030074	11.968177728643985	12.99630710029017	21.77806040901023	20.908369151674698	21.11151903	17.405538825719347	18.29517551806689	18.766180325612968	17.70897297695148	16.83766084180138	16.42545515
B17	B1	BI	B	12964	5.696786589964882	6.072122997992298	5.951676129747883	9.357414979385975	10.206794462364385	11.20494776812287	20.18227776459073	19.31480947	19.761040663795605	16.11052572112335	16.81088533491919	17.02741044766497	16.62461710105668	16.15773209108538	15.969369713562898
B17	C1	BI	B	12365	5.612215002165781	6.019249847397599	5.874335034194681	9.087447981034174	10.127890730845884	10.76383327610397	18.22311967680103	17.626576118290497	17.68551843	15.153106135835749	15.158767823814891	15.836129181382667	15.52818322949808	14.81745305224988	14.740035537351499
B17	D1	BI	B	12409	5.871637662323183	5.652468488292198	5.6667529586558825	9.146059320678475	9.663663257890985	10.489380463976671	18.63058781512013	17.755214501430796	17.70825147	15.063204547857449	15.437703431212089	15.65610525228567	15.73022607509618	14.60168131556158	14.164438906048897
B17	E1	BI	B	12505	5.1700410354110815	5.141203960410198	5.047714826185983	8.429358329541675	9.506271661899484	10.900334670825671	19.12281621246973	17.827454336845097	17.89610976	14.492425781774049	14.99679009209039	15.234183053813467	15.13622358817888	13.87063355414738	13.532148361662099
B17	F1	BI	B	11986	5.214128183611182	5.603418798525797	5.639258808866883	9.924704632409775	10.616170245973585	11.73586482600697	19.920256990543628	19.399578355388797	19.43982459	15.942133231377149	16.47190569267099	17.08867275279227	16.32210399237318	15.41110062059308	14.877894965650096
B18	B12	BI	B	11886	6.017476458122582	5.722403848983897	5.711972634650882	8.787520550780775	9.357681588343384	9.758552478	16.17625477357363	15.906081373097297	16.03958456	14.33558853182755	14.80704172652499	15.336746207355969	14.437516162847981	12.982463099580182	12.768845719836797
B18	C12	BI	B	12193	5.707696809615083	6.120621997053598	6.341289098187582	9.680553457323475	10.161787939713285	10.45704494250347	17.38551912401553	17.027611487104497	17.52577221	15.470535067306347	16.31178208192309	16.75636405582717	15.78424082395188	14.84056300591058	14.551139014801798
B18	D12	BI	B	13191	6.042684707204781	6.021330243620398	5.899795098569882	8.904610331384175	9.785109612461985	10.362634456210872	16.75081355984893	17.217756152495397	17.539641669818003	14.688830421238649	15.775917185641589	16.56018870985317	15.169523429942679	14.335749528390382	14.500826571473496
B18	E12	BI	B	13698	5.653536462563682	5.789863427011999	5.907731009243882	9.425496046175875	9.729831576248085	10.081322669961871	17.486017192979528	17.25710009	17.539328269158702	15.382574416110248	15.95064463360809	16.12002355889327	15.67649835137598	14.383471957541682	14.10868045
B18	F12	BI	B	12385	5.839591053982382	6.014437936617898	5.996909442351683	9.258158143399374	9.751043546465786	10.38884350742707	17.01040134045213	16.890010067513398	17.224166391440804	14.88652520378335	15.433723002045088	16.05782494724787	14.92939795792288	14.09738986164558	13.757093131304597
F1	H2	FI	F	15377	8.853373118185898	8.580598308460743	8.314358236	18.721302958887556	16.292497319925673	15.524398774621998	24.28246185333242	23.256109974013217	23.74331386378374	21.73375723220639	22.168951507540026	22.229660954590194	20.31605324945202	19.744426054500625	19.711515382778074
F1	H3	FI	F	15210	7.147782184424397	7.529051257262143	7.583969339577161	17.366642860497755	15.490938814437174	15.035544173970896	25.06767466719632	24.88594490531072	25.13386843040484	20.99051356918329	21.983584708002024	21.679201269013895	19.94575219976302	19.784014679476225	19.463578165983474
F1	H4	FI	F	14863	8.146037442866197	7.869207452325842	7.954040081766861	17.682863508960057	15.337106359997973	15.652620225082297	27.96598680986442	27.365125780302517	27.684023746868135	22.43877880608909	22.856411176738526	22.859387139818995	21.38623911902012	20.949198519550325	20.707434002151476
F1	H5	FI	F	15577	8.720783984093398	8.752068327313843	8.908540264	17.091787503399757	16.47044122380327	17.380542128524297	29.97049079220852	29.29847199625512	29.30620614221494	22.88775661531819	23.591271812175826	23.489011309191195	21.60265752263302	21.726217566137727	21.011823504779677
F1	H6	FI	F	15354	8.443350474836796	8.123288884555443	8.330729506	16.503859926878157	16.21118148335357	16.766257748684595	29.23308645611502	28.560889604085215	28.89628761699374	21.93772252330929	22.686004653439824	22.664646610540697	21.075645608444418	20.663331834355926	20.662966778267275
F2	G2	FI	F	14137	7.085105054025098	6.822047776468242	6.92657767	15.503477725821757	13.320819348347074	12.216068595203799	20.366330236988123	19.80273764339312	20.36615971646784	19.73129089757689	19.283581623329425	19.328758559595997	18.10540939876912	17.316612172637125	17.001336742064176
F2	G3	FI	F	15493	7.575729959281498	8.183761853310243	7.848001781	16.142459396907856	13.789556672378973	13.83460131	26.039090860541823	25.112391308275416	25.41848762503924	20.86727032598479	21.123145524011125	21.065336466463695	19.32197970007872	18.733409570335326	18.012843722615877
F2	G4	FI	F	15074	6.9508505526869975	7.464146804183242	7.672226146525361	15.411042827812356	13.552252479753873	14.088785760088799	27.44046026927342	26.579047018852417	26.83834198200384	21.16457764522119	21.486974306154824	21.425803876847695	19.08748136145762	18.577850661743426	18.673033245937077
F2	G5	FI	F	16311	7.647815528825596	7.791519546057144	7.974078623915661	14.906503439453157	14.483184313195574	14.928151595757997	28.91003693619452	27.606037916066715	27.61129363692084	21.44026518387379	21.744211448268224	21.552485406443797	19.61530157030292	19.233139313625024	18.804860787326376
F2	G6	FI	F	14791	7.043822138687396	7.223014209538043	7.195388519	13.546152843237756	13.508964522324371	13.808679805334096	26.412240025384023	25.606246531959318	25.597354429383337	19.50729611234419	20.001073310266726	19.690345201686196	17.77862957245842	17.377141194938027	17.220773612333474
F3	F2	FI	F	16060	8.003108886402696	8.065651378142142	8.404297593	18.98468160168966	15.637663671640672	15.187957697604398	25.33245488060892	24.140376619709517	24.47947182588164	21.97568222749499	22.168309087653224	21.940173932061395	20.43889215567152	19.271552919721824	19.030411786620775
F3	F3	FI	F	16060	8.005433770372496	8.261135055156743	8.42443232	17.820962097199256	15.561964648682773	15.527577383371996	27.63762037881722	26.740551566144518	27.00507123146074	22.24914396511659	22.721861715730924	22.469201719105595	20.51561511884572	19.693940990315227	19.672484222475777
F3	F4	FI	F	14252	8.139509044901697	8.345578504052643	8.644155096	17.601421072389858	16.82422070838497	17.624119841531694	30.743004989047822	30.122929576189915	30.349281784583837	23.16279525098959	23.781145236777324	23.604117916007596	21.08839736878222	20.809664828470325	20.574448235062675
F3	F5	FI	F	15808	8.348802917955897	8.750766355753843	8.588578008	16.939139019259557	16.904784537952672	17.706126815264895	31.359878578396025	30.373470741374117	30.21882948360274	23.00234945912149	23.290059742263626	23.451165567286395	21.28105137434072	20.774414537008226	20.452279096292475
F3	F6	FI	F	78220	7.366774299378097	7.9370165985091425	7.816796381	15.921230386008258	16.673186376234675	17.47582254	30.106337183243124	29.348951179700915	29.702825646394935	9.893910194250589	11.218788216681824	16.814447715173696	4.361303113	9.743063830711126	21.620955939743975
F4	E2	FI	F	14739	7.860321509423697	7.957541777133143	8.093181961	18.531000502026956	14.687324864059674	13.395988935374897	23.727400649821522	23.038637021281918	23.160843994019437	20.33906527074499	20.557052338464423	20.570109966408396	19.09459689204842	18.633691501662625	17.984701112772274
F4	E3	FI	F	16834	8.045177045682697	8.193704648802642	8.086508873	16.761133789480656	14.377173819057072	13.968803700774997	26.15948575713572	24.892777668917617	25.122091127887643	20.713880328248088	20.798109330607325	21.140209466875294	18.81214985467902	18.279574529058426	18.137772977558175
F4	E4	FI	F	16163	7.121754010365297	7.353011318381142	7.509549642	14.324525736826956	12.72273367086767	12.846522784687997	25.677937384319822	24.94368682376472	25.31895902937334	19.67706397189149	19.951951708632325	19.982515389514194	18.00962353357932	17.925548832761425	17.933029121324076
F4	E5	FI	F	23553	8.836669747349896	9.292165989878143	9.006195365	16.917073587598257	16.61282723606157	17.406794287001894	34.44582615590832	32.25766003304682	33.37158864307974	25.84372908354059	26.610740396662823	26.964338075450694	24.45895935232972	23.779258115612826	23.376362666887275
F4	E6	FI	F	16355	6.644252301730697	7.149968401507643	7.200911312	12.877320508906855	12.816422311116574	13.559321954788098	25.11219417068262	24.468124987666517	25.22661344014064	19.56181541397449	20.057928055483625	20.297549458900896	17.96333164030092	17.490973105194424	16.988701304234077
F5	D2	FI	F	16934	9.739027583695696	9.832060423564542	9.760372128	20.930899735828756	17.937443900133374	16.982436127129795	28.35135090796972	27.32289402904062	27.174019599225943	23.24666528130929	23.313038236369923	23.231634033162496	21.78787618294282	21.125102245161425	20.669007383831076
F5	D3	FI	F	51268	10.235613792092197	10.074622263682743	9.826406561	19.941896536912058	17.190997718079572	17.07441461	30.25580740676312	29.261213826605815	29.572442280098237	24.04356733179129	24.367965379910125	24.171861218273996	22.76503292043382	21.961715335702827	21.625282987308374
F5	D4	FI	F	17576	9.320189282898697	9.172563390602443	9.458002534	16.522743668688655	15.904773097603973	16.523157299574095	30.21373615499122	29.409234611070215	29.68713062472704	23.069373161077788	23.311790162757823	23.121419239838495	20.53524172895892	20.673572720065927	20.601676537059777
F5	D5	FI	F	17121	9.363808887564398	9.574414120306743	9.696396475	17.297847590654758	17.186737672530974	17.768019703813096	32.84846744353862	31.516967863443018	31.645998689834038	24.35305784070979	24.314326499824425	24.453601348625995	22.47708733472282	21.979158454272227	21.690712320172675
F5	D6	FI	F	0	8.811016181841596	9.074852546729844	9.034762068	16.898158077729157	16.89171314454147	17.71875121	32.051214890446914	31.673851069225915	31.63555714044044	24.02034735550479	24.276337005514623	24.807307773682396	22.31045384878632	21.924874506093325	21.806553926716674
F6	C2	FI	F	15601	7.433570475913598	7.818924788697542	7.997176491839861	18.909325924019157	15.589040755250673	14.732804991400998	25.404639376895222	24.376947809944518	24.27278249262084	21.214927794733388	21.082668250135924	20.743569062431895	19.47169881625292	18.852858400842525	18.193368188860674
F6	C3	FI	F	102495	7.649608749166298	7.766520011327742	7.860697674	18.122889275806557	15.630090682673172	15.398646117510898	28.545651710868018	27.47575040800992	27.51284022935984	22.61652201449189	22.391205409200325	22.039528996007096	20.23891802315202	19.893474560509524	19.836185115624875
F6	C4	FI	F	14172	7.856206462754898	8.331764476545644	8.277494668	16.251480279941457	15.340528602809572	15.962510889807197	29.004456743577524	28.28056266904252	27.74729213075814	21.15486558443279	21.263389268137924	21.432831461692896	19.08541780895042	18.948319887434927	18.701920348696476
F6	C5	FI	F	14751	8.569098684278897	8.656962973320043	8.865884074	16.719174644003257	16.51473771142247	17.044095854283498	31.077454409643618	30.011021599019717	29.749135710932535	22.65602804241859	22.575720212419526	22.601805194294194	20.65076568343762	20.566296645091924	20.243511494355076
F6	C6	FI	F	14440	7.954033520039596	7.985380063627543	7.9276861	15.617236429505056	15.442925252324072	16.40657987	29.519546618510024	29.12749260273372	28.70914254380844	21.35852494038059	21.451458059825526	21.702411965311995	19.49035660351622	19.261132704159124	19.049271521334276
F7	B2	FI	F	15042	7.340073682433497	7.0306839247678425	7.019884591	14.740105600806956	12.270544364003973	11.376559728289497	18.77801180023572	18.000803609025716	17.913099481832838	15.975548973292788	16.134855440783124	15.812148646361695	14.56649570962102	14.284986180946227	13.757807857153175
F7	B3	FI	F	71509	5.536572914960598	5.714606085521842	5.6292257534551595	11.778819925277457	10.648059884483272	10.853478255889097	18.795816436436823	17.83687802158152	18.261434117939743	15.14311169863019	14.799328193738525	15.013951672583996	14.01393128406552	13.787093272947324	13.258833500663076
F7	B4	FI	F	15401	7.556708349381797	7.687638451355843	7.552391347461461	14.069046073887456	13.366836282730072	14.009438321900797	23.27374247529692	22.41668752213802	22.245268403357542	18.27618261119459	18.435642543869523	18.639862659388495	17.06308625824632	17.143061866701327	16.905874215840875
F7	B5	FI	F	15250	7.488567760214897	7.557634884245044	7.252571351	13.058412701534955	12.897130024456073	13.547035234370798	22.16610877322762	21.431063811108217	21.538331601184638	17.236182610194188	17.598972035386424	17.720127240568395	15.95901140826902	15.888427201856125	15.559109248583177
F7	B6	FI	F	14575	6.141042254681297	6.191423280635643	6.067595944	11.878264410254157	11.718968682521572	12.462600374672897	20.813093788847823	20.18384187257982	20.08925878056754	16.625398864777388	16.497211056825325	16.679246056244395	15.17410866054082	15.037958224922125	15.081180159692774
F8	A2	FI	F	16423	6.254840021510796	6.361188249542442	6.477214043	13.192188010534856	11.512395955158071	11.70328615	18.93750926065562	17.934641513719416	18.51726316983924	15.62380710647819	15.783432902698426	15.693104276521794	14.53335374053022	14.465917662048426	14.203986556490676
F8	A3	FI	F	20098	5.6868817976563975	6.190800173623243	6.334789593	12.375978098104056	11.82276753269407	12.047078413892896	21.32722683051752	20.26124169043672	20.45114976016184	16.659630050967788	16.953250338147125	17.295934476540896	15.775263312929418	15.552169499186125	15.213834367329877
F8	A4	FI	F	19052	6.517900628270697	6.771619069606043	6.6455135699599595	11.852720096575055	12.005041946502873	12.863430450512096	21.68663491532692	21.621521236438017	22.03774597511974	17.57794641209769	18.282258832641126	18.602389874165397	16.04985682909012	16.208609908409624	16.150746715165877
F8	A5	FI	F	16730	4.869015677719837	5.2062441231365035	5.357015033	9.811945466646758	9.966765632304272	10.293928317579597	18.78343544113222	18.016674024020617	18.39409110406354	14.07522742113959	14.720689195098323	14.767318928695996	13.18260813393782	13.029220700637925	12.843219596646577
F8	A6	FI	F	15266	4.658535659721537	4.676976899705883	4.806446748937891	9.367032257199359	9.448609501185372	9.604216949457598	17.503597626651022	16.86551842169352	17.10360080511054	13.03690381363769	13.802510525960525	13.843025831089296	12.003994814500821	12.070931276189327	11.782537180089477
F9	H7	FI	F	15138	7.561061339084796	7.796518031356143	7.732210111615361	15.589204305787458	14.671582163322272	14.610768961552397	26.708449214149923	26.25128077341902	26.23423230936664	19.87193019406229	20.725050091380623	20.844174954185895	19.82305135222132	19.819180524546226	19.440580676683474
F9	H8	FI	F	15960	6.235805415586997	6.657820784152742	6.560348980614661	13.888560085468658	13.943313038445973	14.475623416897799	25.42259316711872	24.940965285198317	25.33033304635044	19.309787647484388	19.968864046365326	20.148092024883294	18.72122221215812	18.626116160211026	18.454524229664575
F9	H9	FI	F	15098	6.469417879901897	6.833379513159743	6.682948886	13.869919397721056	13.586318715610071	14.234206271314198	25.34686280198732	24.65940457175162	24.90843713196554	19.153512336603388	19.846285592815125	19.854716209625895	18.60357366124412	18.733632445045224	18.427988392194077
F9	H10	FI	F	16084	5.728550623269596	6.262318818801743	6.066954964117761	13.314931673632056	13.881394302341372	14.459467960772896	24.972182429992422	24.16025628143082	24.437686996683738	18.429211699323588	18.982999309387424	18.961064260535196	17.13576105020882	17.373619603885526	16.935903966466377
F9	H11	FI	F	15529	7.124175167047797	7.135296173211543	7.2352920370913605	14.791747825347656	15.484356348199173	16.010787180974894	28.08523370736442	27.186883178564717	27.41206843941834	20.56797747213069	20.968654759687723	21.071188946492395	19.28724786713462	19.645937579775925	19.151756209078975
F10	G7	FI	F	14520	7.919837407295898	7.891513009052442	7.971004422557961	14.735088878819855	14.288996382583674	14.472498331278898	26.267716067420622	25.329727928305417	25.556059478541037	19.68617987735869	20.300110591810824	20.128741320328295	18.44403416717682	18.231491174588424	17.656167147355877
F10	G8	FI	F	13937	7.1375295497643965	7.527082822378743	7.597968871	13.995065333703657	14.288402797882673	14.705308176640399	26.289378360143623	25.65099843001012	25.87012376166134	20.44342285532369	20.890320146590824	20.884403897972895	18.80214684885572	18.621520930761925	18.249943185019976
F10	G9	FI	F	15006	7.574153253951897	7.9414981145583425	7.882034095373861	14.444382925628958	14.998597875183874	14.821239939582098	26.08076810111622	25.853877169252517	25.63418825494564	20.04344006238769	20.458640754031826	20.081603157054694	17.86803670776262	18.003837771024227	17.383662206977977
F10	G10	FI	F	15322	7.875251357890697	8.050810229676543	7.956804269	15.288749833769856	15.508007190181173	16.18281172	27.72942367180772	27.16698900827952	27.45643572861234	21.439722484964488	21.706807905181726	21.532136607008695	19.36149080554072	19.062272439950124	18.793513545391775
F10	G11	FI	F	14117	6.892295343704998	6.999819617598543	6.830687236130661	13.043328270538357	13.479229518099372	13.853054883583196	24.303308766877322	23.83726793506682	23.860531214749543	18.46021112842989	18.700972127585025	18.916325110449094	16.76363681517132	16.665018202731027	16.132627563898076
F11	F7	FI	F	15505	7.079506935343696	7.394973579167743	7.3035288994491605	12.773413117646655	12.274253982878571	12.676604912966999	24.47137997660912	23.557465677232017	23.684382787628337	18.70027038102469	18.904777386167225	18.843430647906494	17.06164231118672	17.088622649263424	16.526918061664677
F11	F8	FI	F	14919	5.788520218564697	6.267683468366343	6.7010694979469605	11.808408334447158	11.874070232369773	12.603061442805599	22.81219481630012	22.432541307530716	22.609584943296042	17.33805042414679	18.177306559796026	18.022022473431594	15.786583601873119	16.036052682284726	15.599145395222976
F11	F9	FI	F	16084	7.053794329123196	7.337052317937342	7.083220648017461	13.308155980410156	13.06440230712147	13.542731920925496	25.10273439707662	23.922115412268816	24.00869210903724	18.98200327948059	19.568760201109527	19.190377814628295	17.61053618655872	17.042177835459725	16.806473553763475
F11	F10	FI	F	14895	6.593585804045796	7.103211762231643	6.98751113	13.323390090606857	13.577216375171473	13.861295765151896	25.811030156515923	25.286660597885017	25.42191536446814	19.18026102331609	19.565334866770524	19.597993376854497	17.63714914826182	17.614631822062325	17.248458564755975
F11	F11	FI	F	16092	6.649435651145097	7.353349712215042	7.59044787	13.300563214040857	14.149530613647672	14.880346787248099	26.38854202297092	25.741609476832117	25.906838805555438	20.15073896523409	20.638324482680126	20.521772151164996	18.24190558947592	18.028115544756627	17.765565968766577
F12	E7	FI	F	16981	8.660748786069897	8.865982741490143	8.94914233	14.342342358190855	13.311056989835974	13.356038084196596	27.088234470700822	27.27125710876132	29.37192272600514	23.28430623441489	23.861148363829425	24.035477280437394	22.10868475804772	22.144671150122726	21.634895924299375
F12	E8	FI	F	16287	6.996437433461697	7.784177398939843	7.5373938496888595	13.168257828881757	13.023641581493772	13.380010326463397	26.15908566994852	25.159308110435518	25.71465638312194	19.94499258129509	20.698995755995625	20.892767449134194	19.07524533362722	18.792047796467326	18.731115141900474
F12	E9	FI	F	17185	8.092285779446698	8.125517909222943	8.061045856	13.360934649860255	13.326292337506773	13.962596104067996	25.85018945484532	24.960241522040217	24.98915291582624	20.37898807607989	21.100000436171626	21.261118792523394	18.93927962665762	18.827982575641226	18.781026034286576
F12	E10	FI	F	16527	6.848151465335697	7.407434347585042	7.3146851836159605	13.910099797105357	14.09282694110117	14.629640256683098	27.72552556885702	26.69083259702222	26.898280499061038	21.14930595084029	22.176484461015924	22.318086150083897	20.20060441824712	19.731821353798225	19.456177305176677
F12	E11	FI	F	16658	6.924869627515598	7.678770215706443	7.735404498	13.509204486528958	13.870492795588172	14.422804873468897	26.74662540639452	26.17161919657502	26.06687488487644	20.81237440993649	20.961975204065226	21.198453596133294	19.27678376328492	18.987561998479624	18.648008500183177
F13	D7	FI	F	14488	9.862337660532797	9.810527643083043	10.101985868668061	16.866024183587356	16.862891848310475	17.107487594433294	32.82300865308192	32.34528657294332	32.86674704288864	24.59197391682929	24.682310027050324	24.837964275396796	22.66643529118152	22.495138717183526	22.125682093927576
F13	D8	FI	F	16918	8.551784779369997	8.761768410708044	8.952311171	16.335500908953957	17.220155209114672	18.260755065079998	32.96145363785292	32.61252138642752	33.03456112731374	24.50319694724939	24.605888155425525	24.808815991693397	22.445844195532718	22.304508409613426	21.876420329472875
F13	D9	FI	F	14468	7.5448795844257965	8.276321406164042	8.224828864	14.969908095927856	15.391379414998772	16.12665274	30.15750616380512	29.78495662599082	29.893972414465736	21.59795312270999	21.862275434901726	21.747013522085396	19.79492939114612	19.823404252040824	19.176040149095474
F13	D10	FI	F	15804	8.352402377662697	8.586695097900943	8.282459343	16.458218671332858	17.677595887255173	18.65826295	34.104270870322615	34.20557110871512	34.284217200237535	25.16649081004439	25.498239531567023	25.688079107622396	23.25866778972982	23.103013888900126	23.023777174498377
F13	D11	FI	F	24499	7.591469739523797	8.080613575941342	7.877717019956259	16.657843138798757	17.910625646568874	18.910584790392598	33.91509718963492	33.63024999247152	33.58044206796034	24.85651169456929	25.640362549740924	25.658606715169096	23.61884964842252	23.370600369484727	22.767099880263874
F14	C7	FI	F	15234	8.016127588871496	7.855481498438042	7.572626333	12.065668476934356	11.511407489466773	11.817686167317197	21.22072509620732	20.85153827704642	20.47551293550464	17.51722481983959	17.118976138114526	17.047603040458796	15.49081850174062	15.431213116048127	15.435735952077177
F14	C8	FI	F	14795	7.505817554743498	7.488802799001043	7.61715707	11.653391794560957	11.445796933815073	12.292951818442296	21.79582310303062	21.201899961239217	20.92060820052764	16.938427681777288	17.150274497358726	17.169860427304297	15.610150713055319	15.603332263274424	15.360611401320877
F14	C9	FI	F	16455	7.244216676577297	7.527998994866843	7.291962937681561	11.835282680932657	11.449349867126772	11.683587981804097	20.837383693312223	20.29076643776842	20.211548139955838	16.68269153309499	16.584447710431224	16.593773873013394	14.987474606349618	14.980800692235327	14.819388303532776
F14	C10	FI	F	15517	6.320647706615297	6.283502420459643	6.4969959395589605	11.554527448549457	11.450953469686873	11.841039359561597	21.208247113286323	20.21659129455252	20.334128435939043	16.89943890837209	16.516824241714424	16.700983765078995	15.078160752668119	15.049509227094827	14.350448067702978
F14	C11	FI	F	15274	7.5129553557953965	7.830521438734143	7.902462815740661	12.454113508941855	12.325785288518473	12.867217106547697	22.40531247808282	22.035293909446917	22.048952500037643	17.75156786569209	17.759805397584426	18.087264804410097	15.965918147604718	16.034062971671425	15.999169531379277
F15	B7	FI	F	11296	3.6755029588779173	3.8801620572070927	3.846865646	6.759443150884157	6.867279612698173	6.870442492691998	11.509211393166321	11.008365677459517	11.552666625821539	9.037088434	9.410768056133325	9.857853882212895	8.951821623	9.165601114088226	8.975415205616676
F15	B8	FI	F	12948	4.258493382658047	4.530950625034922	4.774280534	7.662001530317958	7.583271665842272	8.121378091015897	14.540191465190421	13.913945280067917	14.086481644790938	11.02366081299119	11.572397960294225	11.562725287067096	10.77321082102332	11.106921999536226	11.061227423921975
F15	B9	FI	F	8646	2.549380782929397	3.1495923205494325	2.7660672754898004	5.420207697600028	5.679182324416972	6.186317917298798	9.724892933378221	9.825011532098118	9.812919728	7.505377279933089	8.070866404914325	7.9773697508620955	7.672542589547719	7.966055878502025	7.860610447812077
F15	B10	FI	F	9604	1.1607997639792371	1.6654669027133728	1.8282216225699202	4.961530124063137	5.828163013237173	6.543396265967898	10.587417927752519	10.770761651654318	10.88836392346184	8.009995399698889	8.325595820683025	8.873162470115895	8.012768492	8.029604920442925	8.188146152884476
F15	B11	FI	F	15792	4.5760973575473365	5.6002444147659425	6.0403617012190605	9.526098504025057	10.516880923658473	11.002851496255197	19.244743419263322	18.94768821089532	19.51859376423444	14.99683008080229	15.772917855334725	16.239341840012695	14.52303782782392	14.508992902579326	14.353159106320675
F16	A7	FI	F	16068	5.429445805726097	5.594359264578342	5.857356947	11.503662321269257	11.88725149778917	12.784198140223696	24.112422575890122	23.50046748481162	23.675610610861142	16.60454324719719	17.813470604581227	18.109789842104895	15.26487873929472	15.646701866438224	15.537240149755977
F16	A8	FI	F	15178	6.362011142772596	6.306525008436942	6.428935424454261	11.629770492234357	12.411037587119973	12.906265116052596	22.609672510149423	21.999432962895018	22.433332146181442	16.45773936567169	17.108502419774624	17.350546347680094	15.24699839364932	15.084825666263324	14.865370489919776
F16	A9	FI	F	16140	6.6896736521878974	6.451289789175043	6.631322483231461	12.761078062728657	13.579132963818873	14.168766912871599	26.16823853272902	25.539775635096117	25.950917228787738	18.24741346737799	19.299855078944823	19.603739758288697	17.42636396344182	17.048166946097925	17.130052075373275
F16	A10	FI	F	15980	7.612141695474197	7.648497451426742	7.381632542	13.809601089001056	14.68695942122237	15.502552552793999	28.12146413881762	27.579437796946618	27.892971145072437	20.596715982982488	20.937965032547126	21.024550752677094	18.65669121878722	18.665637535824224	18.430071541179377
F16	A11	FI	F	14157	6.260276091921398	6.684937012442443	6.979505666199261	13.069829021039656	13.414251492600373	14.762203528249897	26.456946716982323	25.52006461306542	25.88462423075174	18.95886016551129	19.382412047502324	19.621778677560894	17.51513738071812	17.350595918386524	17.110297899300075
F17	B1	FI	F	14663	6.171958981602097	6.728660601773843	6.883457592925961	13.746884936332656	11.043280433875973	10.374401031859097	17.98127785062682	17.14421585713982	17.147278222836242	14.90948054605349	15.071383157050725	14.947485856876895	14.00914684808922	13.891568992227924	13.536085278489676
F17	C1	FI	F	14819	6.239549890850096	6.398482594871243	6.458966781	12.911931527218858	10.299504699974772	9.106893255876198	16.01631505793282	14.955519646472819	15.133185777892338	13.92636211384129	13.661562874766624	13.719251063580796	12.754996037244819	12.417644014311225	12.084531266877775
F17	D1	FI	F	14927	5.438001421506996	5.799627485086743	5.96442653	13.185709772447257	10.598670383015373	9.413443325770897	16.126607437660923	15.255671019772418	15.160078262748039	13.288185135534889	13.483214570786924	13.638249905802795	12.24192764405582	12.007961249165724	11.887710410733575
F17	E1	FI	F	3862	5.890064619783198	6.462159233435342	6.380067489446761	14.959876399442457	12.014238539175773	10.195751330340697	16.93151184434182	16.012379904125417	16.10214243935654	14.909446341774789	15.246617281880624	14.925911048984194	14.11639751920562	13.248319673551126	13.134659836924374
F17	F1	FI	F	14256	4.755841011719047	5.442948772010443	5.6458648723140605	13.698292587750156	11.157029154378773	9.604318930658497	15.030647610288021	14.635874917086518	14.84869296142484	13.52031683876509	13.779022259425023	13.365064649103196	12.31628160387812	11.822467196476424	11.652806537257176
F18	B12	FI	F	25947	15.151323172365897	16.61327732081554	16.50521188690226	32.19164019610816	33.92017399665167	35.054856936738894	54.23823119909922	56.20419985282872	56.541423727385435	49.47227654719719	49.55757693172913	49.39666706	46.49586202840372	44.79377757382542	44.06114242421338
F18	C12	FI	F	12956	14.127403653125699	14.609532252477043	14.88760101047106	27.074403457645857	28.15084580374627	29.907219437358393	47.72711780065142	50.036670219745716	51.011933867052335	42.46209051926819	42.22097115223393	42.856461962930496	39.248042732874424	37.934220143061424	37.480081649109074
F18	D12	FI	F	30220	16.61341457	17.197968955498645	17.27521201042576	32.54151753168746	33.65034285211017	34.940688306890294	54.50501007382782	57.10217632837691	58.21939869698224	50.99054582442659	51.95383617129933	52.11015911	48.44610263959882	46.68096760801443	46.00751845375458
F18	E12	FI	F	1416	1.0497453254012372	1.0965290713989528	0.9235148635449804	2.0484442177324675	2.1611257772810726	2.380164438785248	3.549984176015731	3.9846047838565273	4.104507534	3.8953726776671296	4.077974314113495	4.480669987909625	4.354078859429599	4.015393051473885	3.898738660974786
F18	F12	FI	F	23972	15.790634645405097	16.38768062096114	16.845843700202657	30.564451091418857	32.31614274465877	33.37140625	52.24081702233812	54.38535359539992	55.029019025110536	47.45778650681499	48.14019672483113	47.87167732	45.248941487395214	43.192174063407926	42.395339068721576
E1	F2	EIII	E	786	1.6988967402552584	2.9335028545857895	3.0408105340757707	2.8368934960840324	4.443769882338507	4.4832039187988615	5.7364093031094425	5.830545019054635	6.038320513597566	3.9346080383315156	5.4565384287292575	6.1158084251077796	6.288071580663905	6.029172412720873	5.7522645493672115
E1	F3	EIII	E	82761	0.5516980612572278	0.4141699401986596	0.6390101395546903	0.5867193168312133	0.7828675613757472	0.37517542817798244	0.8374868504877018	0.8820433687186648	0.8370431709204453	0.8028304856747548	0.7122659136797376	0.57874665	0.9060532592959047	0.6398772606253633	0.9501120077201914
E1	F4	EIII	E	3830	4.127324944427518	5.242796318	5.208046973357931	3.3487987194605235	5.346609469127608	5.6931770289230625	6.713625801544642	7.940510420211136	8.537884493809365	5.5263387242307855	7.226545990027357	8.140273381	8.912439545541705	8.616993978493273	8.656401574771111
E1	F5	EIII	E	954	4.5329295395625175	4.7557772280591895	4.772242592	3.6755131977728226	5.129329378540608	5.1771124674904625	6.033674785420042	6.794773214349735	7.201986189649566	6.496317192546186	7.313925546318058	7.719371206	7.975300760432704	7.6705915511389735	7.724674766435912
E1	F6	EIII	E	1077	0.3889867299139578	0.5810296058803699	0.8616017484165104	0.4011424509800836	0.5268094414392177	0.15251762501628185	0.7804056320185113	0.8683038385050654	0.9855454807670556	0.6715374577443649	0.7261828986568268	0.5168171688423797	0.5791213726247442	-0.008160097	0.5052734801589818
E2	E2	EIII	E	48451	16.455588670972915	16.77142898888939	17.68906596540253	39.94316587972003	75.04602719787601	83.80391230014907	126.83138613918834	127.29638795882234	127.19971790342285	103.27703414016449	105.39716543865825	105.26191169114958	104.00201866436721	100.76520520018536	99.37189241
E2	E3	EIII	E	28931	34.634227646316916	37.37405702597579	39.55615718564553	74.11138529306723	76.17396004576901	76.41953112709426	104.47996227718134	109.01909961584134	107.44878222697787	93.90889589274919	94.22125928968525	94.90586619356658	95.15502752	92.66356447831596	91.18292466
E2	E4	EIII	E	25500	18.104759976620816	20.03025727414949	23.64706407906853	47.64370488389652	51.12544033398431	53.30270365487236	77.99413643374425	79.75355595945643	78.78989119075236	61.370110887624385	61.21487767793845	61.345981507314775	62.66122817	60.04231068717677	59.16166933119802
E2	E5	EIII	E	27431	26.63860549130962	30.21653630117199	31.05121997610363	59.335254591712626	63.43968786283981	65.15562098916766	95.96810040732734	99.96778982126334	100.46008693329186	75.98280576	79.50156388470695	81.51679883291918	81.38910586	78.10005190506136	77.05112506
E2	E6	EIII	E	43196	19.19796286042912	20.65258280409129	24.12935856979043	54.634829734126626	59.94895793286681	60.742631527011255	89.83564037585904	92.31108313918944	92.87835226921766	75.87695303	77.71923536420415	78.61694171228677	80.46495258092091	78.29965359238896	77.83081301
E3	H2	EIII	E	20293	11.210018979777416	11.079563424320991	10.80563803304813	19.587157276582325	20.56908899591121	20.623107924422264	33.07987238459815	31.583529532306837	32.030093194201065	27.610831075515886	27.58399434856436	27.972024550052076	26.836666493213308	26.176311994791174	25.911258812334708
E3	H3	EIII	E	17293	8.690044678204117	8.690534323	8.569965559	16.047592591774425	16.969420808051407	17.186298025453464	26.28318861899594	25.573236878343035	25.762043388155366	21.793537410812085	22.779397292057457	22.965190638377877	22.464706082761502	21.73235456380567	21.688614722664212
E3	H4	EIII	E	17975	8.050323978585318	8.284222561	8.433547671	15.637339002618322	17.231435153569706	17.403742781819663	26.97569409135404	25.933709561584234	26.317449435854765	21.980978614383087	22.511412092577157	23.06924790407168	22.406872441555905	21.62057044931367	21.610269037720315
E3	H5	EIII	E	17947	8.974602532586317	8.934036973	9.292776663	17.006991558949725	18.248944796175305	18.425752608554063	28.89489112244424	28.141985778803136	28.15254796013517	23.807757851692685	24.226430833171158	24.567607163455882	23.464793201183305	22.59455870379607	22.555907745154613
E3	H6	EIII	E	17356	7.120465041741018	7.969700602	7.920378009098929	14.672280655598122	16.922001032748206	17.381767456137663	26.129946122441343	25.309903890141136	25.008790583390766	20.394917760761185	21.631523790982857	22.04843531970988	20.546457562411504	19.380351311007672	19.475039004530814
E4	H7	EIII	E	23082	13.354160371005118	14.090253581152592	14.297742806985731	31.253811059410626	33.369163044550206	33.85781400358136	50.717036484883444	50.721133848294535	50.31112212929006	36.51264794556678	37.55485875636866	37.93146079687828	36.844153623170506	35.92550763729058	35.48736232709291
E4	H8	EIII	E	23178	13.573816456099017	14.225615321229789	14.49734263295743	30.35802603286952	33.03238714046161	33.82512918289236	51.645957037735045	51.780203484936735	50.80414375282936	37.600797536089985	38.17026488592696	37.691128393748976	36.53936733508291	35.592684208775275	34.952229025587116
E4	H9	EIII	E	22460	14.057927581068416	14.11053618048349	15.32930922582333	31.310042373054724	34.94174516927211	36.18415822401786	53.63952437950344	53.54020488648563	52.73565721239736	38.10357516134288	38.75202420407176	38.412846789239076	37.168643499203505	36.30735151057328	35.92750969686741
E4	H10	EIII	E	20963	14.615044351873316	15.38925968216029	15.43880159326023	33.001670804513324	36.122711160004705	37.48547305725196	55.13324638716185	54.90395728316453	54.25823803010626	38.84604078612748	39.26826632441496	39.06330422321708	38.34290285	37.147588179683076	36.516204449623814
E4	H11	EIII	E	21271	13.001251706480716	13.53247462403429	13.305607973531231	27.54838457502532	30.376371537526104	31.74861872106916	48.25534050543814	48.56587264204473	47.815443518465266	34.60055908840018	35.236583075660555	35.34792813047698	34.139883047130304	33.48269022355028	33.62638360994851
E5	B1	EIII	E	103485	0.4021410109108077	0.5866812014869298	0.6101626894654597	0.7585267828471229	1.4302307619097876	1.8015133126437624	1.9621577917132322	2.5725099147870454	2.982514596875805	1.1824279027309448	1.6915694220556476	2.244791366984499	1.730455768621595	1.732759292047203	1.773055130098812
E5	C1	EIII	E	654	0.24619934122402753	0.46925808941044966	0.5658978438121798	0.5969563402672735	1.2435642767069277	1.481445898163332	1.775297436440062	2.3966048531868447	2.687526608587196	1.0798859355337251	1.4714752627758374	1.6018483780189792	1.2041826084736345	1.5655739694616138	1.7525885863239319
E5	D1	EIII	E	1484	1.8142393677556372	2.4497901720360193	2.4419656183356206	3.536949094256924	5.324933765144308	5.935105221638762	6.750896132688042	7.635223534374835	7.6118985583921654	5.127631013050684	6.133114778945658	6.685583390249279	5.428660086233105	5.998152084399773	5.919237707714311
E5	E1	EIII	E	1393	3.7731041478480174	4.352416892	4.302019749	4.929720669001423	6.389885000756407	7.517382074972661	8.999009757	10.255369611755135	10.026889052584767	7.999070153218384	8.331442865631658	9.006932714	9.583665274707904	8.916336691310573	8.864343803913512
E5	F1	EIII	E	1037	3.4489868185665182	3.862821989	3.9244100808887303	5.036396055823223	6.930842377850808	7.216525300186762	9.415504797589442	9.301739476849434	9.544099055346766	6.735632411841984	6.817636983094057	9.158340443	9.564850886457405	9.043872880434673	8.403381897207812
E6	D2	EIII	E	32933	14.559795348062416	15.22101177046559	16.78661640184263	40.64685822627662	47.512356689488705	58.53492903619896	89.37573829494164	92.39665507505704	91.61222786909967	80.50530986232019	77.77227720156826	77.29998085358727	77.10984548	74.54296790713157	73.05479483
E6	D3	EIII	E	21562	20.976541537391117	21.08260109574979	21.09199123812883	46.92855373639732	53.77769188507391	56.56795827274646	83.76028633379974	83.79353556509695	83.06862816759526	61.54173904020069	62.109921081945664	62.66078184622248	62.06361377312561	60.64396131469558	60.40199702903302
E6	D4	EIII	E	31405	19.364462807469916	19.71143195551349	19.94628850338593	40.383934363382224	45.15323844251661	47.60349988181416	66.39201500730334	68.24843958665844	68.62189261837226	48.893269849836585	50.43779052874926	51.877664551889076	52.13013648512751	54.52570962711447	62.30000235425981
E6	D5	EIII	E	36967	21.747575512176116	24.78604160990199	26.90789237940293	57.04890836906422	60.91351264106461	63.26332131624896	86.81503889179714	93.19868116809594	94.57068940387886	79.29897398	76.57937419452735	77.93603041917578	79.55428092643251	78.32505810133186	80.10474514
E6	D6	EIII	E	20245	16.904412356342416	17.14022597920799	16.69916939995183	33.901681745606226	37.128864346948106	39.04429627810776	56.970372046790644	57.632256310098235	57.29873743384826	40.809724646593786	40.44452282799946	40.55836819244138	40.18953107964371	39.49036272870507	39.925141200372515
E7	C2	EIII	E	6623	17.502768434006217	17.02272907687119	16.81816859049463	38.39983446367633	42.284551922937304	43.96990530059616	62.002559623093944	62.88427452200754	63.232760025002364	46.914138543734985	47.38257282384496	47.76811019133608	46.28682819742151	45.209371410960074	44.88901624215601
E7	C3	EIII	E	1728	24.81014019922192	17.59109120509109	16.22350457359573	24.051019404970823	25.058687241979307	24.945694015579864	35.058427433556446	37.59347706344733	37.341612500579764	34.06620194847648	35.35737717301256	35.45149495888608	32.978627103825204	32.282680882418774	32.367219696180115
E7	C4	EIII	E	35750	18.645128713017115	20.84668038319099	20.38892927375133	45.56122740320582	49.82996255193391	52.13237399561196	78.36798855441704	81.35641694992424	85.33174563398616	75.02631182717059	75.51170095092115	74.95988998952488	77.1916996	74.81526785222647	73.81141658499651
E7	C5	EIII	E	18422	35.63162393000552	32.915314997840596	33.20068576105383	56.28186829800262	56.50238618912551	55.96869197863326	67.38216375125475	70.68670279737825	70.51303284966846	66.77755753737199	67.96098621582105	68.05617786167208	69.44522853	67.34728460084257	66.22821808004211
E7	C6	EIII	E	34797	23.21825221227162	24.34861061886579	24.07238342567213	46.91527086870852	50.94019146283381	53.13617073752016	73.66307168402024	76.21732570704233	77.71981568479936	61.26584794968239	62.60228812007066	63.219108999804874	61.89948230545501	62.75731579279607	63.87142498507121
E8	B2	EIII	E	30216	18.267877733889115	18.36572578767169	18.42676601356183	39.15550593545372	42.99328068232321	45.47856071303326	67.91760313390284	68.36895790092694	68.99834201101616	51.50390825307618	53.61713178030336	54.43127731710598	53.119524032810304	52.530788137653374	51.708743090260015
E8	B3	EIII	E	26222	17.726729484314916	19.51899612135939	22.28780314115923	48.57645674910073	54.88089039654711	57.787142902963254	82.62949540283475	86.53342418820344	86.58038659965337	68.58185306	68.40263237342405	69.12714959941347	65.97533799915601	65.10437347241827	64.58583895489711
E8	B4	EIII	E	45259	17.788806192612515	23.41049795886329	38.39259968823653	66.06292601211203	66.78096137392612	65.57230339434496	111.94671147029935	107.24561954810333	104.94838639867586	80.88041108	81.95991060339075	82.64243332707558	80.05610355	77.39573410645586	76.25528913276091
E8	B5	EIII	E	22691	17.912553468410717	17.05175535790239	16.84434076767193	33.37148252251272	36.850747190670305	38.85218469243896	60.43921943318824	63.177501649786926	63.75552489865326	45.632426395038586	46.510441919826356	47.397187390742076	44.03439335406921	43.990081798403274	44.05897793410701
E8	B6	EIII	E	48263	23.298650714953816	26.762704166096693	27.48024830225853	53.83674769307483	57.28434661561311	59.087346126494765	89.60012152459464	94.27199091997734	95.63835050041287	75.68255103308059	74.14597779311126	75.08110041893868	75.10041734	73.40745572734026	72.42063403
E9	G7	EIII	E	21119	14.563112541175318	15.06660100341379	16.49766974608763	34.00974101537332	36.467322869080604	36.89235311837806	55.01110195440894	55.866659948485236	55.223428993455066	41.507942091994686	41.579069558144056	41.674486920668876	41.22313875566291	39.956110677786974	39.31343979847321
E9	G8	EIII	E	21789	15.939433332003116	16.62108850328859	16.32783661798233	33.081558716145025	35.94439448586321	37.01519832795336	55.103615947845746	55.209941365431334	54.69505809449736	39.31830410468838	40.42614501410946	39.730735763552374	39.45054412950161	38.061901007604675	37.794513047157814
E9	G9	EIII	E	22117	15.090704790207518	15.46295836732789	15.56327991057923	33.32257581840612	35.376694307386806	36.08794846821116	56.160383768774146	55.869013459165735	55.27067820434496	36.99366624975598	38.87749289213346	38.97520432812108	37.51381735364531	37.127601374936674	36.787021790441614
E9	G10	EIII	E	21857	15.214314732334415	15.81200290833399	15.79297080728913	33.64861273145412	36.32101481233771	37.33235450590496	56.23791384375465	55.96307782745103	55.131317402983164	39.08231281314898	39.676882387934555	39.43760749786388	38.293184759028705	37.43051567760268	36.977985780798015
E9	G11	EIII	E	10558	15.398812006859917	16.02510173366029	15.03448133208693	32.11812696346752	35.29198856947271	36.279220071368556	57.192526604338745	56.314590412138635	55.98737576587016	45.348338095668986	44.67665343979306	44.64914198992238	44.19609506558071	42.813713135684274	42.045588242859516
E10	F7	EIII	E	21382	18.767559446613518	17.94344766876069	17.76992857597343	34.95841826453132	38.670336519760205	40.08069857428896	57.64672658280274	57.60108301688013	56.92647217619006	42.744626338468485	42.05085064154166	42.478664511318776	40.960465074740405	40.55949504321138	40.63491184287551
E10	F8	EIII	E	22456	16.630108717682017	17.42098510986199	17.41870111366653	36.01512219701512	38.96149890953141	40.06900236495556	58.56218813477044	58.64062822835833	58.135312514420065	43.75329906439108	42.94092016700696	42.35505774990088	41.92380715187821	40.567787890286475	40.421589639644715
E10	F9	EIII	E	25133	16.921574981855617	17.94628959186489	18.14390966244203	37.92880096078062	41.72013580434981	42.67804062178986	62.57581462198745	63.26500828845044	63.23184632258126	45.028291333514986	46.057009371711956	46.441121952131475	45.359662437172105	44.77468124206678	44.60289686082381
E10	F10	EIII	E	21111	16.852244195111815	17.15011480560119	17.12116796709883	36.54695963762592	39.34145491467271	40.29610883469976	58.00461994383734	57.758878202383535	57.179794546457764	40.802574312389986	41.255694484347956	41.490890456953174	40.05983115	39.37008435918138	39.06105743937691
E10	F11	EIII	E	0	16.287795838830515	16.59179162241709	16.33408190034203	34.067724191233225	38.35378193352181	39.83410738112216	57.64357816410664	58.85538414613563	58.58203865634496	43.079450558510786	43.04432758163086	43.23676083500128	42.14782648027051	41.32212216469667	41.26363146251991
E11	E7	EIII	E	24762	18.22658147523302	18.01863724944589	18.32204423875163	37.19192392552583	42.886913558772804	47.80362142150016	69.20830494159384	71.62572548196434	73.06623668684806	73.52357033	83.14566992727015	82.62361290564728	85.34725911125811	85.43484628889726	84.81821303
E11	E8	EIII	E	26482	18.033075849126117	18.47211213381689	18.38423811806153	39.18965006825633	41.60153499500431	44.80995490364776	64.73753851794994	66.18467661389003	67.05113368283806	59.09542188312198	57.08440724379746	55.79119640904478	56.77617761526041	55.874963822004574	55.690942096988415
E11	E9	EIII	E	36680	24.67098321464392	24.35310234214089	24.79945760148273	53.513502334124325	58.71385781612961	60.994871724796454	83.72659830508995	87.58029635597833	88.75593444931236	70.53509813022418	71.29249430952765	72.79962935021707	73.80763615642731	77.66239336445656	77.69973874367571
E11	E10	EIII	E	17943	22.066987511387417	21.701224113641292	27.608153952550133	57.043132375160724	61.61041293	63.104357705990864	89.50274105707885	93.28277575855014	92.80812191188866	75.3732224	74.11211668442255	75.01923489848107	75.52483488516741	72.65029081164816	72.47515569
E11	E11	EIII	E	2230	2.3870413952490983	2.4824906757240406	2.145297219668329	2.430329663338563	2.952354562580518	2.9515909913771123	3.4556820843370426	4.502588242088135	4.802571887626265	3.1590426860895144	3.6268258466516974	3.8772709527888694	3.2864666896611645	3.959074159839383	4.352491603201171
E12	B12	EIII	E	17345	8.144469839534317	7.9955453435863895	8.010317127206429	14.165123964149522	15.776700695740306	16.949258591143362	24.923883698658543	25.051482444674935	25.449839640867065	17.696891913063986	19.254587116369958	20.31422627630208	18.799381971025603	18.767370316469872	18.96658806968791
E12	C12	EIII	E	17795	7.305898392580418	7.535901203	7.505083296568429	14.381750910288922	15.513152040464306	16.527766330407562	24.16487290223124	24.035917905049335	24.755748116518365	17.201699786925385	18.54625815599076	19.256868941218983	18.138780519796605	17.513651886918673	18.115791386014713
E12	D12	EIII	E	19535	8.020314365999617	8.130128224	8.386396245	15.352550946890922	17.301261657530407	18.576068312532662	25.778878262098342	26.521246750628936	26.754693209379663	18.323098300907787	20.29533085222136	21.03341225196168	19.217049475301806	19.040971226289873	19.381484963367114
E12	E12	EIII	E	21877	11.999340400351215	12.384611850804092	12.573311168271928	22.268794858889024	23.354419214120405	23.819379610633565	38.10672968241015	37.705965556453336	37.68899120707246	27.700098586238287	28.367577682307456	28.85389513726608	27.242719747523303	26.076840271880773	25.71355767319441
E12	F12	EIII	E	22508	11.766493090071517	12.07824481179269	12.064650904445529	21.429049804491022	22.830763476675905	23.423077208707465	37.62457377816394	37.79063153609803	37.52839997375536	27.022382219757585	27.630171841051457	27.77389483168848	26.06586657	25.534930632296273	25.32625958715731
E13	A2	EIII	E	42218	19.130457028586516	19.76111650874619	20.01414540761503	45.37487467544172	64.42226600845152	71.67080223755096	98.39250198997834	98.13760673953534	97.99815018446387	84.78475908	85.84629225976965	94.93491825170157	90.87777833223191	89.00811810660097	88.30327260530841
E13	A3	EIII	E	25077	12.532909121451517	13.55272080212189	13.907488594525631	30.99539948214662	36.43477893235801	39.40949764643416	53.08723753691115	61.34950670610613	71.04065215739426	51.967167873937285	54.30873324547436	54.43905879075158	52.65320572164511	51.722628523755475	51.132855077863816
E13	A4	EIII	E	28293	16.227832897288017	17.04294774080019	17.14680846120523	36.01803951913813	41.05373144227101	43.54801484213836	57.96625660122645	59.85409765313043	60.410308629835356	44.24067848843628	43.92966345059906	44.824856758535375	43.93910823410221	43.58955155796247	43.63769550998561
E13	A5	EIII	E	31557	17.859279717226215	19.96022893535939	21.46234269817493	47.06545227081662	51.429190228064705	53.40539370184596	71.04899385330654	74.36367412970304	74.37781654705596	53.82346611044288	54.85572349136936	56.524565494848375	56.430629078978505	55.54113314753187	55.64313297352641
E13	A6	EIII	E	56602	18.665995599935318	21.25404760921749	25.38695287147003	60.348781969481124	63.99958254542761	74.05601067560566	102.16360421257835	106.65853421716135	109.00757468455487	97.03881883913449	92.32943701671876	92.54826567329057	93.37576085	91.89115475048168	91.27612705628631
E14	A7	EIII	E	30396	17.113397664629417	20.70754672718919	21.21115197278873	51.28884521268863	53.120329902311305	52.40650399739396	76.76873131414435	79.13417115411283	78.31729688047936	59.60512902970178	60.227463445633354	61.12973019511368	60.61702000185811	60.190725577118776	59.866448685812706
E14	A8	EIII	E	32323	30.86030872150412	31.238234917458588	31.576470256694527	59.05176298624983	62.20848968042831	63.39260604756505	84.30691901731184	91.57189129051494	94.78549682084986	78.85606667111159	79.01949161029636	80.61797896561387	80.99977274	79.72106968610316	79.05343968
E14	A9	EIII	E	55357	43.70645269738482	43.947063828650485	41.38868078117273	74.99820315891283	77.15459701645281	77.15058524700666	106.61315861858735	114.01398385565435	113.94089937010386	92.54827117379249	92.02913988380685	93.27769450010578	91.12162876837131	88.77563998938187	88.54371061703041
E14	A10	EIII	E	75662	0.046961027178578085	0.3351657415282103	0.3141235726793301	1.198491057909214	2.398109696706018	2.343780079549533	3.5059530237051417	4.358990315569534	4.086863211022165	2.7844849707435744	3.168923174111847	3.5895646568688697	3.581333044343584	3.398282790487124	3.4962948553512714
E14	A11	EIII	E	27463	25.46686536628922	31.591998828393987	29.28719096748263	48.93371466813052	50.22814912556021	51.55317198397306	64.12941991588914	70.90839418549444	73.46102194506616	63.50553376174599	62.91850543873135	63.67225930815718	62.55797531166981	61.05020257977218	60.09182742588401
E15	D7	EIII	E	23126	21.044222566199316	20.33610737740869	20.22841137037693	35.25081215914882	36.990206012525704	37.666111272734156	53.84412337038234	54.202971479039036	54.058292585317865	40.26454969324168	40.49865871738136	41.05937447920558	39.254292633610106	38.782616348772976	38.731225978258415
E15	D8	EIII	E	22388	19.035554251756917	18.68194064711039	18.26154311675313	32.14199310921492	34.49738204355771	35.33252483884286	50.67455263845905	51.08835267618943	50.865787620677565	36.45886477304018	37.663379451453956	38.052027972191375	36.39432702	35.970583280187675	36.22585236395121
E15	D9	EIII	E	21474	19.835257428045615	19.49918635596729	20.06795009689483	35.61929750967653	38.56595692726331	39.79357021049106	56.37562682049274	58.10974669377813	58.15838174716227	41.36873267048118	42.57337146445606	43.837412893880675	42.141701971369606	41.734315890588874	42.03724444192931
E15	D10	EIII	E	22288	16.962654603863616	17.37655593124459	17.38064397649413	33.17800215320062	35.31752025309541	36.13832192332806	51.81147927687645	51.92305107627573	51.999735491275764	37.74199609703578	37.91158653454206	38.236093131455576	36.83455666767531	36.52128042908948	36.24988561815491
E15	D11	EIII	E	23118	19.869665418378318	20.06708046083159	20.16033065071373	36.16253753067673	39.50232641418431	40.48997281058106	56.765060409211245	57.807895621786834	57.41016388365726	41.307292150625784	42.98358617481616	43.62376691132338	41.69652543379781	41.14971554087768	41.542130231518016
E16	C7	EIII	E	23409	23.568709872947515	23.09076465998909	22.88139592762413	42.21416004932243	43.937228749569606	44.57136467956276	62.91996345889885	62.918201385488736	62.25719972275586	44.95423229771728	45.175671307677156	45.59856384445868	44.21099004890261	44.08953858727258	43.78772811213131
E16	C8	EIII	E	26641	29.285916662024817	30.106997848344893	29.789770279185433	53.47215105221322	57.187369549914905	58.10501795611596	79.65838188731665	81.49996576258394	81.35276095547816	62.289204953842976	62.05841690459416	62.830186105464776	61.42511657	60.82944735624988	60.477243850488414
E16	C9	EIII	E	21785	21.571422819196815	20.584042606582692	21.22617193161583	38.91136596674862	42.49816370568391	43.65105239789076	59.57279185734565	60.56360767296403	60.12034673775956	41.36630030778948	43.21712431204116	44.01766497508028	42.61281484387331	42.282701538358175	42.615595046865714
E16	C10	EIII	E	28896	32.665265581109516	34.03078741835078	33.93310636882973	61.710431247478525	65.83059503005032	67.36757133053736	89.07471150797545	92.59011027701474	92.80221043226037	74.00172784847389	73.61910802689066	74.92166829659807	73.44242058307361	71.03094697596647	70.39257936800651
E16	C11	EIII	E	22416	22.311094518616816	21.875145104901492	21.54570952078183	40.59427039544762	42.839125537547204	44.25365645437796	61.17544072491954	62.227715754612326	62.11457369518136	45.77171415899878	45.611128971531855	45.918022530805075	44.065869880192906	43.59067481619628	43.60894688802431
E17	B7	EIII	E	23940	21.010015301015017	21.33430066573469	22.22124417791743	46.656778544956325	52.891426440261405	53.34243568906456	71.77227370456734	73.13413396180974	73.59992858180907	55.050480168998185	54.195884605874156	54.32644939829068	51.40701006603461	51.918286662517176	50.89409522306951
E17	B8	EIII	E	23330	22.477029856428516	22.43349645312129	22.32261177360433	45.07814185426422	47.99796534059621	48.93799243016406	67.40177746764844	67.45132673945164	67.39547818511356	47.888349425805785	48.14569319324366	48.298926247050076	47.25194973225981	46.63527570365728	46.655147533495715
E17	B9	EIII	E	24467	24.66272203058572	24.16939474271189	24.15987108925343	47.42440583239042	51.410371522575204	52.67697602793226	69.67796826540844	70.96121680109545	71.36824897118926	50.08009980060678	50.41048242973596	51.133109872151074	49.16077886977361	49.16329962816118	49.02606156103401
E17	B10	EIII	E	22125	23.725850509495718	23.27935042880329	23.07044145051303	45.50509644926832	50.02482427368211	52.308245629974756	68.57109348249224	69.63391020717714	70.09542924377196	49.22220016760798	50.00400537004976	50.787579698444276	48.077618341728204	48.45691012469187	48.35138154707521
E17	B11	EIII	E	20764	20.032656182988315	19.84392017924039	19.37145557552383	41.943036010323624	45.08936019220911	45.88814564497156	62.21551890242284	62.10903250950363	62.10825339186427	46.639460369475984	46.49175807645636	46.140466899875676	45.23822163175921	44.63205474544008	44.34694578574031
E18	G2	EIII	E	23788	18.84390931061222	19.01557858783369	19.11941654253103	39.51500388506233	43.80531199934231	45.11382159068116	67.09496829841764	68.07385529735613	68.04801874430817	50.35522300994308	50.979595710447555	50.82007774238418	48.953887400735205	47.648323508859875	47.188455275488415
E18	G3	EIII	E	31832	18.250186417421215	19.83892656230979	20.01472419513473	41.78390415072353	45.26612914263651	46.58079903044006	71.06546190034425	71.62556705616674	71.21990398661457	55.18906220995428	57.20741835039466	58.21156352415987	57.297414506886405	56.03449536664728	55.52910725905051
E18	G4	EIII	E	22867	18.694161170330016	18.98560776800569	19.18597807318123	38.579938775312726	41.644524886002706	43.02776042586416	65.38106418606235	66.64512793464505	66.30897436220886	50.19981765361948	50.19250099856396	49.73920874436068	48.783228315706204	47.34290043674858	47.36741904476151
E18	G5	EIII	E	23577	16.916766199838918	18.04858402474899	18.14170247758033	34.72327075592523	37.460605364485204	38.21890029915936	59.32810990360875	58.39250380588073	57.54238613317166	41.246940957440685	42.46928515389776	41.78627271802558	40.96772118194091	39.550612409494576	39.445462544673916
E18	G6	EIII	E	21801	16.916987384560617	18.23720193042599	19.17046013980663	39.369546395277126	42.60759337327221	43.52622986630336	65.95993046283515	66.73559224740984	66.48282721148396	50.13840499596108	49.87588806920136	48.85710063910998	48.16247518571301	46.855627388029276	46.71136413037231
G1	E2	GIII	G	33460	22.893948442324934	22.759527375456734	21.197310566951327	65.21440516053843	68.43625787	69.39970038643705	80.79194960710936	80.13355252768515	79.58741018936567	65.37931567	65.20221126	64.96261134414004	65.37415687436183	64.17975869558292	63.50114261292979
G1	E3	GIII	G	27583	17.482120714012638	17.607984736920137	17.489616348191227	41.91092499288342	46.688940463432616	50.19482962184645	71.38204412804546	71.44290094050355	70.86802086057197	51.618956192018295	52.16803661	52.88642181392744	50.77440588000904	50.11955967398352	49.736462257074386
G1	E4	GIII	G	1436	4.766382974416736	4.269754623668736	4.366649556208028	5.6828921712819245	8.389867352236413	9.132971946796456	8.745034001868063	11.155966471166057	11.60123607536368	7.203561725630994	8.821253917938895	8.698276440742243	8.333695744377636	8.331857777064412	8.571009906228586
G1	E5	GIII	G	4628	10.096304286147335	8.979562606280034	8.785146138351129	20.958426024001323	21.217246599110112	20.615989012153754	23.11239043659366	23.538833904050456	21.757974529613577	20.978205323098592	19.744781662899392	19.610767235941342	18.429155980618535	18.030967166490115	17.937315741249286
G1	E6	GIII	G	24523	13.564670333431236	13.181472546858235	13.021071142708227	32.84794692169083	35.95561854007811	38.11593268467686	47.386859798567464	49.354314195242964	49.85377667952977	38.265868074541395	38.46382826	38.95620272871794	38.94338955464164	38.69661200035632	39.06696839485498
G2	H2	GIII	G	20054	9.516923020549834	9.774866611362135	10.023338151671627	24.680468616421926	27.68701127523981	29.309620864954155	42.369264976483564	42.27355118217416	42.324233232554775	32.78300437733439	32.10650454	32.14101427493445	31.972859710194133	31.028419172438213	31.079172908069687
G2	H3	GIII	G	28596	17.23698821355744	16.749770537269136	16.58675637091233	39.050278441004224	41.607354674704716	43.101019917827855	61.82573554451106	65.61263219131826	66.70895813790908	52.83818663644449	53.57614735992669	52.97733314373845	51.64158467709143	50.980423722983815	50.634770045108084
G2	H4	GIII	G	40810	21.199010028393737	20.690015992795537	19.653203219650827	51.343911040527125	51.56885647504311	52.09497133807945	80.27275856438996	78.92639546026385	78.41447698298778	66.33178493	64.42167798396228	64.98097229951235	65.14381783155493	63.68192920779552	62.83787555313189
G2	H5	GIII	G	24882	12.406161640389735	14.498600247306435	14.780669435372928	33.237590429647526	36.52185714627991	38.56972433217596	55.96979989898976	59.294584211374755	60.08936085487838	46.10119176658829	45.8454541	46.62760298608214	47.16017065878533	45.91550677180012	45.595968752177086
G2	H6	GIII	G	26330	8.386123268331236	8.315152843934136	8.532763588312928	21.830097771466125	23.562468961369014	24.372378595593354	35.83929782457417	35.314650253521464	35.28393630210908	26.293360448620092	25.799423999439995	26.057810098220642	26.539964110746237	26.193195462665315	26.038086406972386
G3	H7	GIII	G	20485	10.460665344053536	10.568627710378838	10.628250658226928	25.982915728775524	29.281591885189613	30.668193148613852	42.972845589036766	42.953465922028855	42.64180066674628	32.568041070038696	32.453402569147094	32.262554478677146	32.05499889770583	32.034270520379714	31.929062418138585
G3	H8	GIII	G	0	17.463626918843232	17.819399564100436	18.32027490339193	36.299399958818626	28.262038052168215	34.590612742133054	47.58507887445867	52.396659656238455	53.72526762019197	53.758772795156695	49.83501474	48.879723168753046	50.15703209029503	48.605139644323216	48.450558751107984
G3	H9	GIII	G	19970	8.643540198466734	9.575648138400936	9.451808676867227	23.760734795975626	25.979978247551415	27.265966589897758	39.53615916179106	39.67440058085796	39.770990959636876	29.858861671743895	29.317917041121497	29.57595493523674	29.725535699964933	29.146963943522117	28.923427668627788
G3	H10	GIII	G	17053	8.366314846668935	8.756366832694535	8.855087107641628	21.898373498761725	24.29728532734451	25.345188418667956	36.861152447943965	36.74440611005856	36.737024931595684	27.654267823201394	27.92104097	27.353176241171145	28.058643145214933	27.568987169448512	27.520447572087086
G3	H11	GIII	G	18629	9.334840844929134	9.401944827768634	9.348506027858328	24.016756258412325	26.342863715497913	27.339359109161755	38.94996935633777	38.68330390237246	38.282973332261975	29.27886184484749	29.597798112815894	29.32363128746024	30.536774749977933	29.656521339527615	29.533280769943687
G4	B1	GIII	G	20369	14.355598380423237	14.967104814322735	14.828770984359629	31.965378283944524	34.29234768979831	36.162067478497654	46.06245267839517	46.50796151830136	47.397931723878884	33.16416556178179	34.353616386864694	35.237796606138645	34.37677930094574	34.19614697980161	33.840697039330784
G4	C1	GIII	G	26988	14.526518993760236	15.754235007914435	15.75920916540283	34.95940038744762	38.570238551087215	40.860852146211954	52.140207354175665	53.735981691777454	54.89456692482747	39.15760367166549	40.88183421	41.320661289422546	40.58015098516253	40.61823093737311	40.36509257707139
G4	D1	GIII	G	22847	11.059592499851137	11.951832707888038	12.124493802327027	27.794203210983426	31.109242371309513	33.02827179709475	40.097151061952665	41.33790934440175	41.68824747224647	28.928600852668694	30.267994829674798	30.54012907255404	29.58550080882304	29.439356475765315	29.244004341800185
G4	E1	GIII	G	23609	14.508182152727533	14.973728159654435	15.480041300688129	35.754485181084725	39.28183511732031	41.30617509604426	51.42151442086316	52.10907900911816	51.84715501308588	38.16583799305779	39.031465827906594	39.898099431472744	38.91736649679554	38.429825274702814	38.107811040373385
G4	F1	GIII	G	19982	11.273413327668534	12.145333064581138	12.080510806417227	29.938551453082326	34.111917328997116	35.96433239774945	43.422393664419765	44.013306853726064	43.99549795039307	30.69605801786519	31.991909531963096	32.36826426267004	31.036660872457237	30.726199024811812	30.479336243553583
G5	D2	GIII	G	24459	14.045788959384234	13.710108205278335	14.907344778858427	33.09532608435693	37.73678385926081	41.278553930053555	57.90185211386546	59.127301724926255	59.49428431718478	46.93688409405069	46.06491649	45.62431364129124	44.00288829576944	43.28362893373841	42.731570713430585
G5	D3	GIII	G	21486	11.991991494731137	12.114868734142934	11.732421919440128	27.266085372672627	30.31642747561471	31.998787827118456	44.792485626384966	44.74007240968166	44.89363043874128	32.02907431106839	32.90207236	33.102227761160336	31.95785716907884	31.54879321695791	31.099484352908185
G5	D4	GIII	G	0	16.295482287562535	15.644788005615535	16.11314546707103	34.90484551438232	41.60760534357841	46.88842823457775	66.23510925893686	70.11266413891745	72.86807393827178	64.05219819	63.77437958859439	64.12970664983854	63.67936322135523	62.74004999280591	62.64942759931349
G5	D5	GIII	G	20485	14.393500779067535	14.370830789713537	13.95365195029283	30.484927003435928	33.57661674768751	35.792549659555554	48.70553147558776	49.37843326512285	49.25597010591427	36.101787935412695	35.98392851	35.78136690056775	35.474741716307534	34.990733650051816	35.253101368129684
G5	D6	GIII	G	26366	16.423744061866138	15.528231880611937	15.33713759476683	33.16934011360723	37.215689838818314	39.43734370545626	54.02978546988106	55.51160388269315	56.06191373259378	38.41770018511309	40.087903646547396	40.68933614424064	38.78098991772603	38.87604754645891	38.85997867777009
G6	C2	GIII	G	2131	1.4281517837431448	2.8590486749100856	3.151557976180108	5.195444512086725	5.933660845543713	6.321692344950856	8.027509385891062	7.836602217507059	8.021029576215179	6.561323088000094	7.100690682064295	6.969530127562242	7.514680007666035	6.957097602808412	6.9992061849600855
G6	C3	GIII	G	48774	30.495973744262734	31.413301141733537	33.26502347145913	80.28196754949454	79.14930839582132	76.03713073902804	98.00680793863056	97.23559912767006	96.35479545024867	99.90527635	94.86035216	93.50665069250535	94.78169344329054	93.17717401875932	91.74431667060239
G6	C4	GIII	G	53414	31.392483746260133	38.35749708914193	38.642745517856525	79.90325110018622	80.70673723400131	82.06881261818796	106.81053763861557	110.64860263675006	111.49924207302867	99.23495451	98.34705779171848	98.40519498311905	98.38383427608953	94.98312918341021	93.54513855
G6	C5	GIII	G	2709	4.177328135519135	3.8191300878248358	3.996003726298529	7.794645158437225	7.778670384600513	7.7296371636319545	10.13950292175166	10.009010296935656	10.069966025565378	8.911990318703795	8.601067065817896	8.795483111568943	8.737931316402735	8.488107533981212	8.295607534777485
G6	C6	GIII	G	26382	21.228616192402733	21.890768062294836	21.731579387891628	52.927472019194525	54.358163110107114	55.286395794367756	71.65324514186146	74.09392065970106	74.93236567663187	58.58496842	60.20925471440059	61.303509085661744	61.12843071920054	60.085414884951916	59.355701689462485
G7	F7	GIII	G	20868	15.096907552719037	14.638204339134937	14.07363164184903	37.18849173440702	41.95131445107581	44.129957796808455	49.695308253767465	49.77742571267896	49.733888534681284	36.05080621082439	36.842030737292895	37.03307595184555	36.526191767923336	36.994328932312214	36.77025591741128
G7	F8	GIII	G	25536	24.049676334275638	22.945387003930637	22.25304007621163	51.03139907648102	52.081759660888814	52.72279615074446	71.46119114761696	71.66531700512415	70.56496423039748	54.328919342744996	56.54821581	57.406950194457536	56.79905923583503	55.739438948611514	55.12814706748129
G7	F9	GIII	G	19383	12.871021544469537	12.628132621329335	12.297790267687628	30.501818094524126	34.43307182788621	35.75122671418485	40.741743184257565	40.88696955307695	40.66795799645928	27.74015077858619	28.832613432749696	29.086027551725746	28.845841720876837	28.95354374707461	28.837929427685587
G7	F10	GIII	G	19675	13.778938892221136	12.995218095211936	12.63411539250593	32.804809764413726	35.67872681225431	36.664100296659356	42.51636839987567	42.961606158736856	42.988360179774276	30.171487145765994	30.83223295	30.700210614941444	31.213066188747636	30.492856005684118	30.056403799127388
G7	F11	GIII	G	19292	13.375362207344535	13.062822113999538	12.82884148553173	34.929024004980924	38.864282489360214	40.58488557563356	45.83284955375917	46.041481637921365	46.10397948705767	34.56885580825569	34.741193825447894	34.98817493042564	34.74206752865014	34.56436937398902	34.38700476618499
G8	E7	GIII	G	18593	14.312823301683435	13.354225732154937	12.912763542541029	30.299897020858225	33.85290914702301	35.23588346987206	46.56661277095787	46.874102976491855	47.07275988268857	31.54038404082329	33.051242901781094	33.22713351011065	32.33741598960644	32.10216957944512	31.959991804128784
G8	E8	GIII	G	20545	13.696808926229236	13.543710955700938	13.039343706588028	35.88114816576873	38.452889407597915	39.470019937362956	51.93323812350987	53.198971040549765	53.78362669251548	41.37184922188949	40.459629610532396	40.78328781572995	40.89638735633514	40.299593258934316	40.258560922276686
G8	E9	GIII	G	21578	12.974145489376836	12.218565171112136	12.179963273410529	27.95394509021922	31.786926222692813	33.56742543377636	42.37907471994326	44.00611548708686	44.584316508962175	29.01468786189529	31.015214282838095	31.603085561316842	30.442622705505233	30.896189244412717	31.419914975812283
G8	E10	GIII	G	18781	11.713329353376336	11.378575676156935	11.677353657638228	27.91538299451622	31.81923376202311	34.12948829834116	43.933987554519064	45.15559411519085	45.498963019168485	30.904043919153892	31.658853944203294	32.49608471085574	31.574252987141033	31.740970531716712	32.04463569774329
G8	E11	GIII	G	19232	12.057317705786437	11.997476054060638	11.760552552341128	30.03300855241462	32.678195822163715	34.493166860986754	44.80231001974707	44.091757304433756	44.324934735926774	31.43549271488029	31.784242221427398	32.31579053373325	31.928183866455033	31.684720589238516	31.524982493922387
G9	B12	GIII	G	18494	9.386020689440537	9.827906108094037	10.14540415244203	25.689091942246122	28.626594202154216	30.504875920921656	38.020120449202764	38.89799787854595	39.37014344978758	27.350345543846792	28.534181400715397	29.661451475309644	29.677878791991038	29.35472085177001	29.451678875342786
G9	C12	GIII	G	18278	9.270451643317235	9.227150795684835	9.726212081719527	23.371223986908724	27.173951657409212	29.187606117600957	35.557612109761465	37.72409938765186	38.36996778677057	25.265149201328697	27.377148075737693	28.21481154172324	26.978583554462734	27.596382045223713	27.999044657157583
G9	D12	GIII	G	20205	10.685500290625937	10.834725583814336	10.963974618633028	26.966925086632322	29.06593461028281	30.027367933522058	38.320547750758166	38.72767756053736	38.664452140350576	28.404800901775296	28.686832658583896	28.834845644057143	29.431657453461536	28.994825573836813	29.404058227857085
G9	E12	GIII	G	18490	9.992870418145335	10.470805122876236	10.467924554533127	28.201224710643025	31.15111124757751	33.05671937320476	40.15543754466766	41.047978247323854	40.74367213839828	29.32777444163259	30.45643814	31.326055325812842	32.223438586872334	31.308430801132616	31.451355893715288
G9	F12	GIII	G	18186	10.478312031328636	10.617490654790135	10.552400148211127	26.94552687866902	30.61163435151701	32.03742158893706	38.94959677384767	39.71037169467665	39.949826919523275	27.777537921609394	29.052161641437998	29.540748151391046	30.257409316148834	29.319209331652715	29.155855547930884
G10	A2	GIII	G	28261	12.766167375046736	13.216217963170937	13.016934386213428	31.077180687564926	35.51098080340361	38.099976429553855	42.81803234410506	44.96117524026306	45.18089012385377	30.16067476679389	32.207532114017994	32.972348566714544	30.506363059924535	31.128913990645515	30.726480796391485
G10	A3	GIII	G	33568	14.264077118561636	14.573263878588435	15.087625398257128	37.608550942763024	41.41591652830611	44.29267481308486	56.674065074730365	58.55449479866266	58.80253130362347	41.31737616794959	43.48485208	44.89586854682824	43.76838211560573	43.57705954114751	43.36717498989989
G10	A4	GIII	G	22974	21.29832577118964	21.359157248337937	21.19956149838713	48.201483592312925	51.60163343274791	53.288784344804256	67.33058862768347	67.94653233973685	67.04763688675398	50.63648006995749	50.10149279	51.656527475616244	50.017597040152936	51.07702062115161	50.391066661189484
G10	A5	GIII	G	31493	13.681325455013935	13.557534068648337	13.382408809692528	34.59377269674482	40.435183331498216	43.424084982026756	55.43448319757557	58.15005394174595	59.28031057316798	42.799951970553394	45.472066997348094	47.739691306346145	47.88708242481384	48.05722958357001	48.11912474672709
G10	A6	GIII	G	27687	13.629242421786335	13.950608529324537	13.718420285029929	34.64139700898382	38.43913397859191	40.10917311962846	46.521741472104466	46.91700343411256	47.54712993870868	32.867190109409194	35.86429233	36.68910627985325	35.82826609010104	35.89510255064022	35.882659258985385
G11	A7	GIII	G	19970	10.221724341328036	11.742248469910535	12.017524902575328	28.776430350696728	32.821082290858314	34.53842692298905	42.382307006670764	46.33889872141846	47.31491077149258	38.19657810654489	38.72209712	39.75833432944225	39.77070616782893	39.69679188419941	39.998766938145586
G11	A8	GIII	G	7737	25.899136758742536	24.277871892986237	18.54292552136223	32.520199412508724	30.070571816406115	29.560829096300452	38.45131555390076	40.32471719436475	40.16852166736068	34.85214153608489	35.07144351	35.54447682948535	32.89694451328664	32.44924365373881	32.59892170777299
G11	A9	GIII	G	27507	10.198953339496336	10.443829056534437	10.374482567107428	28.632435951099524	31.009478776052312	32.505711502923056	42.41809434391597	42.612615327917965	43.19619307877838	30.759894288781695	31.32188937	31.889129559392746	31.180391463360035	31.386403988929317	31.126190841731486
G11	A10	GIII	G	19543	10.762384657919734	11.250540445373936	11.17985584590123	26.847413378928522	30.012660342161112	31.818654440123055	41.908063001933066	42.59316357486736	43.55854702886998	30.232626913977995	31.598234793837094	31.95234327109394	30.829992958489836	31.221575291847216	30.878466060247483
G11	A11	GIII	G	21546	11.600488825849935	12.151752017024638	12.263370694336128	29.01660075058342	32.87497021763761	34.90398679490215	44.600570193555164	46.07537721853596	46.298355721448175	33.74250555112479	34.23841257	35.272275141012244	33.79608354250864	33.657764632941216	33.137217221676785
G12	D7	GIII	G	26968	22.09667828326174	22.464399159919434	21.74688510910913	47.073358887511425	51.58303185041261	54.276024819707956	72.06666462324667	73.51061475220186	73.17666329820588	59.74917024568909	59.67771696957539	60.40761949081124	61.98404588029953	60.52929474478681	59.68015426862748
G12	D8	GIII	G	22101	20.822887096318432	20.635157087115136	20.49491837480153	50.03842191420303	52.256204013863815	54.370195616250854	72.72913532361436	74.70860124783606	74.11743431107857	54.87769219028309	55.948540050638094	56.86612728724964	55.82230398289684	55.461821160901515	55.152484626703185
G12	D9	GIII	G	25803	14.896472385771036	15.027332356939738	15.05705151024603	36.547312061418125	40.939791945640316	42.52628364940225	57.75539008888086	60.785083351631954	60.799082246527476	44.76568554381829	45.244010540032995	46.00450054437775	44.33470574032043	44.26440687067721	43.853695137948584
G12	D10	GIII	G	19842	12.749605959805637	12.226375984795038	11.858392838356227	27.793025384819423	30.39046824420241	31.871404683384952	42.275437308764864	42.61234768488026	43.20185893143467	30.06232929654999	30.34522875	30.95625546605714	29.917922072015134	29.829419841086512	29.902975551946483
G12	D11	GIII	G	21833	12.369218996047236	11.764229449316037	11.63215086266553	25.584338106455625	28.918202802092615	30.68758524642646	39.620777355837866	40.82549805183845	41.57402615720687	29.619881760029095	30.423908403141496	30.509753459910346	29.487003539103736	30.063186010713018	30.600362640118384
D2	C7	GIII	G	20341	15.839079257050836	14.996875535410737	14.207853380682028	31.88300215852812	34.50487864716551	35.96070661114315	47.785305545838064	47.77880071525935	48.220257898816584	33.76110528293939	33.96827828	34.10758238298634	33.75291428543363	33.871420296364114	33.90714130863279
D2	C8	GIII	G	26210	18.456430923701937	17.491863485819337	16.867244695745228	39.78572400064343	43.24924651360271	44.51910928271985	58.55491419544566	58.32535131901446	57.35620003895808	45.009648594905094	43.821762166323396	44.064191340773846	44.56348463740564	44.006342717230616	43.64638456787659
D2	C9	GIII	G	26051	18.530477250463534	18.716036902946836	18.51645999284903	43.96295410908282	48.24794174755451	50.03481082999765	69.14931940580136	69.29704272506746	68.68655284837168	57.02744583823699	54.274669478162195	53.982429478242636	54.61951687642224	53.630044362704915	53.055418207655485
D2	C10	GIII	G	21339	14.826066659961336	13.462181523311635	13.16083111512063	30.579306308100122	34.08802810481971	35.44379874610256	45.556922432031364	46.63012536960946	47.441546913513676	33.491370335978395	33.871613659058596	34.44015099421034	33.573040226937536	34.663223063418314	34.868140260898286
D2	C11	GIII	G	27423	16.549755147123435	15.422562982263635	15.039791498807627	33.75410855838923	38.278835788964514	40.61206819211416	51.24088184677637	52.257915655124364	52.99659026782818	37.91305922066359	39.38096676	40.01032374520794	38.55699410680474	39.395832462149016	39.78334952708578
D13	B2	GIII	G	23026	11.550225721937137	11.877461176429836	11.665930929267027	28.221361711215323	30.02460414983681	31.374507003084858	41.88115585915467	41.22485867702396	40.87808882542558	28.513976388988496	29.062294469109496	29.14189730470694	28.566863352816835	28.335470479803817	28.032821366781683
D13	B3	GIII	G	23633	12.191351662123735	12.680024586049335	12.628466334841427	28.710812837465525	32.76463611212871	34.41058561468545	43.942740020444965	44.615203983312554	45.24456094599948	30.97781243402249	32.869947675167595	33.861775348670136	32.52869894867254	32.68977458902941	32.44828847001308
D13	B4	GIII	G	21913	13.357007509075936	12.935178553724036	12.73795091215353	29.685114299313923	33.254548077847716	35.05892726022015	45.69935818542776	46.05855349307936	46.39280683793788	31.459236012262593	32.584449023371896	33.272084916271936	31.906453144683635	31.436554870259712	31.456709811537387
D13	B5	GIII	G	20664	15.123140364487634	15.135359438457037	14.71406430082573	30.759310708708526	33.95680872579111	35.383943644009854	45.14359897483197	45.878851058210856	46.27320014256358	31.47345351666859	32.533678871152595	33.00781223572484	32.350368158247136	32.21936811738451	32.62103429860218
D13	B6	GIII	G	20880	14.962567879908937	15.324411709004636	14.584319333950727	31.536516080492525	34.641580450712915	36.59113335049975	46.28180289095007	48.140705315109855	49.07638327911518	33.95485957831549	35.474557256698596	36.466593253075544	35.38528670052703	36.280596093823114	36.36263576191499
D16	B7	GIII	G	42202	16.115393981098933	14.850946143586334	14.191594574683027	34.359105252217326	37.06630888988991	38.83075977632396	54.37419540888006	57.045104679413555	63.242112468411676	56.53904190414949	59.90276461	63.110721264439846	67.37628610616783	67.00851576810471	67.01956318
D16	B8	GIII	G	11922	21.607855801897834	18.091101161434036	17.84636783580723	20.939954506038525	19.013561892302512	18.095654329070154	23.139138955792163	26.037075024260755	26.232594239119475	21.799701877914494	21.853005445824593	22.23665813229634	19.259879783139237	19.27996160300121	19.672378411474586
D16	B9	GIII	G	45342	12.673157688798534	13.276618113514537	14.39110785045553	39.47677307389812	52.79233228641491	59.54773649458196	89.24526432361526	104.39988857288205	102.14896674112367	79.44013656	80.2797597	80.41026684221205	79.02516207029093	76.83472293883561	75.60012589441249
D16	B10	GIII	G	20110	13.418680571185634	12.053756052508835	11.650030238759228	27.351702095219025	31.341038089886915	33.225267346810654	44.67108030333637	44.973189669514355	46.27919016983847	30.617150807294593	32.666102655953594	33.18775773277804	32.64510135537084	33.05719220795532	32.992796135128785
D16	B11	GIII	G	18087	9.828341585011534	9.245564232366135	9.714538303	22.911681947688123	25.78399389757491	27.92531374822226	36.29155309945477	38.31538531522506	39.267084084334584	26.80353067101619	27.865512160925398	29.05604389809194	28.228856574373633	29.035893083118218	29.389171054318687
E1	F2	GIII	G	29997	15.143366214140235	14.858271095938036	15.345625820338828	37.689076587227625	41.639563636801014	43.529721056252555	59.41119617677086	58.80989338118705	59.34501375329998	49.04762994173829	51.16674725	52.955286506323745	53.31986127853693	52.332145765599115	51.466147331973986
E1	F3	GIII	G	24734	17.177617766843838	17.158150515018136	16.71745770147343	36.90999002119232	39.811219505517315	41.18873246268706	58.10984249578436	59.52395242022446	59.339793283434375	45.32390295442949	44.893511062687395	45.29459435671835	44.579408305717635	43.192843140147815	42.84216754185579
E1	F4	GIII	G	20688	13.089232601173434	12.671861957455835	12.27672282181073	29.016119533955326	32.514102545845915	34.47855567222315	46.81503917581726	46.82189585444196	47.20837438883558	33.211343903600394	33.73545674	33.86443444845675	33.64619871637393	33.09319414518202	33.08138683726438
E1	F5	GIII	G	19411	9.191600436887734	10.728051219445337	10.866192390433227	26.348408338043328	29.209544663901013	30.95797553712635	41.73348985496317	42.16038338586306	41.56306417236598	29.05935920514269	29.431339773808894	29.782945959911242	29.189012436425234	29.067060963911814	28.950904801590788
E1	F6	GIII	G	28536	11.182988120922134	11.078030197941736	11.115870889580329	28.284593920545724	31.74867446876641	32.908541967105954	42.23875179536486	42.675583614960956	42.89860532407067	28.697527220560893	30.384123423228694	31.180557220119045	30.75583615600984	30.086349500471115	30.104743831008186
E5	G2	GIII	G	22747	18.864255588420036	17.571938714853637	17.25766305819813	46.000992297656026	52.515818069962314	55.09628944746535	62.11716539987006	62.00313715777615	61.65083402520827	47.47025611579579	47.38786514	48.283586798596446	48.26929020971623	48.697552789776616	49.111217673268484
E5	G3	GIII	G	39968	20.835141871625233	26.282609408682834	30.86158857191363	69.91397655784473	72.18108327531712	72.41471389830537	85.56150356589497	88.10812258581535	88.90755965108927	76.77332381	74.99374410052359	75.75585646592835	76.01654746141483	74.53129721916031	73.52482262
E5	G4	GIII	G	2258	4.196203105743734	2.6637410194595352	2.3655147610698783	3.702343106827824	5.011604343405313	5.426826090139954	5.869098865587563	5.923450773817358	6.212816236123178	3.725006900841274	4.755580433869195	4.860804079094642	3.911043773630446	4.301343561233953	4.7630726454258046
E5	G5	GIII	G	14041	21.544938466461033	23.469805416737735	17.19758136205223	46.611114373247325	46.83079706549081	42.471142640281656	44.13121962923137	43.61530402184036	42.89182459799568	38.29718448823099	38.34468165	38.64357105320015	39.992700245404336	38.17753537799582	37.748280157498485
E5	G6	GIII	G	30312	13.285008474504634	13.672911447297036	13.651794541919429	38.073310484173625	43.331783270782815	45.93796733830585	52.579228202011066	52.797474479654454	52.862710308404075	38.046035290303195	40.07088309	41.116158299819546	43.24460967210874	43.314966729529914	43.214984154294186
E11	G7	GIII	G	20285	10.552662579720336	11.724210500327636	11.69705444386873	29.344405190133322	31.84313458600851	33.45151577650255	44.61331264885946	43.58555795775976	43.64415029409868	33.71227493158409	32.3773098	31.77100583340074	32.59552640130333	32.076704748466916	31.99934392763908
E11	G8	GIII	G	15461	9.173821583960736	8.753495560829734	8.361309960340828	17.617338318762826	17.88668163651961	18.024805229878154	23.08184789157936	24.851751577055357	25.07335149682498	21.840704222375592	21.04409419	20.998642259491344	20.627602637898537	19.99070919600541	19.674785437661285
E11	G9	GIII	G	20381	12.082636319170534	12.528907086223036	12.405547653259529	32.158874550155424	35.711907624039014	38.46148591725265	50.695473497731165	52.16843594732735	51.78036640773978	40.71021326061549	39.665980091356396	39.629092731996636	39.56117049316583	38.982965095445216	39.10002670270339
E11	G10	GIII	G	17317	10.111185349081035	10.344395299821237	10.40408157136703	26.76872582247742	29.69313782997331	31.782729157437856	42.78408364365057	43.155975916586556	43.286829809131675	30.704091796916494	31.451111478890198	31.292242029277244	30.751783255348133	30.34859970768761	30.182725112930683
E11	G11	GIII	G	19798	9.698294555827134	10.245757198210235	10.319227829431927	26.198136920455326	29.444682553281716	30.727869071283457	41.11831814012287	41.11815057904326	40.92690726601148	29.543992859214192	30.01050369	29.986478782250845	29.934901787370134	29.366877149494215	29.306977199363885
C1	E2	CII	C	24419	14.53659518	14.362541459975063	14.450886228013164	28.55661922023325	29.659194217596237	31.01550222757877	51.76260461523805	52.09111175630451	51.21059207122257	38.60524995263293	37.7259888	38.39826903196243	36.83138508471479	36.11486490934883	36.191292200920195
C1	E3	CII	C	26526	14.025377930440602	13.537278009595564	13.636985608641666	28.09396748482675	29.533370666818733	30.939096622013466	50.06921249759295	50.37192086	49.94921457350287	36.10972641176243	36.58704192	37.24463749075193	34.00046706377539	32.84247183349523	33.15948103556979
C1	E4	CII	C	1269	1.6396155360999307	1.3212916798370227	1.5881666447923255	2.101464831864158	2.394211025600427	2.4382440592261494	4.281230209208236	4.165334548703306	4.203752640712332	3.002856318	3.063476608935515	3.0604716514558596	3.0793889392977327	3.0305597940033646	3.363132588
C1	E5	CII	C	1237	1.942810183699331	2.5661043592357933	2.5140698998744053	3.488980283176428	4.114738739555787	4.173683999	5.375279135203347	5.874195841969605	5.8256805936800715	5.1460587503579704	5.425348192850854	5.590890301452529	5.486496416354423	4.913119833906004	4.984280317
C1	E6	CII	C	3376	4.131361744	3.704346126952503	3.8593166099592846	5.661316372331848	7.1879470491313375	7.738006921	10.778469047767747	12.157602863889304	12.299709410707973	9.515074253616831	10.007458081460396	10.34596178484023	8.597354684681491	8.384181162784435	8.80800226
C2	H2	CII	C	23110	11.329711446654901	12.000047018230962	12.145669347488866	26.442799329529045	28.355349780216436	29.95359516816857	46.116190189405145	46.454087216972205	46.25142760281467	33.97812317923863	34.005182718574694	34.53627822697793	34.04240096622569	33.31315542857644	33.40444647150509
C2	H3	CII	C	21845	9.624334839	9.684004687202464	10.075504793851666	22.104519384674447	24.346343682802136	25.66089150900207	39.688270241122346	39.59256534	39.16076881648827	28.93268638959003	28.788741565967996	28.896345316323128	28.234557491200892	27.452928370017133	27.41500381370109
C2	H4	CII	C	22065	9.773714277	9.995236606498963	10.125434527092866	23.077710193645146	25.236829173537636	27.00441164550987	41.55042827923355	42.08617019	41.96774824893737	31.23216335142733	30.647102065681594	31.015887256629732	29.51843220070069	29.02556528634713	28.94581929467929
C2	H5	CII	C	21538	10.56857784	10.616174347530462	10.631953257925565	23.63857640827235	25.404106913354436	26.735359929586668	40.77218482151835	40.96415098190371	40.774028982525074	28.65544490192503	29.17543383	28.776833802798528	28.394335039819996	27.698399002416437	27.701211580219592
C2	H6	CII	C	20281	7.458653757	7.804319857507963	7.873212001281365	17.641307550165244	19.406592914048737	20.136037404058868	30.317408380417547	29.928162753834002	29.636482578807673	20.99634828995073	21.044849232511094	20.889631072242928	19.587091035433993	19.471793031081834	19.08830583320009
C3	G2	CII	C	21686	8.754136115	8.765963622990762	9.002373779515066	19.484201209267745	20.491245777349235	21.81991267216317	36.06114975430355	35.908178	35.27339842354907	24.83104606684563	24.887943340621696	24.793959722558228	24.164896418104792	23.411837650559633	23.461973811111392
C3	G3	CII	C	20537	9.491357037601801	9.660339868701463	9.324298717014765	20.832598244824744	22.378948749173137	23.55209079030027	36.90657401296825	36.53236525	35.70083125386297	24.794831380714932	24.737409272344994	24.74957742953043	23.947697063760796	23.334892786549435	23.28297359290569
C3	G4	CII	C	18557	9.015185014	9.234153400136663	9.562919837721365	21.24430701220215	22.562131673164735	23.63713754088397	37.41691514237045	36.691291265250705	36.24180188500537	25.23479221788433	25.287128643184996	25.29188441657973	24.561094846602195	24.146656431422233	23.889891794060993
C3	G5	CII	C	19515	9.397223217	9.438080555446463	9.289898979325365	20.809741499272747	22.000913682126836	23.34580976982037	35.648096651867746	35.290913875786806	35.08994347509997	24.95497458287403	24.981018011383796	24.84343067171423	24.088131556109293	23.347085152461233	23.607507361158888
C3	G6	CII	C	18717	8.616567702	9.375236312836464	9.270769421123866	19.789924944154848	21.737457096168836	23.05176452595847	34.83571206668925	34.51735624	34.36255927848047	23.42137903127043	23.652232390819794	23.58623075353863	22.268886443422893	22.084821240268536	21.776087935736093
C4	F2	CII	C	23178	10.15790657	10.226936243420363	10.419709965045765	22.54497709906535	23.960928202551536	25.57854159616887	41.36861899099315	40.61973397	40.141527774157474	27.827919889465832	27.496021533417597	27.76448255501353	26.153810853122796	25.582540681840136	25.60428445542769
C4	F3	CII	C	21578	11.594485170202802	11.567538841770762	11.636184744577864	24.559435394728446	26.970737171929038	28.63727386358657	44.18498678745135	44.6238699	43.92238962458587	28.64252270616413	29.739306676980696	30.086380537182926	27.237097917873694	27.322676242019636	27.18852940352089
C4	F4	CII	C	21362	10.520239311852801	10.943470755669264	10.703085225593965	23.20294002582915	25.104136357768535	26.51870688044237	42.31792871865375	41.686883577339906	41.37350492529527	28.223321928828632	28.459622519594895	28.470092169946327	27.098730807161193	26.192149681250033	26.220799683278088
C4	F5	CII	C	23162	9.690074606825801	9.986948320018364	10.314560021989266	22.615014040586146	25.204554359351036	26.57489332474097	41.16855284365235	41.38527873	40.83603650824687	26.27353967286053	27.098042464531396	27.31947310419453	25.500179818811393	24.742853877419034	24.995064888053193
C4	F6	CII	C	22715	10.095685649987201	10.438824606859862	10.571046463878465	23.52737140537745	25.940757256382135	27.61662375185297	43.36060653901795	42.4324084	41.87509890300497	28.063408416348928	28.315394203098897	28.719030106810628	26.978656914504093	26.133435769414536	25.88355567619609
C5	B2	CII	C	22061	11.35741219	11.354519376592965	11.657856034830964	22.109570317722046	23.274102480170036	24.36751285078987	38.03875903148375	37.34853594	37.32243107856147	28.61204779217693	29.021389444265495	29.385760115432632	26.904792019826893	26.701481077881535	26.62788821968919
C5	B3	CII	C	23740	10.46346211	10.482742117219562	10.337519228345165	21.354688763368245	22.943037342639037	23.94684563159267	37.37561602244955	36.60850245	36.76424761342087	27.324133729825032	27.729168484125893	28.22712539623153	25.549150903965593	25.234186988663733	25.228173157105488
C5	B4	CII	C	22001	11.73272942	11.257215781065064	11.084762243691765	21.676691858881348	23.150399463049236	24.67925073432297	36.53453694085645	36.641200504440704	36.98158239142077	27.817385149442927	28.55478833	28.97129936646533	25.671530581837295	25.808828661509633	25.814446303002192
C5	B5	CII	C	21698	12.5483156	12.158267804822863	12.029066674208664	22.59893625981305	24.064248824121837	25.20675311945687	38.23799928108715	37.98736335	37.947438327485074	28.650090167943233	29.40875335	29.36454154725623	26.521153979374695	26.099369137276334	26.60308781291379
C5	B6	CII	C	22424	10.65647677	10.404275065301462	10.376444236312365	19.82970653625295	20.664997680793036	21.51247201187287	33.85161850519525	33.064726316033806	33.44927045161667	26.15509865379003	26.734723273713595	26.53561963116833	24.067436235162795	23.740755988209035	23.781815554382888
C6	A2	CII	C	21538	7.929585616297601	8.187280363571563	8.137943244953965	17.22067958406685	18.248717563572736	19.33418965073357	29.83617185347945	29.499356126069003	29.727880557407275	21.67821993488153	22.135078113613496	22.43537022908713	20.451268105216595	19.793924909523234	19.847398798067587
C6	A3	CII	C	21035	8.932617308	8.732735708277863	9.217733947633766	19.09429575437705	20.306068350283837	21.278006308016767	32.621445861763846	32.10105892441641	32.03528079484797	24.31407387057163	24.542708103994897	24.27812908833043	22.140549093724793	21.758028554067234	21.64407467563769
C6	A4	CII	C	19918	9.869283287	9.843649590943762	9.672851349531866	19.419296775583348	21.034210610991135	21.83874228541647	32.73661829297925	32.601002877091105	32.58154111795187	23.66246005774693	24.060417803310997	24.30624171480033	21.595607330776893	21.312650414751236	21.580397833097187
C6	A5	CII	C	21111	8.100395487773701	8.313819011867864	8.566020913713665	16.266443208046248	17.873886567087037	18.44134008063847	28.192554273488447	28.628400663418404	28.907195270920575	20.41436307626753	21.515062695547197	21.58578716551823	19.150342170957593	18.850346385936334	19.05880321541659
C6	A6	CII	C	18805	8.521060219129401	8.590799331460163	8.173494311624765	16.650450435742847	17.971359589452135	18.478038676950767	29.369540638870546	29.128513631183303	29.55227846733137	22.12921560630723	22.431673420997196	22.50762480455883	20.518583293020892	19.893516073258333	19.898888928246087
C7	B1	CII	C	21147	8.971110864	9.190135273672462	9.088264724124665	20.357809650143345	22.949993325394438	24.67119492135387	35.857527556190746	36.775778208438005	36.67080144932227	24.20940898607223	25.520261610070495	25.59186445582293	23.827028730401892	23.712947685850935	23.284580738526692
C7	C1	CII	C	20405	8.06891554	8.186599680048563	8.360446659841665	19.33830466917965	21.069580119116136	21.99210093931897	33.28569031094125	33.13634435282071	33.06600287858257	23.043904991232132	23.681793823504695	23.371253941870428	22.510125025664195	22.199448316145933	22.359174791306287
C7	D1	CII	C	21853	9.183912223846301	9.572159304456363	9.600539202340165	21.44875508876605	23.456752009145937	25.03830945844647	36.222211516658746	36.322476048545006	36.52356960168747	25.739106378758432	25.937994926804596	26.21092498222093	24.448070989423496	23.981830794127035	24.17698510805979
C7	E1	CII	C	22504	8.336076923183601	8.776384776924964	8.722617567319466	20.31820930444455	22.906508890701637	24.356777977483567	35.00273197414025	35.470972707231006	35.441169307056875	24.75860522072453	25.450134340830296	25.66264142076663	24.252669727582795	23.804216660813633	24.05607540057199
C7	F1	CII	C	20987	9.142236829	9.430940583526763	9.329238538139865	21.730243343794946	24.046955664228836	25.54157333073167	36.94807953274485	37.603994583330206	37.56879707288897	26.29580437201593	26.961871025792995	27.26460231475303	25.345692506887993	25.144854942121334	25.07564424317529
C8	D2	CII	C	23597	10.27163525	10.490349998456963	10.824607027753066	22.50352901724215	24.195805483764936	25.86191259672437	40.17284129492125	39.695157534390404	39.28672476606887	28.01848257276373	28.308719722545696	28.36752896435823	26.604792412538895	25.980672631517134	26.05296676819269
C8	D3	CII	C	24566	13.08520859	12.578848930968462	12.459993833267767	24.934867472582148	27.22884998403204	28.69038756547767	44.26556781315465	44.31548806165301	44.27663194489627	29.91686020573583	31.103412757845597	31.409248569055627	28.768560057336995	28.574958745829136	28.457641360322093
C8	D4	CII	C	24906	13.35011395	13.028503075128864	12.964057198119267	25.99246443721365	28.644129911391737	30.14660266464967	47.190834126936345	46.60684542753761	46.71344377547667	31.91074213064543	32.90409831	33.31480939138353	30.41476908518189	30.133462713821537	30.49343084980559
C8	D5	CII	C	20481	11.48302801	11.036322738064962	10.563179964941366	22.694462574733947	23.903107559138636	25.18389212955697	38.463867965716545	38.390366627755505	38.02744681896857	26.62527203668193	26.938059272107594	26.82008528500423	25.200832006246294	24.614593375862036	24.86795695935679
C8	D6	CII	C	24463	13.41873503	13.312732527650262	13.136144297405266	26.26641454900735	28.293504862842234	29.14157299160067	45.67625091696735	45.04646977768451	44.87851111188537	31.452599833110533	32.04048988	32.07005170249213	29.83951343938909	29.322776333328534	29.500306884998295
C9	E7	CII	C	24335	12.477630320412299	12.471418990239162	11.908691312828765	26.66507169721585	28.202073212846138	29.73753505042277	46.41298547015685	45.87495017	45.61161715181317	31.762242266178333	32.46560697	32.91100810516653	30.702639288471094	29.855447944025535	30.050509224357995
C9	E8	CII	C	21877	13.458670453109299	13.062503796429564	12.570220137796767	26.118811226051946	27.74779607862854	29.046213224473867	45.89687110217475	46.423396554313804	46.16191989342717	32.52351816886703	32.74332323	33.09332548025003	30.23803782937929	29.759116497595137	29.77431801399019
C9	E9	CII	C	28640	16.75939465	16.723894034752263	16.715667285081665	32.32933745851305	34.533490007337136	36.52651076686617	54.96662806153745	56.798509911833506	57.259029089999075	39.63958990115363	40.420828137116494	40.88323042527413	37.31674072438339	37.241615236744835	37.06720757721449
C9	E10	CII	C	21769	11.680368550733501	11.483264154252264	11.673041764232867	26.386457065196247	28.49297319925654	29.801406848924266	46.839055000903045	46.88877439	46.354589527174674	32.92926392454813	33.01421164751319	33.04104767555193	30.462013934848994	29.893187790900633	29.993923513197494
C9	E11	CII	C	24630	12.06345785	12.295076233564462	12.746920795419367	28.379843062463948	30.740036437601937	32.10438370479737	51.35053246938575	51.48817515	51.08930324301527	35.87295757634463	36.187565367801895	36.49010272741303	34.48143751625599	33.78613986285463	33.82660953699989
C10	B12	CII	C	22348	8.794091401	8.437972261558363	8.543938858808465	17.597326181963645	18.675482144577238	19.392320699948968	30.549167372922945	29.964790612112303	30.44205049294677	23.24027537038773	23.591832289086295	23.70579697400623	21.929028985336092	21.751656294787036	21.79203724143929
C10	C12	CII	C	21099	8.3967984	8.190236083904264	8.508712586075665	17.72415660268605	18.609820343253638	19.431607600309768	31.59495358123285	30.696686301296204	30.98233458600167	23.52423373348373	23.792688672997496	23.744731969497828	22.453447877490895	21.712160337576336	21.79438054352419
C10	D12	CII	C	21043	8.53922518	8.416028329302963	8.340506684946465	16.499664365810446	18.355229233719438	19.305946183715868	30.79078357028135	30.408010068241005	30.877372066145675	22.66049778498953	23.314692628781795	23.31010358915593	21.573735806597995	21.375530566271834	21.42082218232619
C10	E12	CII	C	22156	9.231371603	9.086790728224964	9.079373553180865	20.133418383838645	21.595714797898637	22.31979020495587	35.86588888579925	35.436524902281306	35.33665012547177	26.61286908170003	26.918538468410794	27.18372456187943	25.177272229639293	24.860675691314235	24.615013599851288
C10	F12	CII	C	20788	8.532359679	8.654215017824562	8.306626549681665	17.96209474348605	19.514601739621735	20.355300412413367	32.28722294055895	32.04956441	32.019716197828174	24.25574011462093	24.916305381218297	24.977003297155328	22.851393171504295	22.229962824836033	22.47135647428029
C11	H7	CII	C	19846	9.117926294	9.564914312338363	9.477935947202266	19.12417085839875	20.590643714132437	21.746102281597068	35.84623086589835	35.577607797507106	35.112527542199174	26.21597685475243	26.617282754611697	26.459173508683328	25.429608734613293	24.701796972404136	24.74893593341119
C11	H8	CII	C	21734	7.050744682037001	7.424560490445362	7.363139739758566	16.019789997945345	17.973367110580536	19.12303216649407	31.471264514165746	30.972201471082506	30.13571432455027	21.33971826750123	22.134135526871194	22.25937431706423	19.710974236310893	19.901013773512535	19.47971622483019
C11	H9	CII	C	22476	9.196612457	9.267978289537762	9.324942278339565	20.210734819042045	21.877677794060837	23.41108708236257	36.89662837275985	36.876979019726406	36.23223725239197	25.30868203187793	25.932460887854997	26.07070801020603	23.983583604691592	23.943671216355835	23.323664612949692
C11	H10	CII	C	21287	8.207049536507501	10.071791064414862	10.061814381383465	22.39456415416685	23.064563638867938	23.89172548891327	40.799222276696746	40.638705790320905	39.99364795872817	29.25942414013123	30.020571985675296	29.41904509594803	27.195694478424294	26.521407812357936	26.21668678319599
C11	H11	CII	C	20349	7.548625447	7.939381853697164	7.739753168237765	17.41967940694915	19.135587376921837	20.364957215346568	32.20913096603565	32.002779154523104	31.12037583990127	22.37065237829083	22.788551519054895	23.17651340225163	21.000876105031093	20.658091751129536	20.329310004274888
C12	G7	CII	C	19300	9.034396143704202	9.377286654771662	9.462185146840065	20.39418604423495	21.267077227610038	22.42537681167617	36.501447722330845	35.630208592383504	35.06508484402087	23.65102568647233	23.872767953601898	24.15743373257473	23.318991376479392	22.786219722567335	22.72019731524309
C12	G8	CII	C	19407	9.365769891501401	9.514240134835863	9.503537047197966	19.204244346452448	20.726456351074436	21.946248609250468	35.899468410484445	35.823357393547404	35.44852126581397	24.42336775271533	24.556935986598596	24.78462710518783	22.930156798990293	22.522843077502834	22.53280272101439
C12	G9	CII	C	19324	9.73535838	9.608565519290662	9.780778874985165	20.27475861482835	21.451183549980435	22.84645900667027	35.52311470858445	35.548741126267004	35.28690247952007	25.06323780067893	24.786640836338997	24.735073955760928	23.603423508565594	23.471044322212034	23.40486934000009
C12	G10	CII	C	19004	7.793987031	8.209446965240563	8.298861358738765	18.806654139163648	20.374205896124835	21.62436854286177	34.95389494366755	34.23964398976901	34.14351039716517	24.01127351656683	23.951976062542094	23.70923105233483	22.032341715082392	21.511000818302534	21.525688874484487
C12	G11	CII	C	24263	8.547769457	9.857885304023362	10.386620099701766	23.261681007499348	25.864627387944736	26.89122648183757	41.32663405955375	42.000200664113905	41.654971585049374	29.83627236667523	29.405330676574096	29.69100646829733	27.532042267573495	26.662667881069734	26.572875380581593
C13	C7	CII	C	21382	10.55343236	10.418495134620963	10.571486113797965	21.016185198789046	22.514738694003636	23.70338559991097	38.98176403801665	37.70582079	37.653510079532474	25.92924064400963	26.025501629253796	26.056896996863028	24.645859644681593	24.206935014006934	24.261841575022792
C13	C8	CII	C	21171	10.666713969979401	10.612652560418663	10.291291110114566	21.586671301364447	23.569500412278938	24.77827003600667	40.530834963000146	40.11499494	40.10390489008867	26.08685392686773	26.683204049269996	26.953653749857228	25.150312070672992	24.651193233428035	24.670638832766286
C13	C9	CII	C	21362	9.071510366663802	8.913684627600563	9.187968721278066	19.612297979261747	20.922207157194936	22.23965799717967	36.566556377686645	35.399423022077606	35.31222631010357	24.05352662947443	24.022370148132197	23.65624545533633	22.731867920011695	22.364734172763836	22.54030283176779
C13	C10	CII	C	20684	8.948449878	9.198523391165663	9.168738306814866	19.058488943532247	20.457313180584237	21.47632556048417	35.88463544218805	34.814190628775606	35.19395588560507	23.54755075283533	23.593009851573797	23.80415487055113	22.812885159291994	22.068032707529134	22.307608168788192
C13	C11	CII	C	20800	9.269113827	9.217656408943462	9.525550793662566	19.039954575379546	20.422500100187236	21.59591719320147	35.19863833902145	34.79885557	34.60838721674807	23.41848507629063	23.432806935883796	23.46672551816113	22.240522365340393	21.536449595088236	21.64661396197279
C14	B7	CII	C	21223	12.426629739111302	11.942978927703464	11.781176512763864	23.619828193483045	24.901961372709938	25.87427378349947	40.31843916346535	39.090170264483405	39.231917786158974	30.48047925042843	30.62457982	30.59333117429223	27.558847751475795	27.600559078188233	27.68892574463969
C14	B8	CII	C	20401	11.148223625218101	10.942172490769362	10.797347625606866	22.496630766543845	23.532989947344536	24.428100962464267	37.35811568179745	37.03852625476011	37.322951255460275	28.037181298316227	28.650731287545597	28.44328146252903	25.909353546380792	25.936101051599135	26.11836349174139
C14	B9	CII	C	19890	10.84867347	10.389173171108164	10.472976163998165	20.514527455915747	21.586471730615436	22.57166550845507	35.22386969518095	34.480367112239804	34.66111649185857	26.74380008176023	27.113968456527296	26.68945835639823	24.472682109589794	24.138760455254335	24.182249445358188
C14	B10	CII	C	20501	11.4468208	11.101516807035363	11.107843194142266	21.701682708862748	22.633641972813237	23.48658609495957	36.57090400026535	35.76356987767831	36.102707040973975	28.061357338346234	28.227341575815593	28.09868837302043	25.972069486384395	25.461149500970834	25.26019977034079
C14	B11	CII	C	19463	9.944645853	9.792202999169463	9.858982674714065	19.90919391021815	21.182839637062035	22.15324037630587	33.90388419211975	33.865445692947006	34.51017865971947	25.28477643810913	25.917333202104494	26.15376442635423	23.570095409652392	23.414298076382636	23.39643057775089
C15	A7	CII	C	203905	6.810763268805001	7.050847695066162	7.3272722172158655	17.20622695329105	19.124582557054637	20.28411250125297	30.27788668385795	30.451837852934702	30.652436135665774	19.32292236681933	20.955394473953195	20.85415774519653	19.522238817149294	19.280536568403335	19.340405725230987
C15	A8	CII	C	19487	9.335588584	9.623824101627863	9.714592591223566	19.73924001226655	22.771063683777037	25.07337311734147	37.17322344106775	38.042852544224004	38.57417291316837	25.29605645331333	25.936935186208597	26.155230309782528	23.537489529051495	24.222271969413335	24.23733412369699
C15	A9	CII	C	20281	8.920026357	9.271576531415862	9.232555861239266	20.90458231663645	22.622367261197535	22.76756854873137	36.526362132988346	35.26902552	34.96057125664767	24.662015219143132	24.580719581144695	24.21938135373413	23.284270045968395	23.170476956144036	23.18479621797139
C15	A10	CII	C	19020	6.966370750710901	7.3896609150327635	7.302329714054965	15.924190111986048	17.580767982414738	18.343089742138968	28.270489837258047	28.36831758	28.588196239711472	19.12354375443543	19.737835519101896	19.61301664278533	18.354004301668294	18.352734768351535	18.48688793833589
C15	A11	CII	C	20106	7.986433418029701	8.565035675833963	8.129928459900166	18.769874973196146	19.341071589291136	20.198906613832367	32.545358236339645	32.27348728	32.31704549825177	22.43241787570793	22.199762490373494	22.24425547394243	20.714689478258094	20.572623321446933	20.39533450108069
C16	D7	CII	C	21219	14.376161546478901	14.270374881702661	14.001628709301066	26.162696532477348	28.34653117039084	30.165045004056367	47.07298550996535	47.318049332434505	47.47573057788257	31.85718725975253	31.980586267397896	32.40888474976893	30.62972687943679	30.131713437634133	30.176764492582095
C16	D8	CII	C	21043	11.537628652329001	11.730754808470564	12.331050656138466	26.69419010059555	31.647013488448337	33.60057973182927	51.17420589740055	53.013131574409904	52.60141359049617	35.55856205371773	36.617603207532994	36.99800251660933	35.03220939847609	34.630585813513534	34.70606155084369
C16	D9	CII	C	20177	11.792983158957302	11.435115468797463	11.619407371625364	22.834492811718846	25.019723443981935	27.111567380461167	41.90559486265895	41.945965357169804	42.14715823268587	26.41450961124123	26.921323343557695	27.25742702898533	25.603778249432995	25.481178855385934	25.74348965023519
C16	D10	CII	C	19719	9.590250266	10.094359481079362	9.980788935206165	21.172191889873346	23.305758284941938	24.79025372148517	38.73462968900585	39.63451736	39.59880612217677	26.05680178343563	26.452154053582294	26.59871802579173	24.841763223820994	24.409573725892834	24.86582517325209
C16	D11	CII	C	23222	11.461297130526102	11.367578250526364	11.340105379641365	25.730665793050846	28.075161914316936	29.79620057454447	44.64261675979425	45.85003137	45.96334294220467	31.454410707982632	31.345323718380293	31.89057567165073	30.028390542649195	29.73558207302583	29.641014566476493
C17	C2	CII	C	4932	11.12393377	11.405148585739962	11.738032022920365	26.380876788727946	28.634684769635236	30.414166188694267	47.77034178553585	47.88557797193371	47.99099819444367	31.939046962271732	33.91790588098699	33.92273720555493	31.50969212432469	31.386577362391336	31.30401299148589
C17	C3	CII	C	21406	10.14660053	9.993604748408963	9.995528335066565	20.85066937879335	23.004283295372236	24.41160830020407	41.02217552769045	41.301869773564704	40.92216548563657	26.54597008952113	26.987079413658396	27.53222107764813	25.959615765040194	24.234412247228036	24.88570727514439
C17	C4	CII	C	22208	12.197826859969101	11.981971414454062	12.148408987492665	25.14348698425075	26.970340725081538	28.483818840784465	45.84135289220785	45.49437008733901	45.06460235998657	30.26231545503233	30.606215786044395	30.854986686634028	29.08771015750489	28.937260096709032	28.87983360990019
C17	C5	CII	C	0	11.662555045142902	11.392477683153764	11.475327642265366	23.92686221572705	25.602568054442436	27.03852536367797	42.833284274067346	42.93871435	42.52560104743167	27.89635293958913	28.488359385474197	28.50194239464583	26.863269067306394	26.272863209711733	26.653149804500487
C17	C6	CII	C	24076	12.335022072113102	12.038432370072464	11.995909923340964	22.82735797658595	25.059700974228736	26.81758258027407	43.45290212223265	43.593049047068405	43.57955306974547	28.279086951843432	29.115085428103093	29.454288171881828	26.865447194246393	26.976007197027535	27.17427442144419
C18	F7	CII	C	23034	10.53925127	10.374171145992163	10.354573774110065	21.629288299620548	22.968606931746436	24.29153458565487	39.21406955484035	38.28675048	38.215796850173774	27.569333163949132	27.75241716	27.93760391535013	25.407667972496593	24.973595682759935	25.13367108181609
C18	F8	CII	C	21474	11.347319552860302	11.199305087274162	11.050258863529065	22.589687895679845	23.991096414876036	25.12263403896057	40.50154605508385	39.417873271925906	39.55429627836517	28.462732479230134	28.946821546507493	29.05988434664163	27.164383410700694	26.719955807659133	26.76634156405509
C18	F9	CII	C	18897	8.184448402	8.187284216542063	8.160076292942865	17.76462854370805	19.094595491283336	20.164489189400367	33.294630819062846	32.79400824	32.38844764983017	23.242618577127132	23.550715984244196	23.57144632729063	21.687368657278693	21.516512546335836	21.397033069412892
C18	F10	CII	C	20936	9.678392844	10.107237961375162	10.124779708913865	22.035950596525247	23.750307166356137	24.862645709081967	41.148450112277445	40.192048878307304	40.02124622042917	28.82406354509483	29.09671967	28.949920655207528	27.165125470420794	26.259382262480933	26.09550302242119
C18	F11	CII	C	21486	10.032347405679701	10.174427447633462	9.911823721305565	21.01056480516175	22.529334423812838	23.672858100862168	38.56683352685775	37.386023022999204	37.11336457927687	27.82476937537863	27.474727893646897	27.44060584993573	25.858273992721795	25.132336115512736	24.961349934265087
E1	H2	EI	E	16547	8.935527757258217	8.866930360136237	9.210811818457518	18.174083311519187	17.87809619127632	18.22503818	32.13959338096232	32.16995585	32.59175449572244	23.74575773724991	24.611949974023645	24.25366127471638	22.952462017133875	22.307893059132297	21.818302550590907
E1	H3	EI	E	21115	9.787525673708917	10.343625727062737	10.299406236973818	20.238854421376786	19.81039488078432	20.495043215115395	37.21143313753502	36.91335766	37.44941927341404	27.15946485477891	27.718072575783246	27.50941331109108	25.18759485598428	24.53019738	24.18325227104311
E1	H4	EI	E	19547	9.089077271073418	9.728044753151437	9.406614252446818	18.671966754886288	19.02265483557982	19.355111758284295	34.922705301267314	34.44557981	34.46848144210364	25.225325492335507	25.46128523154885	25.37413879460678	23.84935343959188	23.423929995657097	23.145473022460507
E1	H5	EI	E	17245	7.820346043921717	8.222937384421336	8.207066257757818	14.606406771527588	15.441544801697319	16.442607553152797	29.992210312062113	29.5841862	29.75617005254884	21.24538164927351	21.791076412233245	21.622059378502883	19.005047120756778	19.406115911417096	19.19437936991951
E1	H6	EI	E	18554	8.150601959330517	8.192736797970337	8.767683386180517	15.962478822060486	15.73342956030952	16.042204725433898	30.156141994719114	29.478071016950604	29.17449133612334	21.389379202571405	21.917884664138946	21.42414870075958	19.80864255753638	19.253205739345297	19.382204773520908
E2	G2	EI	E	16706	8.865831993916117	9.632969102106735	9.523514939718718	18.125134036276787	17.37320130393932	17.837424815720098	32.090059584194016	31.80878451	31.555326392903737	22.89837205979871	23.173744888873344	22.83663858849998	21.115708718516878	20.804892959060197	20.478372107711607
E2	G3	EI	E	21307	9.977645283027917	10.318695637544337	10.299950766440018	19.101986869310085	18.92264577274492	19.70466714	34.143348971873415	34.08296447	34.04370590883254	25.03288972392081	25.04695782436405	24.98839360780338	22.34971252353428	21.99450346	21.73145974308071
E2	G4	EI	E	18964	9.364891215184617	10.098929532985537	10.016529844195418	18.475057582655186	19.416471182304722	20.209294803443896	34.82247053093801	34.852096283806794	35.12329087332374	24.436332104295808	25.003361963837648	25.09012573366848	22.108312916363474	22.258085752192194	21.98620698306731
E2	G5	EI	E	17999	8.715734041173418	9.612164309803834	9.476240441449917	18.363029155833885	18.71214646956692	19.819659843439595	33.58995104441622	33.28853441	33.50598648311034	22.75742037190031	23.797699794472244	23.88042590522138	20.898473156007974	20.958019712188594	20.537135325709908
E2	G6	EI	E	17504	8.885886525678117	9.685075719422137	9.814274660726618	17.737018256129286	18.60964207650352	19.16097779	33.15402772505041	33.01534973	33.351666937217644	23.289510244611307	23.749185925861347	23.358573758851378	21.444810886764877	21.177404114759298	20.56004276034691
E3	F2	EI	E	14528	6.764713465090518	6.9793212859063365	7.0183128115418185	14.832974147245388	13.40163321451892	13.480062614828098	22.613882772399414	21.08250951	21.51166394690354	19.256906102587507	19.190789517908946	18.839710253649578	17.51727590672948	17.40793012	17.15165651222801
E3	F3	EI	E	16044	7.242363559720117	7.195802149183236	6.833549086612917	14.877296135754687	14.098963468163522	14.12756069	23.201310472367116	22.00178532	22.43821763589984	19.656148598409906	19.55638555498645	19.60364252707238	18.63839068044338	18.29088464	17.831975774344308
E3	F4	EI	E	4808	6.283107411583117	6.675126096804337	6.360538205722518	12.611501243136988	12.448118521327519	12.904673554361098	20.943547988615414	19.849740716068702	20.492842451379843	17.609484116795706	17.70614179978675	17.539068952655377	16.46200650494778	16.28710978	15.98869837427101
E3	F5	EI	E	15114	6.946595309635718	7.3625451536395365	7.4640914741724185	13.433475336353386	13.416302658231121	13.952032038623097	21.900354383421213	21.011731074891003	21.39949075174794	18.44317245830861	18.67056307733605	18.785608139954476	17.72553252503348	17.657429133144298	16.97698414365281
E3	F6	EI	E	14097	6.530186772716917	6.2764578071020365	6.752221020674618	5.468884102771788	1.9462891017480803	-1.206214931	17.486936227012915	11.959288471331302	22.70866476960034	20.161651327991507	19.25995891106775	19.95413651424608	17.29123248055398	18.053655337954496	18.316480002102008
E4	E2	EI	E	19228	7.659707459095218	7.615656431380235	7.463973555608618	15.267026691856888	14.91364977428432	15.113360087562699	26.041326050006916	25.85770797	26.092293082403444	19.681464835607905	20.260753886077147	20.534351589513676	18.186373958277876	18.239657731574795	17.988049179341008
E4	E3	EI	E	135464	9.473030050189118	9.731796602435935	9.131998699629818	16.962425300929887	17.00836099854892	17.659389480190697	30.033178490045017	29.13032925	29.55801204146094	22.954469599889208	23.11221787199125	22.840972484266878	20.706539561807077	20.432997998766098	20.05248034393111
E4	E4	EI	E	7078	9.294484229284517	9.300105814309134	9.170397418579418	16.43920498279329	16.84220943366372	17.748792149100098	29.134449185985012	28.52334377	29.133943808238037	22.239228134653708	22.370330940294345	22.19343091788688	20.268848714051074	20.069773509934194	19.67730838106541
E4	E5	EI	E	19535	8.899547784271817	9.114857029669537	9.157935315557918	16.134102849691786	16.46490463113482	17.628726088914696	30.305070842677218	29.20070474	29.835260144422442	21.852502066770406	22.31401284395215	22.310426374136377	20.082856108709578	20.161369118615198	19.813895274738307
E4	E6	EI	E	17161	8.048823538484617	8.462467499214835	8.536579936487117	14.356349406073488	14.81251252132672	15.87282422	25.771456188088315	25.325413057656903	25.78768312585914	19.345401865298108	19.988366776738545	20.074697533438382	17.413760841251474	17.705007152521397	17.50527926147451
E5	D2	EI	E	16590	9.251657275594518	9.604673146558536	8.934647781485417	19.500006281646286	18.82353554293232	19.58367307	29.332830637716214	29.33233895	29.939694385910542	21.920472202919207	22.72504789102355	22.500282890549478	20.99152042934898	20.87495613	20.33792690185151
E5	D3	EI	E	4373	9.498929030681117	9.169459326560837	8.838481408610518	17.541168802494287	17.26111029484582	18.17888763	28.670728007601312	28.378010907221903	28.50689999291574	21.64344807341881	21.925370296202146	21.60088337340948	19.94850551144598	19.76689688	19.39353372771301
E5	D4	EI	E	13446	10.558719907040317	10.591876132061238	10.163095967008518	19.144755055840488	20.08479644576692	21.13198373	31.636437761419913	31.342864893531104	31.93248129717444	23.48385378578911	23.70321683013475	23.575728585069477	21.706011619944775	21.72635666	21.474328734401208
E5	D5	EI	E	110100	10.184282245981317	10.233401863425637	9.895161111812518	18.646084604679587	18.41335254401932	19.71200583	30.224518579959614	29.302447138659698	29.748733842452438	22.568181218672905	22.30083938179535	22.38906725309198	20.559861999973478	20.65777183	20.397511034478107
E5	D6	EI	E	20748	10.001910694396818	10.183786322038436	9.732588491874818	19.359468126486387	19.93562503793782	21.02814091	30.586895204742618	31.649748441774403	31.95805104756694	24.11726896782261	24.64957575350075	24.854557104891683	22.74721318341758	22.287671503302697	22.02703232037261
E6	C2	EI	E	18147	7.089083447991618	7.6577377455282365	7.859567186373617	17.288895065403086	16.38303459364392	16.9110025	30.15509124943201	29.1938228	29.96519774834554	21.34040508922071	22.015182964661648	22.18831960144248	19.624948342362778	19.813591765785397	19.56669176258511
E6	C3	EI	E	123475	8.117081711028817	8.461828035979135	8.736364854758017	17.553858359378786	17.31497199419772	18.19928694	33.410563100647316	32.34994591	32.50830426146904	23.229810880242205	23.84914629979845	23.88783588400048	21.939288213721774	21.53408756	21.18404037160521
E6	C4	EI	E	17456	8.735235371897218	9.045713554063134	8.853683525539118	17.365541451994986	17.84005971077462	18.692501574404595	33.51483541711222	32.4114089	32.74325712099634	22.991625024727206	23.469915223952945	23.298231343303677	21.84654952523968	21.683620061243694	21.37027243767561
E6	C5	EI	E	17724	9.838532968976418	9.721396645662935	9.525296400876918	17.37976383028789	18.03331882247442	19.593236484258597	32.55053542465311	32.650419175515594	33.00589103536424	22.410139934614605	23.66870876526155	23.794091826778377	21.19491331014018	21.78176776	21.658096571668707
E6	C6	EI	E	18996	9.047204753956317	9.301218169645335	9.206978099900018	16.217325019474487	17.91971163601352	19.210102610312298	30.85148205806871	31.578354908371704	32.15960739383064	21.506757069140406	22.85042845147445	23.388542857440882	20.29372305189208	20.94709183	20.82787464426911
E7	B2	EI	E	4377	10.185943070875817	10.034764618614535	9.541772900265917	19.077723173482187	18.191167325306722	18.492133797327995	30.993484143238213	30.27610362	30.311679155850342	22.99044461406151	23.210514323354147	22.950784192749182	21.110939944516076	21.288026190108695	20.70016738451351
E7	B3	EI	E	19088	8.049033654976917	8.575905723675035	8.937693365111818	17.224964125986386	17.01756271121852	17.565927076167796	30.631430314788318	29.535015627523702	29.758208138747342	21.99389610476691	22.374839616800145	22.27410459228718	20.265408311106675	20.210157793535593	19.948544206628608
E7	B4	EI	E	20640	10.263574818036117	10.601909933744935	10.354365173834418	19.54169813399619	19.73291395496382	20.813798157653395	33.76031213358522	32.94229911	33.44900582308604	24.271228585472507	24.790322989108745	24.848032962178777	22.842836486270578	22.61629214	22.439169658839408
E7	B5	EI	E	17704	10.435192413332418	10.793756418471137	10.434837621709418	19.008360848019986	19.51299170533602	20.746444426060798	33.43732509137811	33.047229447766995	33.34004305871814	24.747645915711807	25.37871470486065	25.524043781200376	22.770511812158276	23.139483367550298	22.67711192807441
E7	B6	EI	E	16774	9.410771855293817	9.227759785802835	9.362303785224718	16.915734039620887	17.83292040608222	18.82104831	31.166390890231213	30.787300921836103	30.91858391785354	21.897576461579007	22.340972989755244	22.34503941642238	20.698508370336477	20.409200286338795	20.41562010848531
E8	A2	EI	E	23896	9.250516745404118	9.620440124184636	9.583742477706618	18.64940730545649	18.25794970471102	19.2710157	34.67094344888621	34.662135007421796	34.91637775159874	24.95055635187751	25.329972790431647	25.421894601157078	22.747339718740875	22.46220381	21.838175135555108
E8	A3	EI	E	23625	7.061519492298318	7.797905989409135	7.937754871182618	15.531128213328387	16.34881800711592	17.519986195523096	31.851443529113418	31.807292390770204	32.15821343685444	21.967631886599605	23.071728614006943	23.02691007830208	20.70848800213038	20.197030625248296	19.84168149798581
E8	A4	EI	E	18561	7.562010454611917	8.161716774865535	8.049574422267918	14.359797046669787	15.384574240784222	16.15085576	29.122705626222917	29.05802311	30.113747113956542	19.492588957784506	20.77170328983715	20.832103787429382	18.55631270580568	18.971090747993998	18.80383119319631
E8	A5	EI	E	16371	7.275448953246817	7.7840310176687355	8.164589390827318	14.878753531232586	16.39738962083982	17.32411799	31.31356249185871	31.66246817	32.34274228865874	22.258383038076907	23.088213585415147	23.241538330851377	20.52994115415858	20.760371010571696	20.40035641436311
E8	A6	EI	E	18079	7.789271225036318	7.953677787832636	7.992407645754518	14.422530147485688	16.02803029832162	17.330995911401494	29.678175524403215	29.91035441	30.464288733549743	20.456026221443906	21.475563129207444	21.636486648660878	18.865786963048876	18.979339607589395	18.437994487719507
E9	H7	EI	E	18099	8.562631512399618	8.871094106909435	8.859587956814817	15.680886543518088	15.690909408306819	16.377535610789998	30.378428956856716	29.01283552	29.408354738341643	21.848902370671006	22.097642951553944	21.893393587934376	20.93717572782738	20.729766902279998	20.35859368884831
E9	H8	EI	E	22077	7.473817698941817	7.530296270690235	7.190472285060718	14.602068382913789	15.61638550981682	16.422025153937895	28.314706828452216	28.2761165	28.79726944707464	20.35488240836171	21.20747055213935	21.023045129962178	18.493287565631178	18.421520613328696	18.291754172611707
E9	H9	EI	E	19611	7.005656638307517	7.164397299311335	7.413510916649317	13.676102407036986	14.243145324494222	15.178564372867397	27.69089702361851	27.469066581024702	27.189081713656037	19.73682217467161	20.17600724567835	20.081441167996083	18.00666983608138	18.25052034	18.13192923372131
E9	H10	EI	E	19655	7.927087495863118	7.972936247581635	8.023490026074617	15.749534487450486	16.46605334971812	17.28036044	30.387755800598818	30.06143151	30.26333222737894	22.38969512847511	22.877841347426745	22.723687488502982	21.55253457592248	21.05550481	20.65177745967301
E9	H11	EI	E	18925	7.981974141309317	8.210565906322437	8.207493487177418	14.736832123140488	15.249008415289222	15.9819069	28.582604420442912	27.757217155017603	27.80521958264854	21.120648915093206	21.379072770169245	21.348870834939277	19.02189683471648	18.837748144235498	18.703272124249107
E10	G7	EI	E	18976	9.452245480177817	10.241769463934336	10.433475247656418	19.024292917821686	19.74540996430692	20.58077382	36.089347332188616	35.18795107	35.24716362460924	24.984487154470408	25.949980314009046	25.77546636769778	23.523930829950075	23.706701	23.29111172761271
E10	G8	EI	E	19403	9.802653461311518	10.273188331101736	10.317735781331518	18.995126014176787	19.78921220355032	20.65125888	36.227007007469616	35.767853503093995	35.59576710002674	26.58171843431021	27.161057164040947	26.943630540796683	24.185423268066174	23.682996047188894	23.72395133038051
E10	G9	EI	E	18019	9.407321262200917	9.593741735174937	9.872611288184917	17.833542452305487	18.81094429387122	19.704148461673398	34.211629776329616	33.71857777	33.73890370348304	23.93207908052291	24.884205502009046	24.67602524667548	22.03488997518678	22.027965850994498	21.761936495004807
E10	G10	EI	E	11966	7.569340199451318	7.505038762555036	7.587794327875818	15.218097308617786	16.45920049422062	17.42985031	29.262473788680914	29.319418811693904	29.637206421350243	21.11600998391721	21.75297223257345	21.89602634682418	20.29568788299948	20.17610609	19.674929895071507
E10	G11	EI	E	17249	8.738342497229517	8.541106262016335	8.620945936300817	16.500280955054187	17.55010993129402	18.94067552	32.18266263449492	31.720847949712503	31.751387889201638	22.55420679819801	23.427198516951144	23.40064612235078	20.475316955538275	20.151370325970497	20.03322905494991
E11	F7	EI	E	19272	9.346113083837817	10.052902838058134	9.778410906217118	19.264687276647386	20.20829580122052	21.09053736	36.306606560482514	35.851697106324394	35.90700479324294	25.299466598752907	25.58728976026695	25.643085723563182	24.22012559328008	23.766721185460696	23.64964204555761
E11	F8	EI	E	17632	9.510581356566917	9.937841400097337	9.919056165234318	19.52475879771689	20.960250550990022	22.04488461	35.79905964455291	35.701402203173195	36.09266976758194	25.20606618363221	26.300477535157647	26.434949331568177	23.59020219192498	23.869776336253594	23.60962272669401
E11	F9	EI	E	17787	9.206362764091617	9.274307881635234	9.187345476900518	18.591676592118787	19.29993435628272	20.256039847134296	34.227408432423616	33.47312914	33.69786309689054	23.94637165034961	24.346151055889848	24.35452781064248	22.336406894447876	22.33701609	22.057144415715808
E11	F10	EI	E	19810	8.946968254432317	9.429492620339236	9.513404794983519	18.79416086331099	20.653934968113422	22.29913823	36.22948304958381	36.58702486	37.50556469595874	25.300467186574807	26.30084815306065	26.35249139930888	23.228445912165476	23.674899109101297	23.62366643646261
E11	F11	EI	E	18322	9.177017962081317	9.614008588278935	9.490515033866117	19.293777339347486	20.09502269616102	20.99234587	35.132648994012015	35.19993416	35.27738828815104	24.844420785818507	25.11590005988495	25.142465095093577	22.98549465108158	22.937567016381898	22.56990835322451
E12	E7	EI	E	19511	9.184990963269417	9.166915012645735	9.069007383618917	15.179971178678286	15.57145706572722	16.16436442	26.087876393428616	25.326243075743402	25.824350889280744	20.66480454860151	21.18696567554735	21.341331159832478	19.03185570122198	18.83812148	18.69278749906091
E12	E8	EI	E	19032	6.494554072435518	6.577312180101935	6.680570951072818	11.966926972938985	12.11961542913722	12.360351510685897	20.629686816513914	19.713334267931902	20.062923584597144	15.73563994924381	16.54511700250955	16.83603579202238	14.757648698255275	14.723776299599395	14.64714265245561
E12	E9	EI	E	20437	7.687736509639018	7.865429253665336	7.651991327923417	12.983930021690487	13.39943673308672	13.645026235633098	22.499647718840915	22.05927302	22.220894734602744	18.140872513918808	18.591743254289945	18.77243179778148	16.517378170288474	16.494959891848595	16.516083018130608
E12	E10	EI	E	18051	6.422175978109417	6.7479595775591354	6.796598758988617	12.079808073371087	12.27389145610882	12.705650981824197	21.194725839490914	20.62706597	21.15066402215794	16.446868552155806	17.057418061100243	17.04499434332758	15.281647009977076	15.343045802852396	15.19870172232351
E12	E11	EI	E	19336	8.069393631362118	8.315404061779436	8.364077438765118	15.651376624808186	15.997879185870822	16.745653316215495	27.650606840506512	26.90639583	27.40861579942534	20.780552478665605	21.61211095376455	22.19186904344138	19.359937331538276	19.345003476784598	18.98066768052141
E13	D7	EI	E	15820	9.431019501664718	8.970092434568436	8.724544538961318	16.104299884480586	16.80204536515452	18.142401063544497	28.14376019327281	27.94372058	28.297677116889638	20.266594481948808	21.016389818716547	21.074088330602677	18.706889327018175	18.75621214	18.78911956777381
E13	D8	EI	E	16774	8.826103264014918	8.979990419670337	8.559316912395118	16.613216264344988	17.53911524559392	18.563657103814798	28.411614820550213	28.79727368	29.33423134494184	20.88002670523101	21.80729475296505	21.81302726852698	19.90281978293968	19.836743949359096	19.62058224345081
E13	D9	EI	E	15230	8.464637628186917	8.596560189219236	8.281127488832619	16.515712679741586	17.11076122954132	17.795041605689498	29.767772224044414	28.830062583340602	28.83358567908614	21.09771474647841	20.927369845712946	20.996605842360978	19.434349278334878	19.1272783	19.00782064285781
E13	D10	EI	E	24363	8.566321821173418	8.656250090772335	8.709663039994318	16.487848153862586	17.96421044549072	18.990701468393297	30.169177342238413	30.82552001	31.343375854318843	22.456939404541906	23.07918730242765	23.24804086429308	21.801665540273177	21.914460482435196	21.592876191115607
E13	D11	EI	E	14927	7.971015633266717	8.366533154606834	7.687832870007618	15.303512035593489	15.596983098849321	16.17544467	26.589270267623213	26.2691565	26.433426002614844	19.211686875357707	19.448581479442147	19.370112655151978	17.946748838697374	17.58703079	17.847788504269907
E14	C7	EI	E	28281	13.126462777445617	13.032831044713738	12.636774085649018	24.661856752390687	25.40319876318092	26.34189651	43.32961734446302	41.876142768520296	42.55703424495944	33.99331637451941	33.97078887588335	33.692733329381475	31.881298834861077	31.49016916	31.20393646271371
E14	C8	EI	E	27351	11.775966175791517	11.429974187388435	11.247758381234819	20.616731964060286	21.45974059951992	22.35980351	36.753345193499214	35.71782876	36.60166441489814	29.02056113980411	29.86977997833025	29.872606032548575	27.398544748078578	26.950146966084098	26.624393127141207
E14	C9	EI	E	26701	13.018549703816216	13.303574882143035	13.267203682274916	25.142242185877386	26.54601322294672	27.794189569031197	46.78418578365211	46.804942670898896	46.67224499940764	35.83362124757261	36.44025059201175	36.157084614088376	32.71237716225478	32.74676818	32.45274188
E14	C10	EI	E	16283	9.384514566141318	8.881712773415536	8.791694260035717	16.388728858329088	17.32637268584422	17.94661812	29.386045023691914	29.178015235217902	29.179500034733138	20.833417924072606	21.338388854252244	21.224968677781376	19.569708252331274	19.68693354	19.382190027387807
E14	C11	EI	E	17293	10.554612429889918	10.279851790250635	9.950269662527218	18.11478517116989	18.55773773119062	19.361711577833198	31.962172069409917	31.367034642369003	31.484154884373943	22.99436233806751	23.33360489359395	22.976939750667377	21.134209061149576	20.946325890052798	20.82921809505501
E15	B7	EI	E	18877	8.395989568199218	8.573807031482335	8.368469877872318	13.865925175660887	13.993034268168621	14.651131204479897	24.254680253657213	23.167910808157902	23.47937419282264	18.549661491950907	18.697400619518646	18.63876109226608	17.259801246978775	17.233733912883096	17.139886873701208
E15	B8	EI	E	18753	8.215987167426718	8.499545358689737	8.271686335727217	14.284705349247186	14.22017007364082	14.842248342819198	24.559760583214715	23.874587899934802	24.48676300152824	18.89011538730471	19.468914402733844	19.48337734829068	18.03964730243218	17.89570964	17.70338237875641
E15	B9	EI	E	20473	8.360155648259617	8.262589249646936	8.293988004100218	13.404308173419086	13.95898989261902	14.49786189	23.395226320415716	22.757368634701102	23.585714378290746	17.87903763692831	18.588632758652444	18.54479241699098	16.756107307669474	17.179673413335195	16.71314664644871
E15	B10	EI	E	19088	7.550255288741717	7.8992710036683365	8.124571269874318	13.837784012265487	14.281967193595221	14.839097236231398	25.057762908111314	24.21597558	24.497458454655742	19.100603885189706	19.740228015261046	19.46354485180018	18.062190669681378	17.804711031004295	17.44730967053711
E15	B11	EI	E	18115	7.901358303236217	8.373707142702436	8.679257001267318	14.750536818620787	14.978229368865222	15.521212353110299	25.634446468876014	24.9046538	25.441665938978645	20.30712563839721	20.464552016449247	20.44315410343318	18.93961439280018	18.341885146156997	18.288286019282808
E16	A7	EI	E	16000	5.009920436952417	5.719315976369637	5.783435146671717	11.266103269454788	11.50584440550092	12.168581915087296	20.349485564636915	19.50172762	20.07561945226034	15.29111437473611	16.264018952785847	16.300427025914082	14.223577581564578	14.977852079031697	14.795013888039307
E16	A8	EI	E	17799	8.025090841897718	8.225033848385937	7.960172086661618	14.749584131742989	14.73500354841222	15.204744792369697	24.811351739214015	23.99004378	24.28308865313204	19.412470540557607	19.682090553597547	19.65848954938498	17.507626222313277	17.48429272	17.441054633571607
E16	A9	EI	E	16491	7.988575000624618	8.157592890050537	8.138572365756017	13.726082516848788	14.268896858671521	14.675007161277899	24.313767773783013	23.16777858	23.343897840328943	19.204483859356905	19.38913907141805	18.561683801849682	17.174592487756478	17.210396896132195	17.002875819725407
E16	A10	EI	E	16634	6.222305443710818	6.553201703951037	6.085105966122217	11.683943582036186	12.335919702219222	12.931325492337498	21.818135678657516	21.112426474679502	21.603965191173444	16.73277196679021	17.267421002786044	17.25884988927698	15.338888572090676	15.625583291666997	15.265115146229409
E16	A11	EI	E	16203	7.195304050547817	7.522999578627936	7.620166923729817	13.169809400364787	13.613890462420322	14.202794537860198	23.160796116269914	22.737696574662003	23.242801110836943	17.69954414592891	18.76161060272245	18.869277501504982	16.75408317751898	16.8784648	17.06454680914671
E17	B1	EI	E	15629	6.518267369530317	6.945025361202036	6.586130031324618	16.30269855745629	14.87932628334022	15.246110914923998	24.129062926329514	23.498814313504003	24.049440256894044	18.39902526634041	19.254414730718345	19.016589587089676	16.64045804670088	16.777049881600895	16.49562111439341
E17	C1	EI	E	14815	7.677921126192317	7.869087200965235	7.866360610722818	18.640027727118387	16.439562501412322	16.68004118	26.696372055136816	25.867414656468902	25.88097249387784	21.027671777491207	21.466068472703647	20.634454894930677	18.471400261859976	18.34943156	17.83863280882721
E17	D1	EI	E	14803	7.983609873727717	7.887523842614935	7.854979068922917	18.88354892685299	16.68839677977532	16.621622693859194	27.323772953557913	26.62099711	26.46209564398574	21.25950060118361	21.179082865980448	21.047361510989177	18.86286866580278	18.851836497984493	18.371240108995007
E17	E1	EI	E	15541	6.954083640681917	7.295123790492835	6.846898452842318	16.684253802604086	15.22104239090832	15.507450014918996	24.471242873535715	23.70220135	23.620379631472844	19.81478915283831	19.71980868633505	19.38653462301218	17.22977005405798	17.1109219	16.944322498198908
E17	F1	EI	E	14607	7.569816524812817	7.5578324881120365	7.4718255586546185	19.211937250300288	16.46718922563022	16.943740517288397	27.187578568654814	26.212362212398503	25.97004783552194	22.338796755396608	21.680217607272446	21.284942368712983	19.089566645875777	18.948229531836695	18.50425154860401
E18	B12	EI	E	16981	7.5976595072569175	7.436665112596336	7.383108065021418	13.552759724997287	14.556792088314321	15.331458983210299	27.365778820330114	27.261919113263804	27.516395012422343	19.255172921387405	20.093401830078044	20.52771981246658	18.402541975413577	18.141268217911097	18.527351336995608
E18	C12	EI	E	17763	8.009289977578318	8.459684885973036	8.194386929558517	15.571968436840088	16.25916764884962	16.884649878339197	31.609579933144815	30.558312109963904	30.677242318164943	22.806333067576908	23.190019757173445	23.242047689902677	21.26395922845358	20.834123696004397	20.66608772553121
E18	D12	EI	E	17460	7.490846897131517	7.904723826617135	7.825363578923218	14.409605247040886	14.626733493775422	15.513079405579196	29.350763058676918	28.151161203019104	28.597292898746737	20.674125349649408	21.199019586918347	21.10897691985948	19.363294325915078	19.164739468834995	18.73639608445921
E18	E12	EI	E	17847	6.897136666065318	7.526141985011736	7.502374166757518	14.608476477989786	15.28178875718882	16.40613839	29.507558545269717	29.24300851	29.33269605993914	20.833716928981907	21.954424301475946	21.809148736129877	19.252002808260478	19.212583653341397	19.166559380610508
E18	F12	EI	E	17592	7.012081708532417	7.0111722992985355	7.1150904887195185	13.798590474696386	14.83010186518002	15.642120865604598	26.699392594268815	26.377090295812803	26.89328894637294	19.371361238087907	19.881698750123547	19.96793767946528	18.170440902508275	17.861462074663798	17.85035092494831
B1	F2	BIII	B	13833	6.991560025132504	6.963772737128956	6.9976970835033585	11.083556898438825	11.240681427169914	11.142581838270566	18.358222478780192	18.29960927	18.77998915999511	16.632165418643996	17.17572573843943	16.90306279307651	15.91890859194881	15.91196567784614	15.693713028060369
B1	F3	BIII	B	12329	7.109482469136504	6.919443183529756	7.327465057125859	10.940062182383524	11.394522165925714	11.608070213879966	18.090487487991492	18.288856	18.90307902818571	16.421561264231396	17.12654108403363	17.01629066222431	15.456862123918711	15.610940447815238	15.46435924047957
B1	F4	BIII	B	11647	7.480795874470305	7.088680361274456	7.303525427207258	10.768222935984724	11.338640214195117	11.548184575144564	17.985526421679992	17.9381541	18.46222046325701	15.590650105551799	16.84079419044883	16.54793765487291	15.071025898720809	14.787791491825537	15.098290920869971
B1	F5	BIII	B	13119	8.146664591035703	7.862712307722456	8.006168668	11.866152193027524	12.203326099470214	12.063099659973165	19.608887689043293	19.33958852	19.94513986358841	17.71296771	18.41865642627813	18.08368969611601	16.60113066949841	16.61921210643654	16.24661715172567
B1	F6	BIII	B	12664	7.813921477665705	7.750075204062256	8.000026401084959	11.415554930042425	11.698338914386415	11.738622553837466	17.983495527133794	18.53363324	18.99998223108921	16.158215672290197	17.23840148620553	17.176770898082612	15.056193818326111	15.38704128107554	15.40349446543167
B2	E2	BIII	B	13714	6.127096103216903	5.989823929596255	6.170961076995458	10.543383531763226	11.181314134877017	11.399344418846965	17.465284794962095	17.174757704226998	17.69240682961401	14.848065854292699	15.421313985895129	15.405148788320911	14.75838212301911	14.494125226016237	14.061046420697071
B2	E3	BIII	B	11663	5.684771984510304	5.287336958073256	5.4756551713042585	9.219774198658824	9.642542039662516	9.912190630511564	14.335194262405594	14.398062435809798	14.817776211284109	12.945964766360799	13.56270354668963	13.238078904924013	12.63486887983521	12.450888884052638	12.38118561762197
B2	E4	BIII	B	12245	6.537944007933005	6.386635381394957	6.210717492580959	10.766082954366123	10.876015844772915	10.691901050218963	16.454541251380494	16.14645051	16.62674128572641	14.611699131354197	14.81300379475773	14.607650754600613	14.441548389575111	13.958293692510537	13.49534066453057
B2	E5	BIII	B	12261	6.3495524874306035	6.0848577293493555	6.153191530512658	10.041862116309424	10.441952244525414	10.381693774355263	15.201159328433093	15.301937149110799	16.00208011440901	14.076143164088396	14.433949094492029	14.199047838862612	13.70673287592211	13.687876164798638	13.45671751056517
B2	E6	BIII	B	11348	5.781549650274604	5.463605967066156	5.5854180017063575	9.131650685881125	9.869024762839416	9.915970875302964	13.946812702896395	14.1254325	14.33857986162591	12.192859424899297	12.766346500585328	12.96409769338311	12.007100399472709	11.870601391894137	12.07094216842037
B3	H2	BIII	B	15298	7.028359305294304	6.868477369273856	6.985327687675459	15.238548893265325	16.490593591224915	16.665476603514264	25.391667320532292	24.94030121	24.70046260776481	18.848766718212797	20.48892353720063	20.24351565608071	18.74298031714791	19.360024453978237	18.842213865869972
B3	H3	BIII	B	12916	6.6943361668804044	6.537556032051656	6.388779101637959	11.921921546667026	13.233410154433216	13.535773132795466	20.186304922749994	19.76678296	19.53500446614911	16.20784892	17.06619236285043	16.87180962806181	15.667690629112808	15.762657554146237	15.74406816247517
B3	H4	BIII	B	12864	6.162637967586104	6.092328330689556	6.199390250342359	11.617955851455726	12.250036500501217	12.185865834340863	18.334008323162493	18.093502090674498	18.29745058646781	14.53035715	15.351845469173028	15.014859207841312	14.56133369001061	14.13305702014214	14.18241832077537
B3	H5	BIII	B	12433	5.426670223236105	5.923700123870857	5.880838227739358	10.863384063787624	12.069676551908415	12.362788983658163	17.772061319469294	17.65525502	17.67910276534391	14.695811990400898	15.598762538194428	15.210176488415012	14.105480387062109	14.314239672138438	13.91640945039157
B3	H6	BIII	B	13438	5.050624914921205	4.894942203708856	5.0158131453077575	9.264955030236624	10.074877127187914	9.850196837789465	15.456776336945993	15.08136411	14.66827259714141	12.06618979	12.77184500426073	12.468420925633811	11.738667440210211	11.577450578588738	11.44389229770917
B4	H7	BIII	B	12405	6.958375672547303	6.358363697161657	6.558735145513459	10.958576928725723	11.393366154150616	11.363303220538363	17.567313533715193	17.55046167	17.98777782799801	15.077770113770097	15.66421614174773	15.227412139166312	14.77798277088031	14.542266919350539	14.587837077737369
B4	H8	BIII	B	12896	5.052048288600604	4.837264220332155	5.314430559447358	9.485693998094224	10.419963111102817	10.530752797989663	16.172199624449494	16.15964532	15.734229842527512	13.127770209499896	13.796116034141331	13.784742639231112	12.24909431330721	12.481557778086337	12.002325351203172
B4	H9	BIII	B	12628	3.7430571317176042	3.6215915349244554	4.1185466785052585	7.812553386729224	8.917453617279415	9.461250321483064	14.107622741131294	14.17071055	13.807529565828311	11.509126076235997	12.82205536509743	12.68368684600011	10.74781493939031	11.08735653624684	10.89483359959197
B4	H10	BIII	B	12018	4.1598155707451046	4.123056423914356	4.380650180235459	8.639347217698125	9.620513033869816	10.140786424471763	15.441442413238892	14.54749741	14.208501615783511	12.187293031538697	13.26103218725413	13.000780366637912	11.56196946645391	11.84127843043234	11.93144086716227
B4	H11	BIII	B	12289	5.327704543640705	5.369880456393556	5.349549105039858	9.823016223991523	10.392424629160814	10.219443654090163	15.945920745642294	15.6537762	15.76010581344071	13.362910292815897	14.111683998638828	13.703361734319913	13.19413281919211	13.189630540286839	12.702897632031672
B5	B1	BIII	B	11822	6.5577221089258035	5.724894821790157	5.871681790597859	9.829165719101624	10.909781665563514	11.806537141088565	17.170875522323893	17.56717668	18.35516353178721	14.480066258208197	15.49876950062573	15.632062882114113	13.95663681375461	13.678811498939538	13.59863498296097
B5	C1	BIII	B	12724	6.430018613936305	6.318396253825556	6.195268114651758	10.541783413595724	10.560409191160016	10.879478976588466	16.327122662584593	16.47708104	17.39664805161411	14.972049007978498	15.47591539022023	15.505418628545712	14.51775524731941	14.158408733191738	14.15897728381907
B5	D1	BIII	B	12173	5.349658680919804	5.173054825962657	5.413437629703158	9.298690839943525	10.326012304972114	10.766876397644765	14.782671774799493	15.39180156	16.23575879506031	13.679056931661098	14.39623234266433	14.27254618277761	13.04965967199701	12.839113943903438	12.77352310294297
B5	E1	BIII	B	12225	5.806309974819603	5.425903892746057	5.798161088708658	10.950204434304425	11.795594597315617	12.209362680607864	17.390079760308993	17.55462572	18.16642045070851	14.737425501913897	16.319115575004428	16.32153987414841	14.44553172781201	14.50109922620004	14.377294432559669
B5	F1	BIII	B	11850	6.506670977522504	6.336528416964157	6.3536600172294575	11.313630470661323	11.592404829798816	12.107803706776764	17.720456703377792	17.82816265	17.95697928797411	15.549992440254098	15.93406739444563	15.715380536354612	14.761016003680108	14.53061573839614	14.43766532477937
B6	D2	BIII	B	12417	5.853064587344404	5.783050898285257	5.919076808853158	10.690206880623926	10.545718928151917	10.033762272073265	15.425940879745294	15.290842249981399	15.596679841588312	13.984007685123998	13.97597882397283	13.699699495195311	13.48191143401861	12.939639162147337	12.956206742116372
B6	D3	BIII	B	11910	6.600322423228004	6.148538677221156	6.486335189557058	10.499520352701925	10.592489360957916	10.574389568127764	15.513500138674292	15.50866105	16.061222653554612	14.977204189045697	15.27364802751553	14.91491436756651	14.233241528643308	14.01186420423694	13.681439966932771
B6	D4	BIII	B	10426	6.253882838970904	6.324895710758556	6.172410790346759	9.582474772598726	9.660345797749116	9.690233283004364	13.340187405672992	13.660347360580598	14.39607428448841	12.357981203555497	13.70079165550083	13.520013088534512	12.675575988453708	12.508657714552339	12.657343322297969
B6	D5	BIII	B	12134	6.560872612964404	6.184294992725656	6.2639879391644575	9.854664995323226	9.957714495383115	10.074474381005466	13.940722537534494	14.155563507413099	14.664296674362312	13.203355520049698	14.072604229291631	13.941541072046412	13.23995073297591	13.19650898758064	12.65781584827877
B6	D6	BIII	B	11699	6.203419073099404	5.956925104224556	5.883899717045558	9.333570907002024	9.280148619729315	9.061742467310165	13.850008079448095	13.71454577	14.04268848161901	12.927909619107897	13.320374155425828	13.356845531363213	13.088175848570309	12.654222210634039	12.54192114108827
B7	C2	BIII	B	12952	7.720453181242904	7.741972822714056	7.369983254747159	11.400319499309223	11.622791580227215	12.093490654829566	21.604336337669594	21.06264581	22.05382218444371	19.044157073943698	19.55338940098743	19.51354765324761	18.14920938124661	17.77813448985254	17.50590664240907
B7	C3	BIII	B	13702	8.002438572038704	7.760239814427155	7.659215537239958	12.054589001202526	12.754536396063717	12.875906217954665	23.363491370986495	22.84325387	23.29959393319081	20.595474355557897	20.50686922141743	20.52590753509041	18.50520304678611	18.38862089835054	18.11619969407207
B7	C4	BIII	B	12373	8.029778370713204	7.411280404265057	7.318876937187658	11.217634187712726	11.201832468248714	11.443685936540366	20.469124911515195	19.83435967	20.40640043804471	18.122123694103898	18.314978173103828	18.12821971925971	16.91562005550981	16.55449554038114	16.53407346300597
B7	C5	BIII	B	12477	8.951443893730504	8.586001541649257	8.348819830035758	11.570405843954624	12.457702089492916	13.225978920465565	22.032578856424493	21.51853183	22.378473377604312	18.33819466	19.956974184829228	19.94550566657471	17.41653233171521	17.80571620751864	17.596387244914272
B7	C6	BIII	B	12329	8.598542609938205	7.738728903407155	7.824986503494357	10.708993809095926	11.109077084752016	11.644720479772964	19.435403567831493	19.99916828	20.05042953978381	17.335639707381297	18.07785222269933	17.93692447073301	15.993321935442008	15.671400615356937	16.33709510422117
B8	B2	BIII	B	12309	8.688282782574204	8.141624133963756	8.043081023	13.168713731998725	13.772485000496815	14.130072072392366	24.232047821250394	23.91417542	24.74346179272371	21.1750108	21.377661850528728	21.24320712964381	19.41985032640181	19.64935280641744	19.42798999960697
B8	B3	BIII	B	11954	7.350296080978204	7.258579686704056	7.419444263875659	10.942065754324226	11.620375740431516	12.203330986829563	20.313146209018793	20.5410203	21.14171459895441	18.9208805	19.52795046245263	19.28198520971361	17.51239754984351	17.72298375328074	17.37686538826507
B8	B4	BIII	B	12313	7.665143384736604	7.341014394758856	7.3056132342407585	11.030909316446724	12.059951450615316	12.562274982786864	20.858015524028694	20.6041135	21.21360636338461	18.087920919027997	18.774628978543028	18.70348012604651	16.69862104162921	16.60429962074284	17.03740057065027
B8	B5	BIII	B	12337	9.527474488831603	9.097858275273456	8.653344343570058	12.640413560241825	13.505172457998714	14.074532731637266	22.444706628806994	22.54321643	23.32054632177741	20.728954749900296	21.77731971919113	21.71448862012361	18.98364802137741	19.41078188858334	19.25993097808127
B8	B6	BIII	B	11439	8.114712672484504	7.6804561701796565	7.514355763246658	10.673796647885425	11.282550816109417	11.605369621976564	18.711102038976893	19.21159382	19.26917799218511	17.1986522	17.95126499337933	17.84129039044711	15.918449213811108	16.18670848287384	16.62781619221347
B9	G7	BIII	B	12381	7.8176593634432034	8.613470247021457	8.838932072	13.398029904097324	13.361272816945217	13.383662674951566	24.677564176342393	23.98382713	23.95385589839631	21.041308138842798	20.750649071882428	20.296023864236613	18.87357563628041	18.29538008423944	18.17716175749677
B9	G8	BIII	B	12983	9.538148568955405	9.159419489946057	9.596204165039158	13.640091613433125	14.472310466909516	14.446160066812265	26.08498960720739	25.65484745	26.13744285339351	22.58305552	22.63301274995133	22.38881377704931	20.19002303773791	19.961167569165237	19.87151987468807
B9	G9	BIII	B	13067	8.822308835480504	8.749191202396355	8.707621937083157	12.798942095493725	13.146071505514616	13.440985739255964	25.366317284769394	24.01991499	24.37728136709671	21.81451441	21.47376971794393	21.049652999449112	18.99889571001241	18.47894035288654	18.54115269058487
B9	G10	BIII	B	12054	8.562751052335503	8.013758108798156	8.331683907119459	11.983534995223224	12.891482546947916	13.637161668689565	24.049970686797995	23.08046184	23.52580425831161	19.88696895	21.21198805167453	20.873716450988812	17.89863454907631	17.88648726141204	17.77823823309857
B9	G11	BIII	B	12485	8.222955145625704	8.208390378203056	8.303051269006158	12.401034824038824	12.938128863547515	12.995577492183063	23.590341136169393	23.710886443809798	23.79457962619841	19.930596335262397	20.50081728675573	20.148138059710313	18.06080855601931	18.17269108263874	17.72025307197057
B10	F7	BIII	B	11946	7.686088401213704	6.844936290927755	7.156517589628257	10.417893805981624	11.339736171737815	11.441881406686463	16.727277798787895	17.05186862	17.457462949961112	14.4501096	15.599944412267028	15.618288357155812	13.441245069437109	13.903587976970037	13.92732939755427
B10	F8	BIII	B	12541	8.064361354381605	7.725378579872157	7.998809915751358	12.176331560848023	12.848292206120615	12.901647814790966	19.370771926625995	19.56184018	20.14555826871431	16.256055857940996	17.35179341014723	17.40923210971541	15.59546122634461	15.753814336468238	15.61463222712107
B10	F9	BIII	B	12652	7.7787104738011035	7.624120334193357	7.3445000322575575	12.265423947484123	12.660297365253616	13.084726741978564	20.178178651011894	20.36203229	20.85251639234511	16.48289793	17.096152577516328	17.009180416795612	15.58509273334111	15.735517133578139	15.67595647555147
B10	F10	BIII	B	12672	8.015263763654405	7.477584175794156	7.340543394820858	11.055637975516525	11.786288829473015	12.438380176980864	18.307687866471195	18.13809784	18.98267404024101	15.561370411938597	16.49665684550333	16.291101557869112	14.746930259462008	14.781382113708638	14.877216252136972
B10	F11	BIII	B	11687	6.697369658869505	6.216079759046156	6.439590338153358	9.972476409185326	11.149818452853715	11.453037828008366	16.817894539380394	17.20061855	17.78571203523711	14.07943366	15.69408419550063	15.27250295558801	13.385268040683108	13.665874647298839	13.379674028751971
B11	E7	BIII	B	13382	8.402643277836905	7.685006724388156	7.735844624123758	11.513100787581724	11.123493811978314	11.173157406771963	17.370881844322092	17.39675215	17.89808929146261	16.691857435016797	16.63481774901303	16.48942271103671	15.327882680838709	15.040143025171037	14.76711404485857
B11	E8	BIII	B	12385	6.689695311490004	6.3258351880357555	6.392399984023858	9.862807534356424	10.512410935118616	10.534149548586363	16.015444126316094	16.69765697	17.09197505069501	14.499733020053398	15.618299736790231	15.44199466613631	13.709059638933411	13.967613275937538	13.91079343833287
B11	E9	BIII	B	11798	6.711386193831004	6.537478265949657	6.614338350868459	10.020655269503724	10.337731107235115	10.521947981606065	16.123371607011695	16.53986467	17.10422272239141	14.32315618	15.216453581491429	15.12716875348411	13.50539287482841	13.66441432826544	13.91775566883777
B11	E10	BIII	B	12844	6.742759711618504	6.512183235044956	6.549579636483158	10.352118411862623	10.481245895592714	10.901095058258665	17.179588154463893	17.19928002	17.823721060342912	15.826187252456599	16.29211034142713	15.64948265091041	14.770525041957711	14.265518425851237	14.238428231465871
B11	E11	BIII	B	12281	7.163193635747904	7.009998473162456	6.716348452366758	11.019037962027223	11.253947950272615	11.368461539205466	17.606478694545892	17.70086449	18.17429079310011	15.83691481	16.29049183496803	16.146486098065413	14.66207883312751	14.558771749149138	14.196684263721572
B12	B12	BIII	B	10737	6.736709496053804	2.457084555110427	2.4415597893951686	5.127249862522124	6.7587772438374145	7.160646265133166	10.308411078677192	11.015751600335001	11.333120908393209	8.870457148749297	10.16303770677013	11.021440767904313	7.804994449	8.855240298549436	8.979739905
B12	C12	BIII	B	11052	4.830624234933804	5.112531767959057	4.747062077745759	7.707398373885125	7.656925673473216	7.747553612549065	11.481089945692595	11.94994157	12.403677407815412	10.964904584410199	11.51446079391513	11.55885876343591	10.619188274485811	10.69670270502824	10.959335614798071
B12	D12	BIII	B	11332	4.058053841349205	4.601251582024256	4.431590433145058	6.890121638987225	7.197211389881915	7.212406775606966	10.062429401988094	10.638396483667698	10.94650444485191	10.114405515439998	10.81279241784263	10.84628152923781	9.595805689465312	9.84573952	10.40178189848007
B12	E12	BIII	B	11998	5.322308547947404	5.429580578132557	5.150202579174258	8.468194372184524	8.699582999230016	8.703646095486864	13.368582099197493	14.01155621	15.00704610665331	13.149153316464599	13.445232961371929	13.71977791125651	12.82102622157701	12.877065140139138	12.69216860914587
B12	F12	BIII	B	11276	4.779603073698004	4.894946179001256	4.524302212768558	7.589486889401524	7.387859724813115	7.830783246486166	11.958056636265194	12.042373839976499	12.217797435971011	11.368084792362197	11.391622685112928	11.681757096692913	10.80980835981391	10.67038061577004	10.860190634669369
B13	A2	BIII	B	13498	7.311305757602504	7.033876410302657	7.212578902066459	11.993619613295426	13.022678493197617	13.077071651694364	21.278166651208394	21.53611472	22.386081060362212	18.870296932354798	19.722105508823528	19.64139808394341	17.79945690381281	17.388138839470237	16.82010574575577
B13	A3	BIII	B	12764	6.981104841860205	7.075933971160657	6.987900985158858	11.774789379014123	12.671069059182916	13.117039161714263	21.354438258493694	21.34983281	21.56190744102341	18.3709762	19.49876676070803	19.60441657367101	17.14372167081711	16.61031747664104	16.78032212643037
B13	A4	BIII	B	13486	8.251144643098304	7.9809896657869555	8.101299388	12.497674939121225	13.858208621736814	14.264111050306365	23.486628248199093	23.60643311	24.015100223244712	19.60114322	20.65211548459153	20.653058436162212	17.93800413416671	17.637880083913238	17.67657058324067
B13	A5	BIII	B	13570	9.655189251075702	9.511559747661355	9.278484648022058	14.634000046274124	15.781068848485315	16.518636148503564	26.74384201075329	26.763941216121097	27.226461026267607	22.252719847126997	23.134901175471928	23.36858454658941	21.28451051365361	21.46041324246254	21.01644390465437
B13	A6	BIII	B	13602	7.819498296545104	7.506965732515656	7.4152006537767585	11.677442787722025	12.744185551621214	12.948735485257366	21.574899840929493	22.21801384	22.18348958619551	18.323733195947398	19.37194866863313	19.19901615788251	17.21253004368991	16.958151377963837	16.67366239461887
B14	A7	BIII	B	11970	4.170112023142304	4.0982485000876565	4.254573493033457	6.815505779945125	7.444290739038815	7.905108368960865	11.725440225975493	12.552030203028998	12.86302714663801	10.624386540464897	11.60858449506933	11.541581463250711	10.200407409482612	10.167163213054938	9.855181024
B14	A8	BIII	B	11439	5.755614093569804	5.270531910307856	5.579928528490858	8.756779500824724	9.018655631412916	8.944926049283364	13.680620950009693	13.56558177	13.98308791823311	11.740483014906399	12.514201967030129	12.49233718911481	12.01446160563491	11.62765164767534	11.60676195605837
B14	A9	BIII	B	11300	6.604016790439504	6.064443690646657	5.8507050191994585	9.483770512648025	10.103841462969214	10.260441502364163	15.047223612686494	15.77976761	16.53309660592821	13.44669221	14.350799131699631	14.296331603263813	13.383514111056808	13.59326382479194	13.23849333565887
B14	A10	BIII	B	11212	4.711287137075804	4.561558028177757	4.456714669507158	7.016338369183224	7.565602794065915	7.836108721530565	11.605433258577293	11.7559695	12.48652793160591	11.405274706154596	10.92328694689493	11.02514514621231	10.441512162916112	10.469270097665838	10.21003625733347
B14	A11	BIII	B	10534	5.7194983391365035	5.615994131819557	5.3817511182518585	8.526532313671224	8.934574144335816	9.038742812883164	13.154150984537193	13.394364105237699	14.258365709050409	11.939853679451097	12.588344112588228	12.59537792054181	12.07522237485071	12.242878122682438	11.903983848483971
B15	D7	BIII	B	12756	6.501497117369205	5.995424681589757	5.893670599507359	8.322527869329525	8.185672215577116	8.050035986371565	12.879215749899693	13.60414603	13.371233423571212	13.236595235687098	13.703306294796128	13.74478535146731	12.24605127209771	12.31122279818474	12.03333247646307
B15	D8	BIII	B	12321	6.747093163805603	6.331301527369556	6.767134182725058	9.212477630112325	9.460067228667114	9.464431945778664	15.066547348457394	15.351455765914398	15.79224277847781	13.897056000939699	14.72392110028413	14.88888348043271	13.53977469767051	13.29124416675484	13.49359332915197
B15	D9	BIII	B	12317	8.466107252294405	7.594489854641456	7.616891423168458	10.551887871295925	11.010971096295915	11.399693665960363	16.802632056417995	17.59681546	18.10813673118271	15.744131304335397	16.84732377188633	16.81258588627001	14.639442190205209	15.05969291065064	14.983325684728072
B15	D10	BIII	B	11950	5.969225808917004	5.554189565491557	5.658028838978859	7.477621482546224	7.138521324029716	7.167260919619365	12.039920778056494	11.874241684733601	12.51286858731121	12.256741171190399	12.51804882951943	11.977556684988212	10.613993236507309	11.006086647093237	10.89729210397697
B15	D11	BIII	B	12181	4.995658848753404	5.024229927260556	4.937177046489258	7.507929230115424	7.722589993740915	7.981141834438865	12.104090908397694	12.67032275	13.241725676009711	11.75815973	12.763971091029031	12.47327783564921	10.94495705802641	11.32417783434504	11.105784885246571
B16	C7	BIII	B	13422	10.645029275706905	9.962809828446957	9.965939325890957	12.759975706633924	13.485029750464314	13.599596945806166	20.917075879618295	21.39099909	22.07619225907601	19.05792371	20.07938813501083	20.08260011442251	17.59763748036011	17.97838509734804	18.03164666340247
B16	C8	BIII	B	12517	9.473088408161905	8.853105416975955	9.174268344	12.427581005633623	12.837897607083317	12.609207490249766	20.659201678353494	20.84994423	21.417828751162112	18.46906955	19.21032493969383	19.306887470632912	17.95399597255301	16.857025034304037	16.850965948448472
B16	C9	BIII	B	14372	9.590640130295503	9.178724165254955	9.245198614244757	12.897439391526625	13.157431348994116	13.333160443146465	22.076301959295293	22.131931	22.51256294520401	19.997969601072697	20.71291103557993	20.469679723337812	18.50063808800321	18.110601278845138	18.133689862668472
B16	C10	BIII	B	13797	9.360274343836204	8.983965206182857	9.170061792399558	11.920124038735423	12.647124978188614	13.373689819014263	20.583300921862193	20.71906144	21.52507945922811	19.17436851	20.04237068812783	20.12035509428141	17.296491426799008	17.26237855336854	17.33914417594737
B16	C11	BIII	B	14236	9.985991338656904	9.531990901430557	9.431080985	13.336734273087824	13.730619871093417	14.217067881956563	22.394781207855694	22.400941031187898	23.14794354429631	19.83038799	21.00175948020203	20.66259442060921	19.15663391038701	18.939219492310837	18.83413019078847
B17	B7	BIII	B	12489	7.585636855022804	7.043894469997856	6.861422670940859	10.122690839730325	10.583732717031616	10.477651171278165	17.018196840350093	16.91766321	17.49009185007361	15.21107941	15.633446748217931	15.531060762285211	14.649207732669009	14.363276533426138	14.504482616880672
B17	B8	BIII	B	11946	7.1307380987153035	6.671480699594657	6.621884217623559	10.505166874757524	10.921821343140117	10.650902609234663	17.324178047652495	16.84599086	17.64023387943081	15.090097698311698	15.679981190658129	15.264065338278012	14.48424651897081	14.375914473414038	13.92061515965267
B17	B9	BIII	B	12912	6.9868976496338036	6.744282920182856	6.690111061431659	9.955910178816126	10.311877821939216	10.387555763868864	17.158612287673193	16.95559966	17.40050872358521	15.54627413	15.825771738393929	15.62568811271521	14.27964196100731	14.374943209264337	14.142058698176669
B17	B10	BIII	B	12497	7.640282997933804	6.840930695800656	7.073194939227858	10.198533450018925	10.782487589313014	11.141325571743465	17.421232888169392	17.62650425	18.23997598717201	16.08933462	16.21903098367223	16.199398225992912	14.363134704198409	14.413635141629339	14.53141592276127
B17	B11	BIII	B	11687	6.9102043176766035	6.934694307831956	6.811183512876059	9.481099139509524	10.101724968347014	10.210229767247466	16.546892082543092	16.41532809	17.06889782882901	14.663625593643097	15.23158366487543	14.92922247496741	13.92443128598951	14.07786689621894	13.878468245693671
B18	G2	BIII	B	14460	7.185740401347504	7.125634923086356	6.968753343729458	11.756579887988824	11.670267296227916	11.251035297193965	19.535762655897294	18.69688507	18.97857205314321	16.517063635370498	16.64270340311873	16.59921017512011	16.45037065855141	16.09804681499934	15.626108296649672
B18	G3	BIII	B	12916	7.224136831838905	7.452694932348756	7.573525715101257	12.090168006861024	12.730203602871114	12.636852874228364	20.646029948560695	20.22735761	20.60094152942241	17.74669073	18.08324019097523	17.99566639093891	17.07462581146121	16.53370267137624	16.23183977338387
B18	G4	BIII	B	12644	6.924464453887904	6.905139588080257	6.935487835817459	10.838173549323425	11.305697056347416	11.383691086740566	18.979073123481694	18.59281742	18.79979952580321	15.615361399754498	16.45806810672593	16.40489646822101	15.49688189705721	15.034927067330738	15.14645736694347
B18	G5	BIII	B	13462	6.718110687474605	6.777069951909157	6.664205846918258	10.520503174838925	10.800111453489116	11.091388311645463	17.539353970323493	17.402424543753998	17.74554329009601	15.300930869004397	16.24374327192223	16.01457827467151	14.32903777170731	14.537370145194338	14.364447538750472
B18	G6	BIII	B	15397	5.860385129144005	5.868044284167356	6.3036412442625585	10.009023821424325	11.402214632421014	11.792148042850663	16.981595703307292	18.28580803	18.29168003930391	13.823852762962996	15.90118537860383	16.03359314217781	13.310704785422608	13.921517753329738	13.91255014071907
C1	F2	CIII	C	17337	13.182877533053482	13.098881814123626	13.150970639990089	32.16601317897944	35.241621196600164	37.76865669728464	53.15621839056045	53.98179473	53.87933105177046	40.131189469138064	40.43573162890158	40.70179957758145	38.754470820318645	38.30876625519066	37.91689423305682
C1	F3	CIII	C	19076	13.74698685094188	13.271283893945323	13.517956131399789	31.93537027648574	35.04781940507337	36.96860738734564	51.779906362857346	52.57718374	53.01486858506116	39.03555638085837	40.00728803032568	40.56095654718945	39.787628539082135	40.23476906359736	40.655937577105426
C1	F4	CIII	C	18530	15.150962621421879	15.395645028423324	14.650357812632286	35.30025040958244	39.82027275281467	44.91231271274114	63.168590072151645	63.95092576	63.66023699734056	49.39022845708347	49.32788941009218	49.142927278633444	47.14896054508223	46.177137534667565	45.619833003008225
C1	F5	CIII	C	27116	19.551942502911782	19.252396053225826	19.681669338445086	45.86420293027334	47.422060762670064	49.38290210233984	71.63827530291654	72.44210115	72.04892561199115	56.67566034799017	56.83108499434448	57.20105782959945	55.30460901774843	54.51582344146367	54.106729397353824
C1	F6	CIII	C	18186	12.52470551601488	13.171833181057426	12.854956090593788	30.955317859880637	33.46354380318747	35.24129706646814	50.74037394068964	50.15029313	49.571063094814654	37.32153110045606	36.93345156467798	36.35124531350335	35.183839899442944	34.268489969319766	33.78428259365763
C2	E2	CIII	C	20010	12.084932614416779	11.793273421709426	11.581120268001989	28.03195529396234	29.32105711276347	30.905493552518347	44.44449883264564	43.64693549	43.15551615596956	31.312240899828467	31.67715063483678	32.06578114637705	31.64764718991874	31.258167725690967	30.888583939965425
C2	E3	CIII	C	19798	12.538341296917078	11.935347762691027	11.840696532464388	27.767056885444838	29.56422537014077	31.01067872177445	44.30007832340485	44.33737856	44.27395577369186	32.79075865477797	32.75172919185768	33.23875512033645	31.31322805473054	30.977473258860464	30.50780371410762
C2	E4	CIII	C	20592	13.062423108023982	12.768692449025124	12.533973573226689	27.692403144710042	29.77451772381057	31.535866559589547	45.157175171615144	45.04633261	45.310285116273455	33.02408453306427	33.55835403124628	33.84411212955655	32.400770138171836	31.942476245802062	31.760943807555822
C2	E5	CIII	C	19332	11.902951144840081	11.331075240662226	11.420041966515388	27.020748985686737	28.169778849462965	29.54625891200045	43.026752526130245	41.982777027981996	41.865650780390055	30.927888960103864	30.597357647967787	30.83901477079585	29.361378468915337	28.962162342282767	28.63209446859702
C2	E6	CIII	C	17791	11.96844769721788	11.985199646422625	11.610498834334386	26.756707565135244	28.02095385563807	29.801801866720947	42.640315537477946	41.48809274	41.026754209866255	30.296475001410265	30.037625490823583	29.694863894178347	28.995875953513735	28.17316527732787	27.608204053314022
C3	H2	CIII	C	19810	11.55550183428058	11.856248083769724	11.677440659828388	28.766863444934444	30.431100740497264	31.948987236769245	42.404110118469646	42.27317198	41.763431608549354	32.67955452818556	31.959043624248483	32.005030454857845	32.106085729946244	31.417591542454666	30.85482334214382
C3	H3	CIII	C	19818	12.70211349815138	12.105382227016225	12.150787675389086	30.052184618699442	31.97480751540467	33.07864599136695	43.070247472508946	42.93740291	42.76642586972696	32.787457205872464	32.25112940453238	32.58325147362325	32.57792640723844	32.25207649319137	31.73664549567412
C3	H4	CIII	C	19355	11.007593727867079	10.827919787172224	10.641894549038486	26.521242679982137	28.150141603440964	29.45884179739335	40.061148829269044	39.67153375	39.58823130724546	29.299861512821664	29.641307061950084	29.873631223838146	29.385933981327337	29.208054282975567	28.753739715950022
C3	H5	CIII	C	20900	11.963361975614479	11.950589667069526	11.734331537354489	30.37338505575054	31.808953335523967	33.14176638250594	44.729168244576144	44.156800636262396	43.76059235419556	33.18001468517357	33.04671179426528	33.16931888427245	33.34472461660444	32.81657573584007	32.574705262935524
C3	H6	CIII	C	18709	11.037903947669982	10.881327541674224	10.917394159660986	26.988184560646538	28.97304175375767	30.493867965726846	40.38065296529375	40.0673154	39.985961190337555	29.238738795247762	29.129619168622884	29.519273103034344	28.855876615872038	28.302993334303764	27.798472251428525
C4	H7	CIII	C	19599	11.039854516211381	11.251905886638525	11.26831331156469	27.445969366580144	29.546496461743864	31.451453507094346	43.254821861241545	43.33986645	42.750036706367055	33.98726064850137	33.04876545598978	33.47573613566995	33.286394991785045	32.44655359868567	32.013149977739424
C4	H8	CIII	C	29865	14.00880311452428	13.494228022562424	13.080845336328586	36.22987437386224	37.76734109820307	38.164485280349645	55.27898430416535	55.29620909	55.214643063443354	44.813161545924466	43.64964034631288	43.75291939661815	43.20839309396143	43.073125407514866	42.59943883439303
C4	H9	CIII	C	20217	9.878435882	9.479758674817226	9.788017652683688	25.61997826949394	27.221084603643767	27.870320276447945	41.567607378502146	40.93710497	40.69205501798606	28.06659496794427	28.797836426297184	28.830334164771443	28.796330069648835	28.465055043402565	27.926573269610724
C4	H10	CIII	C	17716	9.635339145	9.695257517976824	9.496551543784786	24.99299715967294	27.164402648967666	28.593671176138447	40.211336170903145	39.77186272	39.29656334351446	28.166453631350763	28.121174275699484	28.14942075541395	27.389745904967437	27.014353272936667	26.40755046621962
C4	H11	CIII	C	0	11.24964358750518	11.251107545779625	11.228044916241988	26.778140590588244	28.275310298804868	29.27364628283375	44.411338651752544	44.2586365	43.94630714490576	32.27062632852756	32.56446627580028	32.43486565074485	32.55286160284054	31.815286383802466	31.189308026992922
C5	B1	CIII	C	21554	14.322409164369581	13.914989201164325	13.745317773980588	30.115558189411644	31.28702467545017	32.698164583245344	46.603840200056645	46.12351613	46.303456116922554	33.830452641607664	34.65653513318038	34.82398043043915	33.45566981030244	33.55044236898217	32.892333314652426
C5	C1	CIII	C	21015	13.920253895957881	13.897964382886425	13.779649614306987	30.71045039705254	31.540391940353466	32.372472117291245	46.52011782477494	45.63319224	45.79843147136596	34.37413293778957	34.89083669558458	34.91883261049815	33.22312993657654	33.219110529604166	33.01299487757023
C5	D1	CIII	C	21578	12.90205241036378	12.839073961638924	12.956250325776388	27.50518170304334	27.891373348058266	28.97458422854565	42.686285224592545	42.02147078	41.753818087647254	32.047805699576564	32.63398403927078	32.758102915840645	30.99554817276744	30.683931106355068	30.80463239504432
C5	E1	CIII	C	20772	11.56415741380788	11.464944914368825	11.480881371691186	26.34969126670824	26.663406815364667	27.80818782572315	38.28108317154785	37.85912995	38.10868372330616	28.89793410335387	29.538390900443485	29.56269247833275	27.71939854173974	27.83246974129556	27.672260186745522
C5	F1	CIII	C	21047	12.88820253228198	12.816258611153625	12.725124631198288	26.797012894828242	27.58962025653517	28.438943600011246	41.34383870512045	40.89641947	40.742508405168955	31.831753280227566	32.40415703134668	32.16203323685045	30.57160284509764	30.283197621447265	29.73248418232342
C6	D2	CIII	C	20752	13.538890065703182	13.341989491498325	13.396671352562187	31.65706935269344	32.076327181014264	32.58242952587825	46.61597078537475	44.74081044	44.241217324036455	33.52094292815317	33.56055237796748	33.08483245580214	32.52750916647443	31.681132860894763	31.07766338103752
C6	D3	CIII	C	19507	13.87882489131108	13.540024249592527	13.469179618776089	28.82287700251834	29.769704815790966	30.667966778311648	44.27682066182365	43.70389001	43.10959650711786	32.295296353083266	32.20349857980458	32.19907819978884	30.79483995986114	29.833780517237265	29.725880065572024
C6	D4	CIII	C	21554	14.92390206878628	14.426710756354826	14.299329741627787	29.73663585657964	30.96591928281677	31.99067951512775	44.896964248501945	44.71243424	44.85546562385785	32.60447167042116	33.81548098162638	33.709278666138246	31.21298082547214	31.53106613444516	31.571842053063623
C6	D5	CIII	C	20022	14.516385728864979	13.778340447911425	13.706690933597887	30.12447312873224	30.18969431483567	30.45215592325305	44.31950286673825	43.43371437	42.98839903675886	32.856384607108865	32.72526953018018	32.35968408189725	30.79047544052764	30.395588871932063	30.217811409054224
C6	D6	CIII	C	20784	12.954511809955282	12.409670847187826	12.17829830189519	27.40628837648414	28.823007237907767	29.94300819710765	41.10905583233185	41.3091039	41.22771845315456	29.001231657613367	29.889793376962285	30.199969984141248	28.243452130280435	27.922145220413064	27.48652771087652
C7	C2	CIII	C	19954	12.88967326692018	13.175581640125724	12.885595941676687	32.784371994995944	34.31527990557747	35.48818634229855	48.636438356759946	47.72520231	47.32305436583955	34.579289032513664	35.17267038185338	35.03189677834255	34.20561971770813	33.656883681627065	32.93745352144273
C7	C3	CIII	C	20126	11.92678188135918	11.576874841741724	11.543900502889489	29.62121558849374	30.933939853590964	32.16697058022204	46.587887061189846	45.20763378	45.19152237309866	32.696005144924165	33.20558779124158	33.760308235365144	33.11093600273904	31.952128717956164	31.588268074088123
C7	C4	CIII	C	20816	14.060029380446881	13.041443647588125	12.844155155409187	29.12635415738974	30.720065741602966	32.13947918621115	46.65017217849994	45.53853417	45.708656805634355	32.917747823123165	33.26405460743418	33.458270774743745	31.796616248395136	31.93325153589886	31.69107142867772
C7	C5	CIII	C	19367	13.336565887318681	12.607337759506326	12.457506100543789	28.13934787823154	30.79196647274057	32.55399048943315	44.23202753192355	45.03203198	45.53980750071165	31.308192551525863	33.13013096352878	33.835908656890844	31.351468815316135	31.397348772764566	31.35507180702442
C7	C6	CIII	C	11451	13.00771910716178	11.939522468735024	11.961275982598487	29.71397115752594	30.976660936591166	32.197759769363344	46.926663570443345	46.54645707	46.10025747581285	34.217548595582066	34.18851781915888	34.312371546448745	33.470647260741444	32.569784324327166	32.183578901033925
C8	B2	CIII	C	20173	10.57594906348588	10.260294447514827	10.163948107182588	10.001340235730641	9.629786585	9.492159121	12.876875059299145	11.743939418024999	10.895834828951756	14.992402008619967	14.564817120048083	14.030721995214543	8.896738505086738	8.488494570763367	8.396855998439023
C8	B3	CIII	C	20393	11.28894454362188	10.821937868180626	10.84816357960499	25.11730383651284	26.275827126627966	27.63871046377425	40.73846345883774	40.20056014	40.220351214212855	28.432495321195468	29.70426900107228	30.34051193272915	28.489762642392737	27.99538006660716	27.80128049322622
C8	B4	CIII	C	20429	14.79292734119258	13.428217421741824	13.118259449290889	26.391698988066437	28.535426361427568	30.428900041309948	44.656943688018046	44.42199449	44.71221758322046	31.583849856301967	33.12739832086828	33.434359446648045	30.99871187657774	30.95922140453027	30.80605285787202
C8	B5	CIII	C	20756	12.80098759968148	12.412862618510825	12.288509997623986	25.967813410916044	27.42917484314267	28.835637148014246	42.03418989783365	41.9794843	42.38673184702375	29.865441730077762	30.79517817508908	31.499587520209246	29.223393555423637	29.728766258290463	29.48629377015492
C8	B6	CIII	C	19411	10.883002308350981	10.516338490162624	10.28468071387119	22.72798476045184	24.277492315601066	25.65694072995395	36.24124090945045	36.45899645	37.03591432953676	25.83752070491407	26.713582077518982	27.035846186110746	25.600119723536938	25.631486218759065	25.542708566497524
C9	G7	CIII	C	25265	14.347118114790579	14.596258905237427	14.640541582455889	32.93375653033554	35.281053209860865	36.84080450497054	55.20069594601554	54.61896101	54.199647562247655	40.37620353285167	39.58293427396208	39.613438512551944	37.96264131381693	37.149135033393065	36.529787117218426
C9	G8	CIII	C	16179	13.798591075210382	13.877410313492724	13.455839643859889	31.480279967791837	33.68894269099417	35.300487178343346	52.59636878357855	52.49736737	52.58590618168716	37.418638239483066	38.39603033233828	38.52752015996005	36.96346019091504	36.379200024881065	36.103390565987226
C9	G9	CIII	C	23725	14.926750188171479	15.486164561064324	15.188806284829987	32.79413453848504	35.363434529540264	37.517129672298445	56.20647317298005	56.6315383	56.05819801070846	40.92118397231537	40.27627019718788	40.16525101770625	38.956885509362436	38.201698650667666	37.578978779916326
C9	G10	CIII	C	19647	13.476036273001782	13.894390316976025	13.674673898067088	32.66029855168644	35.15150663770397	36.97196354914004	55.50761149223975	55.63127246	55.197676681574556	42.507385152819666	41.33942171166408	41.45011222641995	39.86745400108593	38.939785351752064	38.75859649796383
C9	G11	CIII	C	26677	13.433531643646681	12.878137906452224	12.739889518122489	28.155974748679938	30.110817778719664	34.69373621831195	53.49234486620055	55.26191764	55.177468644735356	41.128277679981565	41.49336603472538	41.63323099490125	39.660808475115644	39.01737712637176	38.90758272943383
C10	F7	CIII	C	21857	13.369513816211182	13.416294819953826	12.992720290944689	28.45563389523614	30.338552389371166	31.723338292621644	48.76693571671365	47.23692843	46.64997366459136	36.18820896681527	36.21921629289298	36.269980374722145	34.45506661725244	33.71138458312917	33.061661522286926
C10	F8	CIII	C	20497	12.203661350756182	12.121972669453125	11.934033840377786	27.529161677530837	29.14366533061297	30.257314078994245	44.421144845493544	43.56969789	43.32492996700336	33.09731978998737	32.98763518129978	32.968153029261344	31.52912122407194	30.811265394061863	30.27401512122022
C10	F9	CIII	C	22536	13.69177277374348	13.548976513965425	13.475708455771088	29.82250430234054	31.76135250562257	33.492395264075846	49.32269802965644	48.18709147	47.75401875017756	36.788912016103666	36.94657913673848	36.496030667696346	34.71574703447074	34.16721255811397	33.65263759578232
C10	F10	CIII	C	21570	13.15387541577368	13.210691675985725	12.645064306284688	28.259244785808043	29.629827270938065	30.80552685580035	45.60309838368664	44.52999907	44.902699926466354	35.523302249704166	35.26968338561688	34.71831783589255	32.471941619436436	32.168588206942566	32.17120577950502
C10	F11	CIII	C	21063	13.264834730026681	12.781508619885326	12.469284661785089	27.509534507654642	29.40666021598947	30.528409976752545	46.43602159071945	45.23295355	44.91625905325036	33.41054210929857	34.31250060113918	34.11720689807455	32.55030347946504	31.84594470534787	31.60049137603252
C11	E7	CIII	C	18992	13.72160500215378	13.986172735286125	13.641410186144487	29.25519952787024	30.161163197139466	31.89848054301785	48.428033608376346	47.299879355588196	46.87324201252006	34.30903672976346	34.48911198932048	34.909594771508345	33.908028522681036	32.935233444938866	32.41407786327303
C11	E8	CIII	C	17815	11.823622991306781	11.548499820395126	11.45508823962889	24.64010685375234	25.997976632369365	27.52620210729575	40.72374080378655	40.21504295	40.07222895436546	28.433836186143168	28.809209069969985	29.539915321706346	28.318613610806036	27.564464794669462	27.40877078295402
C11	E9	CIII	C	20118	11.10908453260788	10.534680985427325	10.800633203784887	23.98632691545994	25.396774397205867	26.85565422553935	40.375986936702546	39.84154116	39.45646199978626	28.776977763916463	28.96616681042018	28.912998526388243	27.717667334647036	27.10055611639107	26.91055721523772
C11	E10	CIII	C	20884	11.83925522944828	12.448836167599524	12.269251603233787	26.508799694363738	28.78523467436547	29.694692878333047	45.041784946261444	45.06489437	44.85771853690176	32.06906837372217	32.43450066478248	33.102133330261644	30.46622938741974	30.295674009434762	30.330500909455022
C11	E11	CIII	C	19659	11.391175206761382	10.955336628025826	10.900269827897986	23.26590630243084	25.273246600839066	26.68292937163805	41.092879753630044	40.699493181380596	40.93092524742926	30.121117264289566	30.79160786881908	30.57635384741375	28.92600531712164	28.569053741438168	28.337251717930524
C12	B12	CIII	C	18486	10.09554491282498	9.657920647004026	9.728324988699288	27.312837777539137	29.09038600831707	29.569531019230848	36.66369618013375	37.28665549	37.14773906311806	27.345288263972463	27.702209020613882	27.954386330953746	26.346168416089835	26.023249039141767	25.64519673868072
C12	C12	CIII	C	18669	10.032646619762382	9.707802756329524	9.730553982937789	24.42268493608884	25.889613368227565	27.09437709604735	38.034554414286944	37.40925956	37.73902673626375	26.658746520587165	27.361422399804983	27.37077219093235	26.259183269074438	26.270027226889766	26.078097737611923
C12	D12	CIII	C	18414	9.497296554	8.928354816539127	8.931168071388587	21.857076371696042	23.744605177190266	24.927992767272148	34.344600762705845	34.74865572	34.83718550336706	24.025431917070065	24.779925735382882	25.241063748047345	23.89918697426974	23.724693167082066	23.511084351689323
C12	E12	CIII	C	17356	9.235705929	9.227415692641024	9.227531749526388	22.94197212746244	24.19458450926107	25.51912083701355	36.44277616141365	36.7399346	36.555783912747856	25.36721338637807	25.790958219415185	26.280216924180145	25.82880901772224	25.272644053657764	24.99552959985452
C12	F12	CIII	C	17073	9.320108552	9.268543492656725	9.156702037468087	22.85041512004364	24.84778247839497	25.75633676508495	35.91888153318234	35.52049794	35.38421508396836	25.976558285957864	25.233773541479884	25.540531758229342	25.626273867617936	24.681514339408665	24.20202229464812
C13	A2	CIII	C	18996	9.246652366291482	9.514079012154525	9.550504774628386	23.833546439703042	25.849129353200567	27.611813123524644	39.85421701655635	40.61228144	40.42484825165776	29.168388833697463	29.656212086118583	29.963217285173947	28.016161100299737	27.748437782422165	27.392832317336723
C13	A3	CIII	C	22396	8.596073498	8.735369221654825	8.829711879675788	22.37719372579184	25.198365941491467	26.848186967383445	38.04096883995395	38.878342332554396	39.02932675847055	26.66547240166407	27.899006047040682	28.357596882586847	26.28170263794424	26.066917280430367	25.97788595003282
C13	A4	CIII	C	19260	9.798795442143081	9.492139163297825	9.487525669910987	22.164819163796242	24.504937168466668	25.85700179178775	38.63027010478525	39.10004789	39.950823151327256	27.427830496286866	28.546276234008683	29.23865936918655	26.52697829584334	26.699594628790663	26.45476895315382
C13	A5	CIII	C	18151	8.85214027	8.758254669620225	8.833835396554688	20.88988636881344	22.992643396541872	24.67203378873185	36.459510250272245	37.1284249	37.11333795359715	24.819279082648265	25.926365308731484	26.53056223432295	24.25550488374804	24.687952565126068	24.69702461744282
C13	A6	CIII	C	16666	8.251412037	8.621770693832426	8.410355691492187	20.34067308487674	22.66820178323657	24.010584216968546	35.35837931812215	36.00690189	36.78496287845395	24.665093272933966	26.045169609090582	26.687501430229347	24.85440810833584	24.791395620290267	24.48652120254142
C14	A7	CIII	C	19794	11.83443704726248	12.096708427608725	12.082104709932288	28.84741437174374	30.140987240508068	31.699686114106346	42.65927443179635	42.32313216	42.344520150132055	30.370753201957363	31.556363607583382	31.968084681561947	31.148530109257937	30.553983075281664	29.95672612712212
C14	A8	CIII	C	19982	12.229586190925279	11.680738457426425	11.389664545977489	25.25112624372654	26.979757295612067	27.64124759643835	39.202808528205644	39.44384847	39.99781069859846	28.322948107639867	29.641910515379283	30.352770910971145	27.70437143983644	27.914351841683867	27.571599331527924
C14	A9	CIII	C	20273	12.46437844954638	12.146557638528027	12.01434195761949	25.166717775248642	26.532724284301267	27.411858362075247	39.660180263045845	40.1173081	40.64447345353496	29.54846527502717	30.909835433208183	31.082476523948444	29.220324498728434	28.939312890947967	28.433267293651323
C14	A10	CIII	C	20142	11.06977672040028	11.427732104871126	11.211256817025788	26.10005135746004	26.73673474430607	27.58691933092175	39.31700314919565	39.15843436	38.912772746601455	28.84747328345727	29.73053805727898	30.006478847439745	28.11023554743034	27.925177804096165	27.588209796476622
C14	A11	CIII	C	18929	12.248814367877578	11.963005561543824	11.732832748372289	27.241873542736244	28.03239315283527	29.26433806634925	41.43436878958155	41.27882409	41.572566619640355	30.374432219259766	31.926620619245686	32.03113077611675	30.393094507165937	30.416522226902366	30.017063726038824
C15	D7	CIII	C	18585	10.898276530642182	10.135869874598527	10.184403343276287	23.35478948614274	24.562923665124572	25.693382486880548	36.46559237673735	36.69388346	36.464087870891156	24.794983616542865	25.257374838634885	25.439785972173745	24.618815461501537	24.487672983308464	24.21077824771742
C15	D8	CIII	C	18937	10.075583437392979	9.549682298579924	9.400279465484488	23.03561089713994	24.35864718770687	25.517041908494047	37.050286599859646	36.74798823	36.64119379248706	26.129800455405466	26.540563274809987	27.205833117505044	25.914049413343438	25.765121759043964	25.53555978318032
C15	D9	CIII	C	18127	9.856599786	9.598913314794924	9.907737889960988	22.81770469203084	23.930593411016467	25.316288052341346	35.62901376256975	35.15544764	34.98687079492686	25.37757247492477	25.690246767112182	25.719170579531045	24.646476020941538	24.589213680978865	24.18085504807302
C15	D10	CIII	C	18952	9.827750785692281	9.954100289392827	9.783430951535887	22.88768498345484	24.379539347615868	25.844337707263346	37.03734724816625	37.42187251	37.10051650163145	25.583425441476166	25.806201462034682	26.342205834455946	24.709726166729737	24.904587514364763	24.970302744661623
C15	D11	CIII	C	17520	9.694830858779081	9.834507733861226	9.548691772478588	22.91763288367344	24.36929603221617	25.77223279345345	37.24343754726585	36.95297109	36.730987099556856	25.844758313512266	26.820069382922586	26.99872568589725	25.725166201667736	25.82961575379487	25.450148793294222
C16	C7	CIII	C	19491	14.474639679898079	13.999922763478526	13.984212067437188	32.07996159123314	34.672814715642566	37.06868315478504	51.181922494264946	52.18393776	52.80058944329426	37.901978767901866	38.28255957722428	39.049073636472045	37.82247942113034	37.896184501888264	37.84716094364283
C16	C8	CIII	C	19220	14.37679752489418	13.401121366826324	13.311137430042589	28.727831369733238	31.475626216066765	33.73188951608994	45.78967235802305	47.10089146	47.77175890909756	33.022568870056666	34.00482288525368	34.928635354787346	32.64448408346203	33.601848044755066	33.74681562487863
C16	C9	CIII	C	19176	13.321059928352781	12.372028405588626	12.223908620897788	26.919682603509443	29.258064123107765	31.608006547118247	44.46158208764115	45.25508918	46.11740929933616	33.16375359837436	33.35473032654558	33.992267674696244	31.36635637903294	32.024579514902065	32.338227425175226
C16	C10	CIII	C	21965	13.64399853540258	13.504418223224427	13.028948078742388	34.50559086767964	37.25783760107177	39.157255839253445	52.90823007887914	53.80382269	53.76057613493616	39.20997105871906	39.75100496657798	40.00326873738265	38.938675571993144	38.86107627894936	38.616310420340426
C16	C11	CIII	C	19415	12.434087342853982	12.473719663950025	12.015122762616187	27.78053948989384	30.74872749454437	33.101805596666146	45.73451236806355	47.31489274	47.853003059390055	31.596883574776562	33.23693780570478	33.735483507831844	32.27674831777814	32.572885551989465	32.71930300978793
C17	B7	CIII	C	18952	11.94482056743838	12.126112285548224	11.870677031731688	27.84594699278164	29.680905487071968	31.408451088648246	44.312870092371845	44.22283727	44.752901616136356	31.432258160833264	32.02513549562098	32.12816711411685	31.00562989759634	30.962234262499962	30.634868447015524
C17	B8	CIII	C	19878	12.14144283809248	11.526108006721927	11.120065254854389	28.18093674391384	29.92396800266817	31.272991253424944	45.157430625934246	45.25110136	45.46811542747346	33.81820439671097	33.80330941556998	33.982446068650546	32.634377001466035	32.84074730210327	32.62805126132753
C17	B9	CIII	C	19631	10.952953790424882	10.678600917850627	10.459079689028787	24.83691960495554	26.26808695717157	27.730584468808647	40.708818246544745	40.80657625	40.78580436718516	28.484746222598766	28.935729663536886	29.100719601997945	28.276093029010237	28.123064347327066	28.004921509934125
C17	B10	CIII	C	17484	9.943819047085281	10.456829035581524	10.664862804808589	24.78125866523434	26.967535088186366	28.67994686549365	40.91356316392105	42.02331323	42.177982339317055	28.978676229125362	29.623714365739882	30.222772271089646	27.90316566596194	28.355724357422368	28.378938176599323
C17	B11	CIII	C	18123	10.838768349299482	10.687825714249026	10.554497689756488	25.181162496430538	26.41296800848187	27.96723543533675	39.807916572325446	40.54382424	40.54109918829316	28.382145946907166	29.447862072974484	29.886071035576748	28.65658603895214	28.617424239801366	28.228723439813724
C18	G2	CIII	C	20165	11.68361021044408	11.631467506485325	11.780912861828288	28.38200134458814	30.330024258116765	31.822568311946146	45.963294006400844	45.71105615	45.202550191542656	33.363983333809166	33.17801583712148	33.200971440282245	32.064439360358136	31.703032100153862	30.942224005534424
C18	G3	CIII	C	20832	12.492632519384081	12.579954063282127	12.514458626201588	29.69733090204754	30.909369237777568	32.411471476321346	47.60216313711204	46.93824853	46.61506727389045	34.538084399132266	34.45120687474448	34.749260013897846	33.85391306798944	32.911351970849566	32.35959998199012
C18	G4	CIII	C	20433	11.740190036609981	11.376371507740025	11.607491552631888	26.59078195334714	28.249699900641268	29.46848376926265	43.865549299969146	43.47126214	43.411675946170355	30.996753689066566	31.398462788748883	31.542692866082746	30.706629547513938	30.473486216559962	29.79331985752682
C18	G5	CIII	C	20297	11.82812276505788	11.686205680686125	11.76849249033689	27.222404765121638	28.675422373567464	29.89514557957315	44.26193924480945	43.85804632	43.51630928920836	31.532723846127766	32.00992759527128	31.87848946999715	30.80190416824014	30.338924472597668	30.310845696381623
C18	G6	CIII	C	19691	12.676333456496081	12.720450049335625	12.742483073560688	30.133203315450437	31.895300640247868	33.07618230964894	48.75559631918865	49.0009437	48.573462939475455	36.048469213311265	35.85313753048098	35.861099565078746	34.39156675200233	34.073719478648066	33.68627374522263
D1	F2	DIII	D	27587	20.384647549894645	22.793957314480384	22.890247335553184	49.594490739845995	52.96157279206251	54.62995746431848	75.57168053	75.62166416650238	75.39848541914836	57.002993107115536	57.53600958926332	57.61113032759116	57.370087253633514	55.80026834520805	54.85184909772772
D1	F3	DIII	D	36425	34.31547494066485	39.51616384004268	43.26144375590279	87.82624471	90.24419474123971	91.40093212905309	118.1707928224334	125.49963068380397	126.74083807039464	108.00075406487353	105.24644813697923	105.56505407819637	105.06453244100462	101.39914019628544	99.58747485385123
D1	F4	DIII	D	2785	3.701481270504046	4.043604376889483	4.246646159079882	5.214756207110301	6.142071523	6.4666151621004815	7.590785990228904	8.069436466525385	7.235933511523554	6.893240678192933	6.934889104804021	6.724521987158866	7.507768652206613	6.718369815	6.6540233536949245
D1	F5	DIII	D	24147	32.38613880763805	33.06812650478878	32.89399355701818	67.70984705	70.80491400094252	71.90302093544089	96.29259718	99.26625531089098	98.47126514522566	78.37092909257784	78.84255582741243	79.19708226490937	76.69261331749712	74.97120626246765	73.98353154037262
D1	F6	DIII	D	26522	33.43130397089315	34.98846584818098	34.33873624278279	68.74466659	72.61225280027362	74.02452708308289	94.98084334	99.18564956349198	99.76568412438566	81.19915501161083	79.51560442559362	80.64173838328257	80.59944488156393	77.64632020823535	76.47948962547333
D2	E2	DIII	D	0	1.3297850881551456	1.5856907911748532	1.5469340804069525	1.7737902486496795	1.8190850786320807	1.793134196369813	2.7709397642421454	3.0486989462465344	2.9508220675527257	2.2158819876703024	2.4733379357146097	2.2968209982775463	2.504934861722683	2.453753972	2.339259156987385
D2	E3	DIII	D	4704	2.352196856573065	4.664976500564983	4.5799271386135825	6.119572341916201	6.891758370877709	6.679867506956283	8.975063408983704	8.784518430760084	9.385188891271255	7.614472194739633	8.214123206	8.532552934768265	9.134368118586712	8.88862701	8.756361819952925
D2	E4	DIII	D	2294	2.109980928015996	1.9836386322936121	1.656828699961972	2.2172236406925494	2.503068444594301	2.546210213385132	3.4447862462443553	3.6509480842783253	3.7083123518083747	2.825177725255802	2.747071216171171	2.5732259717361554	2.231374770149813	2.8773135917346604	2.914044589139845
D2	E5	DIII	D	595	1.0981479880134453	1.0585148083520828	1.2028038712107723	1.338045137	1.3608080863305698	1.4366536231791027	2.3337398186234743	2.2835271904598953	2.0783548209798957	1.6763914515767526	1.7341069549576398	1.5301343811151051	1.8626612758643626	1.8160612590434004	1.6102400228261553
D2	E6	DIII	D	3771	3.9772762245479454	4.970735729079882	4.817608445466682	5.425103908673701	6.013329574343611	6.284566704463783	7.012098870866705	7.302248024784185	7.602255072451855	7.536502519300333	8.163793522639619	7.857224159574466	8.216015010649013	7.451495926	7.0463250908202255
D3	H2	DIII	D	22923	14.265684765432848	14.945886530288483	14.747581122184481	29.725845778850402	31.32089581246821	32.11110592075258	44.22632795	44.24088955944059	43.91495049003945	32.53858388792743	32.94967174273062	32.738687629152864	31.57861343217371	31.199613803339453	30.773634466828927
D3	H3	DIII	D	24024	16.419195609154645	16.776281898700685	16.255120778767484	31.799612623386498	33.40159919330431	34.131057106463984	48.333160836413505	48.304733804620284	47.744935973631556	35.172134754688734	35.11441982186222	34.82478106165216	34.24279089835781	33.67242665174895	33.45936234184552
D3	H4	DIII	D	23697	13.316511733661848	13.222055620010583	13.286489506778281	26.516466111603098	28.704856493513212	29.21668247005908	41.235142415741606	40.85235825106398	40.55717801369386	30.184471333099133	30.39475372539252	30.327435133023464	29.146159389429812	28.77993433930775	28.576437747231726
D3	H5	DIII	D	45159	45.622410523133944	47.45970731317618	48.04212753082439	79.84400546	79.40595458360552	79.66166322898918	101.5877156249094	107.25594292399398	110.20648573076666	105.40511475453353	100.92780991343523	100.66903133602636	102.1382879826256	98.58804691333044	96.17112384504122
D3	H6	DIII	D	21502	12.578989973291048	12.991296945557885	12.509182064878981	25.75072532	26.407634878790212	26.62238003679698	37.91273668	37.32270975325098	36.874576707729155	26.83197807432863	26.967010121062017	26.768895473913467	26.233737212954114	25.944877811334948	25.580781501580326
D4	H7	DIII	D	22799	18.717663834335248	19.068498270007684	18.873142513743883	40.968360904011995	43.34843173940391	44.516335381722186	62.31162719689701	62.48444325348898	62.01863301988206	49.364828846054635	48.56966442216242	48.393051269539264	47.32392644632761	46.851809105639255	46.01370349673273
D4	H8	DIII	D	22512	14.743148209401348	14.915530728524182	14.865008841000982	32.008728028939196	33.81729968999881	34.76926238371328	51.377979446847604	50.771213405978585	50.46004076275875	39.36913808193533	39.34745204169552	39.15572767087087	37.830868622929714	36.72728398819805	36.24056889062713
D4	H9	DIII	D	20409	16.276945127279046	16.255553124319484	15.912879702619183	35.17071486	37.26678748791531	38.30947217467468	55.64134363	55.123944601829386	54.758674112625755	48.05200052322293	45.64440069929362	45.692216418754064	45.06148224664111	44.28004770707305	43.39324258080653
D4	H10	DIII	D	21434	16.146644649303745	16.484845621701684	16.172672321034383	34.79566313	36.59932133888531	37.689877304372885	55.53406102	55.340912013115585	54.599156421731855	42.15822919116283	42.11697296419082	41.11746688422647	40.61954157192551	39.88200125536115	39.09509991270383
D4	H11	DIII	D	23134	18.156488957894048	18.295812166546284	18.30241570553528	37.94114983	39.79690428427841	40.642718435561676	59.20325714	58.57337929252298	57.84358288293545	48.25230971205593	47.11996237456942	46.67521640505616	45.99817488844451	44.018841345378654	43.11585319734263
D5	B1	DIII	D	6165	43.21395284612775	47.44693435609898	34.114361881937185	15.25638363	19.19776315839011	19.813043488636083	23.816877360358305	26.22766264803979	27.116958700841757	26.510884355081934	26.835401411232617	26.36325887883526	25.098952469545814	24.744826930127353	23.983867270466025
D5	C1	DIII	D	23338	34.347820285304145	33.786397597783676	33.58001181430899	70.14469244	71.85770935759602	73.43184930475819	99.05664642	100.71390069954298	99.99032144153665	82.35136992261434	80.11524245822572	79.38406797144707	78.96623874642421	79.22733753437865	79.17448713615433
D5	D1	DIII	D	21019	20.155814880289245	20.170533653090384	20.281625725674783	46.08629624	50.96824784924001	53.86062276349858	70.27603899	71.74443639983828	71.77922963163586	57.616917542007734	56.51513151069642	57.663591028289765	57.63757668613101	58.10770394624835	57.973703602215025
D5	E1	DIII	D	33360	24.507424280278546	26.058905357308486	25.72148052764908	59.64505509901839	60.801493373822815	60.74994345798768	87.2426151	86.11681842018078	86.09128753946575	70.60410378294384	69.61725727418373	69.71251931163047	71.10613555368872	69.88687453538034	69.29233226908043
D5	F1	DIII	D	43874	32.023217864290245	33.901507245287476	34.47957096348648	73.41350176520059	77.25824015007352	78.97566641821369	97.9266895	103.06025294860198	104.73390895980866	93.99138900762703	88.16498494073822	87.65998946585746	89.27233622595651	87.02868939917035	85.46635047472162
D6	D2	DIII	D	24814	19.663906224237145	20.35570439340758	20.081381128419082	41.84702107	43.68352048510191	44.979624282498776	63.823123179275896	62.81201940438539	62.40208428027316	49.108612745864235	49.44221910240552	48.80004792696386	48.327224561832516	47.48394700772115	46.81053766218733
D6	D3	DIII	D	23653	21.743779637769748	21.563079443125382	21.507604208710983	44.26985777	46.26190094771181	47.52931429314319	65.56837317	64.26442238770518	63.255132344429654	47.17492893207543	47.95964117804312	47.877138625722964	46.76465076687841	45.32591949093725	44.37892787016382
D6	D4	DIII	D	25117	22.827381132618946	22.736851540537483	22.87825934241768	44.799258311612796	47.45416131700451	48.727802527216184	66.05820799	66.58228259026038	65.81600362324906	52.15176274344123	50.81525616221982	50.347236951691364	48.163997559914215	47.625764449560755	47.51478678607002
D6	D5	DIII	D	22647	20.201595011976547	20.440111326168484	19.884887071505283	39.196991042735895	41.58856922890781	42.842759616562375	60.07552426785091	59.90287892724019	59.30912340944255	44.54669715743793	44.62825136917902	44.086449717137164	42.662005875776615	41.89562485029245	41.62506653463183
D6	D6	DIII	D	23314	21.444412948500048	21.161173328433183	20.735407172100082	40.615540305530196	41.80593073397031	42.89038977286418	59.67683779	59.25114237290399	58.78413310538815	45.41312940349933	45.08063074045122	44.217869635889066	43.23378994149251	42.62215938103845	42.14167649852233
D7	C2	DIII	D	23034	16.177229798207147	16.85691932062648	16.743134990103684	37.79828636	41.41612477335781	43.31754414684109	62.27588807	62.25607105512399	62.39210697410225	45.77773595680343	45.65172030294442	46.11005133936727	46.229401388261316	44.83473500643175	44.16980797269052
D7	C3	DIII	D	31816	17.820804761293747	18.163334274092882	17.937197666131983	40.70984655	43.51864275173851	45.184150618337384	66.50118796	66.72796823939998	66.66214326564895	58.902963887558826	59.90053116564602	60.77370861496177	61.83048143432881	61.34811973258845	60.42403700225033
D7	C4	DIII	D	23381	20.094698754568245	20.062588707301284	20.284369931225584	42.6682516	45.96787005332821	46.84598078460559	66.28845996662311	68.85369557690228	69.02829917759526	49.20439112828783	49.31618361038862	50.272064168285965	49.43923225176911	48.584225733943455	48.279986682269225
D7	C5	DIII	D	26394	20.074545509474145	20.20605456197678	20.39439933993238	45.49379536	48.24108715134301	49.91400568915378	70.77004511367011	71.38128582047727	71.30964053240936	54.16684561154163	54.539226358919116	54.91935266801296	54.57294283350441	53.02567244740395	52.48740998784153
D7	C6	DIII	D	21063	17.255840323245945	18.079727990053282	17.658377017179482	37.262125402181795	39.782585014109806	41.41447649511568	59.64825355	59.58914197900828	59.68324551477295	40.71804170818303	41.87572027318782	41.814831200939366	40.94224670990541	40.870373697225354	40.709014854017525
D8	B2	DIII	D	22129	21.165047213033045	21.084054424745684	20.831144479939283	40.78001307	44.15409621865921	45.485382233215375	62.15056903	62.894462180336085	62.76299361607525	46.70561494920703	48.33115928442802	48.81174369723696	46.41883924179621	45.71425548284315	44.90850794217363
D8	B3	DIII	D	22180	20.441282747465348	20.888075482092482	20.840612369036982	42.2416466	44.56288415877071	45.38383300569369	64.01056905	63.57824223736339	62.83019978961916	45.92769391352683	47.30075166019582	47.341717597920166	45.84027324394101	44.921287303923954	44.13928990819113
D8	B4	DIII	D	24415	22.213084829908446	22.081164006031884	21.95408214281388	43.57983785	46.20843513386101	47.13234250069448	66.88010424	66.33083342463088	65.43499934782025	49.02208059175603	48.94109330621322	49.270186193303566	46.67834625242701	46.66965381265605	46.12117451479962
D8	B5	DIII	D	22970	20.872187172764047	20.88651293489618	21.033502490681784	41.5452463	43.85156748831281	45.36384386508249	63.64869549	64.07290164571218	63.67050738097225	47.498703778741834	48.95671882410722	49.249947060880565	46.83503674787601	45.91935624809845	45.41322194251383
D8	B6	DIII	D	23772	21.888034243022947	21.88231271262478	21.441795523614882	41.52514769	43.21504889396791	43.978262021991185	63.046433694444005	63.081705091430386	62.46239289947225	45.855807395538434	46.75317416697792	46.92573297997036	44.74111189332351	44.45879718658525	44.08376117762113
D9	G7	DIII	D	23780	14.045796468955345	15.714539997974182	15.320263528907784	35.1828322	37.38274249986521	38.35354181924478	54.965442983956706	53.309998838935584	52.39821931909606	39.18863374447843	40.33428452169832	40.170197266099564	40.999958381843214	39.37721639135555	38.75885460956313
D9	G8	DIII	D	23485	14.800440869976146	15.775610011425083	15.484340932151081	36.96005755	41.10997404235161	42.75672062684218	60.09566008	61.53870240934179	60.88585316525486	43.99108089837503	45.014116863987816	45.296962385412066	45.135198529537114	44.53061866650475	44.56870466614852
D9	G9	DIII	D	28832	30.49755628023845	27.448371296456084	27.62468511268818	56.569914641081894	57.37182317418711	56.88378169549978	70.93012615	77.46796948649317	80.22869695439086	81.69298235612314	76.20498317917632	74.92348571454276	77.94757353115992	75.90091118987475	74.04673407522203
D9	G10	DIII	D	22272	13.556191082024945	14.068517333144982	13.858065918707684	31.142433335410903	34.13536615143801	36.43609933444229	53.26081152	53.030404591625185	52.06649126870355	35.700121795652336	36.73534273767682	36.29347137387686	35.69232739231181	34.964070375992655	34.94124493432352
D9	G11	DIII	D	28505	14.533321983896347	15.108079556862183	14.337804600853381	35.055072803440794	39.82999179690261	42.25943853785148	58.83717458609381	59.763111779630485	59.26413292847265	43.89146115332653	44.36556334354742	44.529460538302864	45.19566456547851	43.64366435267845	43.145831025416825
D10	F7	DIII	D	19348	19.006679474556446	19.88734893421268	19.67824654309998	44.356750166293395	49.03283205151841	50.94188950099908	68.22173093	68.41184579213648	67.53552541180545	51.580711335052236	49.82113308340052	49.638804467783565	48.883758493511316	47.728428426808755	47.12066261534892
D10	F8	DIII	D	23984	20.386658227220348	21.070497833910384	20.92999155454138	50.90394216	56.45939149397831	58.21861632597779	77.32635245	79.71885774936138	79.60501907548856	57.622739692302936	58.07003619684332	58.81755930237936	60.32126540820692	59.138752648041155	58.68026659853423
D10	F9	DIII	D	2789	3.8196771446064455	3.3296645143356827	3.1296209952490024	4.329223057	4.430745081	4.454651021543983	5.567930488213104	5.975097341546484	6.154287270634655	6.296795303477333	6.001754606	5.529502029654765	6.116433460740613	5.371101244667651	4.915721161421725
D10	F10	DIII	D	34498	17.718374921341645	18.518097901781783	18.86005352802828	42.723838144119995	49.46515831842911	52.57218242149388	70.05214582	72.32694811489138	72.51748847288755	54.77684418152553	53.97329195528602	54.368171951707666	54.11276242225201	52.684049641275955	51.93131044892063
D10	F11	DIII	D	22137	15.997737777133548	16.833295125606682	17.166478479162183	37.28070463	41.78038894825621	43.877227574965886	60.06722120471571	60.51310698080879	60.16180094177025	42.77820177669733	42.05787406878482	42.36066245550526	42.03611462583521	41.19205066136385	40.80372858401273
D11	E7	DIII	D	25556	20.403020317992446	21.18687893804278	20.970438851842083	45.99071646	50.69003157861881	53.02782224672258	68.85638685	70.43762021054037	69.75851674385585	49.57654462781943	51.284379067247116	53.63880734843596	53.963533983152615	53.999095398508054	54.01388654126913
D11	E8	DIII	D	25169	24.747509845629345	26.42277616175848	26.964833513018785	64.21932181	67.61343463998901	68.40176776756559	89.60284249288131	93.94557880703998	93.66466413920836	71.04640177174784	72.50275485880063	72.64141919370057	73.92891079543071	72.46825610682214	71.36140231430403
D11	E9	DIII	D	950	7.579447132623245	4.467103328138483	5.662420840796383	8.631963856	9.835629310874008	10.20821523018748	11.716910925728905	12.104814422969287	12.106877631134854	10.593371683209831	10.449009744354917	10.554090761598767	11.194274414946513	9.993299526	10.303131662978325
D11	E10	DIII	D	10442	16.401208380282547	16.441004872654684	16.695639031724983	34.578848636018996	36.75066454249791	37.35175079597718	40.7212947	42.68631624694949	43.921659116210456	47.15413049974613	43.35053806976842	42.169567906583566	39.752141779318414	38.223667837541456	37.42814800063343
D11	E11	DIII	D	35439	19.044792596287845	21.777734774199782	22.918810871240183	51.97401417	60.4039627	63.98873045125009	84.5469931	87.18942708930489	86.55165776270655	69.49165526992313	70.03227400559533	70.01382349297226	69.43935610128042	68.79361280529295	67.78924038587563
D12	B12	DIII	D	18581	15.896571972329845	15.517673702358284	15.164711783140682	34.58435873	36.95302570360461	38.03064665897239	48.23143025	48.47286605946029	47.83691456195295	33.945552851008934	34.78324911131912	35.28271034049686	35.456158768568216	34.95909394594055	35.086577192964526
D12	C12	DIII	D	21346	17.807834539292745	17.925939854411883	17.655463785126383	37.400131701243396	40.14950861168631	41.89076092741398	53.532823489007505	54.393829266155784	54.90646405758845	40.12580361487393	39.45647929468902	39.77307990904757	39.80323478871761	40.04670303933785	40.71600041131313
D12	D12	DIII	D	28580	17.239904068335946	18.964622269435484	19.222745513624183	39.46760843	43.430184992415306	44.96497848319139	58.27265788	57.66700340094969	57.023915368933956	50.926443843919934	48.00096578699372	47.60814059618856	49.78205704482191	48.603354510299155	48.91219142051983
D12	E12	DIII	D	27994	15.479377963227847	16.338643564357582	17.15442865558658	38.354293369520995	41.91514816177751	44.21974237831928	57.139698693163204	56.47626362236819	55.91255507161566	47.03783045603383	45.67995381849002	44.97446067156396	45.446893989818015	45.56094362640355	46.49166484587482
D12	F12	DIII	D	25500	16.619209368023846	17.97063827881348	18.13689861928558	41.4519898	44.36362555403291	46.01055160277478	58.71261746	57.35249104586879	56.72738921646626	46.88734972132183	45.36477127260592	44.400955892098665	45.869459947392315	44.05597755454485	44.10615726657123
D13	A2	DIII	D	4549	15.424387051531248	18.92296612538228	19.575682927154983	46.57444137	60.8020835	64.23157108749558	88.55790051	94.91809033624497	95.18006684653565	79.26233169070463	77.12510503007513	77.94382992909397	77.80419568	76.58974476479034	76.71415147808443
D13	A3	DIII	D	52628	19.633032884464047	32.94292377886039	54.54257215209849	86.73179048	83.29822803068421	82.59617825246158	106.4486865415664	106.90800465450798	106.29690052340766	98.48855319679353	96.51734369552823	96.06374428429537	98.77522708642161	94.69509964582045	93.57544671120623
D13	A4	DIII	D	38807	16.665059918404445	24.69799802402998	32.80648170000589	75.49926732	75.68273621842572	75.62522940189268	96.42907258	101.05301252487398	101.48889574870365	92.13290049306973	86.73329343324953	86.60211795313617	85.684141	84.27076811705764	83.82270529362533
D13	A5	DIII	D	1301	1.4130704091347654	1.5430761779742728	2.562401395301052	2.159507717	3.178722697258711	2.999467952353763	3.8164492645839942	4.5135980139141845	4.824333371923454	3.2653659402766824	3.3702833327584303	4.017492474982655	2.866852194524453	3.6412052464044997	3.6254379531359344
D13	A6	DIII	D	786	45.05112821554795	36.966987159292984	43.26222312008649	71.18517263996989	65.53843483974201	63.69498656205579	76.65434498	81.61419396210948	80.44504938195675	67.92475699688393	71.41792705945623	74.43312530713827	72.49622233957442	70.73335811533815	69.26231932946872
D14	A7	DIII	D	11898	18.583803927695847	18.627120639291583	18.18395150522918	41.141445752608696	42.86713296286211	43.97409924498898	58.77310864069861	59.93066522958208	59.56993010561585	43.048468327387134	43.65491486998272	44.41309664012746	42.675983652224716	42.55683470442085	42.190124024412924
D14	A8	DIII	D	22575	17.587634059888046	17.21132407083338	16.915431912608582	38.27228903	40.26042207616021	41.62126988391009	54.97730138	55.90332805228238	55.46198123112225	39.582586068141936	39.589010931641916	40.01954750409156	38.26195272023731	38.51015829725905	37.59792996672182
D14	A9	DIII	D	22615	16.783210337334445	17.127789043489084	16.825591223007184	36.93317675	38.81596597845101	39.75068900500928	53.46543043	53.91888173178859	53.721386927472956	38.43807711616633	38.405636108906116	38.76326880197996	37.16446475307071	36.96137782033275	36.60813731365403
D14	A10	DIII	D	21590	17.263028151205148	17.279489049934984	16.852133380570482	35.39173908	37.98108550685861	39.35003473240998	53.532576465843405	54.16865388659068	54.661492723590854	37.61573383221013	38.48846420302492	38.530372607960466	36.61106567540891	36.977358836408555	36.50300144735222
D14	A11	DIII	D	22133	19.163811838847746	19.814973541602082	19.97556865562388	40.32193789	44.26851347827351	45.14135932240728	63.331414451875204	62.69402748453579	63.25213513551975	46.79220323509073	48.089027771982416	48.42890388149066	47.411782702349115	46.669697872338055	46.03458513360333
D15	D7	DIII	D	26964	16.572564031338345	16.388166343414984	15.98388319577328	33.647066857768294	35.90151587048821	38.17209794361008	53.87085604	53.21231925678739	53.00597573195955	44.659628056282735	42.922687163501216	42.633980749537365	44.08080502376491	43.43448782434815	42.42713738266252
D15	D8	DIII	D	24219	21.935758140794047	21.442146039372084	22.185296284878383	48.31474151	52.09690961072121	53.22152520267949	71.6260682	72.39043215555309	71.85188084598255	55.385360433515935	54.90995986789742	54.94319111088166	54.29837085320291	53.78821329613845	52.52399432831092
D15	D9	DIII	D	1444	2.032086827357495	2.136802638189833	2.180948854401702	2.240970119755681	3.1319456680650104	3.2485274202265426	3.9568286491731044	4.272403901313486	4.544106031576756	2.5806534214108634	3.0430988389639504	3.366472946300865	2.893670945664253	2.956387243802931	3.102817302700446
D15	D10	DIII	D	12537	27.092516348362246	25.58669749745508	25.601342039953483	40.25622548	39.80370016850521	40.02365252099938	51.464987722570406	50.96905909451608	50.684395918382656	54.546542858077736	51.46623045989032	50.39436556081236	49.468563535035216	47.66022084413455	46.599326229502324
D15	D11	DIII	D	20724	20.841685589235045	20.886073612122082	21.23811381063308	42.18239592	47.98709457018171	50.45910703947898	64.42170699	67.49312496225657	67.00902985484436	45.978388934000535	48.04100695329692	49.08389855850246	48.32647052112781	48.17140251195135	48.500833318671226
D16	C7	DIII	D	2462	2.437320016798135	2.439947124103952	2.350185917664522	2.786164061796071	2.837304794	2.7812328161622126	4.665341244868705	4.468816438049784	4.668579482033654	3.5168032326979723	3.2924540986874904	3.3800785130597664	3.5839641231941126	3.8942363332598404	3.5367464340055346
D16	C8	DIII	D	5247	4.081038973380145	9.947538575631985	10.600969066901683	15.47945651	17.671191013930308	18.56633440225148	22.7221243	25.578475625859586	26.107274846227654	28.165698144408232	27.929251185704317	27.562249042888666	27.838144947831914	26.188660700349452	24.693612081519227
D16	C9	DIII	D	50493	33.04102674974685	55.436409969889084	52.834252886767686	91.76300069	87.39891125312381	86.06824811506358	128.4001528398754	132.55022821084998	130.70588159384667	109.67695910654353	110.77501503237923	110.33737452558437	114.4490319920196	110.43543262624344	108.47718774306523
D16	C10	DIII	D	2262	2.7630284412321755	2.7372604632213324	2.845587532810523	2.8587261198934106	3.0649411764035195	2.950134064609623	4.320786253121204	4.504014291811585	4.662242116528955	3.4157448999139337	3.3358187444209895	3.252751476022416	3.4278326068500533	3.7218610437531012	3.384263693076605
D16	C11	DIII	D	31613	32.06317080691305	34.73915387026838	34.87062452876599	67.12012421	69.39891027648862	70.81630612139769	99.90100609	104.29553800567697	104.72056422796766	87.71149105458913	86.78254502735443	87.66181133114647	88.71110971628511	85.46773813747285	84.03083720113902
D17	B7	DIII	D	20940	18.134510102887347	18.70378541667308	17.982829763702583	35.49077823	38.05233028634281	39.34390117820779	54.27405447	54.365353286251086	53.99548766516725	38.095068340662635	38.12628653856522	38.73330926564806	37.767454406813314	37.93966917761385	37.68127759908282
D17	B8	DIII	D	20864	17.154017860811248	16.318897610317183	16.68580250395708	33.98638182	36.21062755951031	37.383495201566376	51.7199071	51.341367603015584	50.99435784553855	35.44777274662253	35.90021760842932	35.96868993501536	35.763307324342215	35.35335407472855	34.93715952108943
D17	B9	DIII	D	20150	18.796514415556448	18.282924536589984	18.41435640530918	35.48343158	38.16585462630441	38.82065349843988	52.75822662	53.10428272684408	52.93737495974776	37.327640603499034	37.77539917365072	38.108874159679566	36.62426387166411	36.73934452997755	36.38984103272293
D17	B10	DIII	D	23701	19.574652688222447	20.86276652920048	20.79716691958438	40.39610333	44.83788847380651	47.380028497680485	63.923802861606504	64.61523412864177	64.14008661748515	49.59385985587363	47.957616740901216	47.689113067219466	46.77581160434461	46.425828607104854	46.10434896212293
D17	B11	DIII	D	20545	17.275322602726845	17.698470659381382	17.578379228932384	34.16843601	37.06792532697561	38.62366873644399	52.18645699	52.59663655357868	52.38138124747415	36.151537432706334	37.09648823669412	37.23612855578276	36.26468265873471	36.24369286853895	35.99682326216262
D18	G2	DIII	D	33069	18.792222790011248	19.806592488961183	20.010516261750382	43.658271862597395	48.576176495734806	50.485830462490284	68.84091570005471	72.23885558880679	72.69021046325416	55.51949288272073	55.978080249185616	56.07569940726686	56.66454984131871	55.93766697288275	55.068881859299026
D18	G3	DIII	D	17121	24.763527383627245	23.367934123149283	23.28970504139628	44.11907491	44.63381337801311	44.85067220751968	63.27953668399731	65.29198659268378	63.511627105095755	52.984223110742235	51.20707308433092	50.855748271856264	47.61348502617921	45.98002762497545	45.33148712029242
D18	G4	DIII	D	35595	23.270508650700446	26.578301140728083	27.504566071004785	60.603584983961696	62.683956497995815	63.55937507624739	86.38696139	90.26781994111379	91.55471944261225	78.20316305494913	75.54772680289362	76.61373780142377	76.39409460825772	74.57914089291894	74.17531416584343
D18	G5	DIII	D	29466	18.419674491778945	18.11414925695358	18.30954244009408	32.8561833	32.96135829425831	32.646246498444285	40.97408536	43.326142168128385	43.08398242312916	41.89264822375063	39.76170538050962	39.692769353324564	43.09064384529781	40.32077080549015	38.27960234439122
D18	G6	DIII	D	21977	12.890362523799347	16.79262945089768	16.44960440022568	35.830910731504495	38.50669895875071	40.07847317748879	56.688875421845005	57.35699646219559	56.56838548351386	45.34188924532713	44.529682709673416	44.39512670676796	44.85476678173901	44.35653835431765	43.83962417952952
D1	H2	DI	D	20860	12.77850206974406	12.927402602959576	13.127172005758318	28.75892222	31.175886507597397	33.070319207496446	40.748226658085855	40.469923012740516	41.46867687785004	32.07010564998483	32.742581755495486	33.442386261868144	32.874805320814104	33.32226339890928	34.315148163560636
D1	H3	DI	D	22476	14.416310284723362	14.883578545022777	14.750184657986217	34.51682347	35.39308371	37.303809365437345	50.600189093897555	50.03790045118622	50.22781151011524	38.55119174782214	39.28301585840499	40.086557313433744	39.90507633457071	39.86775914135668	40.60785643472673
D1	H4	DI	D	23162	16.99406295502376	17.482935944278374	17.854599399569217	39.14869512	41.19274593	43.09014754224415	58.94631544186846	59.13917846699752	59.32295543977233	42.22189974686953	43.30613214472029	44.077978048019745	43.77956583	44.31635634660848	44.584876179401135
D1	H5	DI	D	23780	21.985022933757563	22.402912661368575	22.44424220298872	52.13885826	55.96494243	57.66992253603335	77.19353134747276	80.29465208018742	80.62013424210693	59.175354465599234	60.32622441250119	61.12006447986735	61.10085330675831	60.20866219667737	60.40746524318912
D1	H6	DI	D	46779	14.322697448893763	16.563001180547978	16.21478123929012	36.10752062	39.24082543	40.771676235417246	54.85776356424556	55.31949698690462	55.39843853680473	40.200605492713635	40.100760028160586	40.535944336113445	40.08466495130571	39.49157995946118	39.79861074292543
D2	G2	DI	D	5163	18.097718173184763	18.478956923719878	18.652094007944218	42.81825318	45.6342168	47.55006045896195	63.149353632256364	63.432747633624814	63.92591118502324	49.23704372914163	49.20932213303189	49.602525193171644	49.42818942310021	49.28253466426928	49.717036903084235
D2	G3	DI	D	35499	41.37337378464726	42.925803733483775	44.134479631708814	74.61645633	75.43448939	77.38166273558434	95.45774349848536	99.47520536530821	101.21482691604693	95.79472165076834	97.94148271734399	97.73108063895195	103.02945532917211	101.49838554983987	100.43805017612073
D2	G4	DI	D	17329	22.48516579392676	23.996989115934774	23.88264887769552	48.68545276	44.926375708458195	44.83507982341895	61.97936369579085	62.96984817814382	60.17391384967124	49.91377427292114	52.43691010079119	52.86841930221475	53.12990187883571	53.20979493095498	52.770119993694124
D2	G5	DI	D	52253	35.29397219996896	36.61353718201428	37.302713799822214	75.18989715	73.1270824	73.90724315261004	103.68591039008535	103.63921672733422	101.08433967173494	82.54536367332614	86.53193843986989	88.06347789529025	90.15787586796671	89.75521672300228	88.69210482657343
D2	G6	DI	D	27120	26.536772049589864	27.47061717583528	27.85424277980692	62.54952225	65.85089996	68.55262488074594	100.24023593764336	101.58656323789921	100.71117202625993	70.27418804769485	71.16072272012458	72.24118356871675	71.39995665031002	70.35006755820618	69.77383859966183
D3	F2	DI	D	22101	10.771211364316962	11.500871330138475	11.570721730624218	23.730471659095905	24.557358278361498	25.86368298180495	35.09111267021266	34.41095870558721	34.87243830987843	24.547576997159336	25.329220318334986	25.703815319988248	23.790562078540407	23.302752451606075	23.37447138437393
D3	F3	DI	D	20983	9.760397588333962	9.875818564828576	9.633770305122717	21.685731162470105	22.55230093	23.68583236191045	34.12028968410966	33.483120623971715	34.17881225720733	23.114695745341336	23.524238203864186	24.30615904671815	23.047544557676407	22.322505869730975	22.17445733512193
D3	F4	DI	D	21638	11.642746500354061	11.837191818950275	11.909237689265918	25.707507	27.01368574	28.21839174571275	41.164349124680555	40.00307018806161	40.167380393281334	27.248583223787634	28.188102240857987	28.12207577299125	26.753069541821407	25.981357706553574	25.80699594709053
D3	F5	DI	D	23549	11.543222877581961	11.883680361239476	12.134552158704118	25.54943576	27.26637665	28.307406039323347	41.36329660917916	40.92332117022031	40.91124246845904	28.161497652375537	29.21984857568569	29.27496537538315	26.919434752112508	26.760200101744175	26.69666282648213
D3	F6	DI	D	23242	10.920524795068463	10.902054374110275	10.752645319282518	23.943733501637603	26.201914983532095	27.26501058039235	39.68322303816306	39.18732535198322	39.579397462801836	25.588762947514034	26.587460718720187	26.716705019139848	24.355179897604106	24.38924738414758	24.42080613876923
D4	E2	DI	D	22029	12.355112608075363	12.903603516154076	12.80886584960312	30.77168573	32.083870026380495	33.43498499962035	47.62854625116876	46.561428277849515	47.307991538996035	36.11820940308674	37.46927782714579	37.879214541046146	36.021629752923914	35.25901830653248	34.86002749848933
D4	E3	DI	D	20074	13.329917100531361	13.154981531202376	13.225236628941317	30.448339064914798	32.458219981147494	33.56276039953575	48.83621700019876	48.28869197032362	48.90842724761384	37.549624913662235	37.89721742155029	38.194920341259945	36.78329647	36.17522379785848	36.10472037033213
D4	E4	DI	D	21374	15.402760493266161	14.964630600017076	15.152030561247518	33.20178342	35.440109986728096	37.26491736185035	54.338854605235156	54.496232351634916	54.32265313544624	38.77560543175223	40.03134188592929	40.53093653817064	38.43418861	38.00760506110958	37.605140900664125
D4	E5	DI	D	23230	14.666148808163161	14.764543197168274	14.688069244672217	35.26227967	37.39806363	38.720161196128245	56.76931616073196	55.22163308356161	55.610878767803335	40.14027373508804	40.686951786291985	41.02572517039774	39.67390184	39.13764084872988	38.696581882489525
D4	E6	DI	D	24076	14.792275080603364	15.292239534247576	14.922056760407518	35.56493141	37.78019869	39.456677337992545	58.37121434052896	57.237505018780816	57.18333939064124	41.12094071049844	42.28231372876609	42.59339128039075	41.001155427644804	40.36386668933258	39.98220154175414
D5	D2	DI	D	22324	11.951145703673362	13.033725235419977	12.976879626963719	29.034628258696003	31.30657843	33.478910658934645	42.96726380737146	42.787583168799316	43.878744456728136	30.782034192932436	31.50950868490149	31.539412952528547	30.929271840643306	31.08838068924868	31.005097694863327
D5	D3	DI	D	27176	17.283571857151063	16.592909803854376	16.452036607069818	35.90237787	40.60787425	44.04744458997505	58.42135627759376	59.37546317209441	59.99330944654453	42.338535269871336	43.02621546674809	44.25182242788715	43.21853173607201	43.558359225096076	43.89689558772233
D5	D4	DI	D	20892	17.295923486938563	16.50863467178298	17.236934450472617	37.32139869	40.50835937983479	42.60017313267735	57.04128434929446	57.658988009155316	57.818307318705735	38.574525456810036	39.83421418199609	40.499049811772046	39.83940552	39.48389093250778	40.12640531942603
D5	D5	DI	D	22579	18.93004559314006	18.698306392668577	18.727956075137417	39.71829489	44.065845613213696	46.42524003546525	62.16587274175296	64.52752521636742	64.56769499270943	44.413623822102934	45.31048898212989	45.812798887394344	46.26060946421251	45.36325132935658	45.546462924546034
D5	D6	DI	D	26170	21.52445555346426	21.386743491213778	20.96802925468742	44.87004676	49.308398747818295	51.618132141684946	67.68877143852475	71.03293463464051	71.28252677363403	47.51898915857363	49.411481717147886	50.340183317352846	49.805520427260205	49.54233968112328	49.34402595872123
D6	C2	DI	D	23932	13.727179919582962	14.420939813104075	14.51018315207682	30.73040266	33.221733540733894	35.18144743655175	45.58703736202656	46.131174921514216	47.68238163220194	35.280258972622136	36.331567788959084	37.24311532403684	34.46935554	34.76247076961758	34.63048398793333
D6	C3	DI	D	23852	13.972230694510763	14.401987539999377	14.540941318439518	30.48087264	33.053402656887194	34.67801206678255	48.729782027521956	49.089572089995215	50.094829129718434	35.248612901778934	36.60332222430759	37.228466012940046	34.93416801996911	35.14057760301928	34.737425367513836
D6	C4	DI	D	27950	17.237315959079762	17.293961142961372	17.228910276768318	36.84859598	39.302014866727795	41.01532885964555	58.68829884857596	57.69808130967362	57.82858740956473	40.799203601963434	41.654010904474084	42.123981222345044	40.220527139799614	40.39041800788128	39.99884663653803
D6	C5	DI	D	22520	15.896095714184863	15.944345560755776	15.57328910200372	32.2851066	34.78531607965709	35.81108652307705	52.40884858552856	51.535695482286016	51.617923149077136	35.94446155450254	36.81491961021839	37.045082273069944	35.41151239	35.366516761757076	34.70642171017643
D6	C6	DI	D	21594	13.233967727839964	13.611869147724574	13.261130491222417	27.79546055	30.322013503521397	32.01192364517255	46.98538041295686	47.055937024487015	47.20449815534184	31.829951550404232	33.007926302980586	33.291121503138044	30.76138460883661	30.85618776014838	30.33803926737753
D7	B2	DI	D	21793	12.046543917784064	12.291428211773377	12.721286430466819	26.70681757	29.03700476	31.590936415069947	43.57192367567496	43.575635463148714	44.755450161335936	31.713686548454632	32.72776711241729	33.182415986513945	33.38986648716221	33.12871240194288	33.22308521002583
D7	B3	DI	D	23094	13.856712301745464	14.501207890372376	14.588552027945518	31.10863568	33.44608127	35.773903466522846	49.87375913774126	50.179667693190616	50.83618766066694	34.20755530319864	34.46705141304109	35.361835399414346	34.16333033348211	34.13487277215198	34.187722871970934
D7	B4	DI	D	21582	14.066817980238163	14.004122708360077	14.133087966727818	30.815461557427497	34.38025603	36.58706596683775	50.13675645936896	50.679771254222715	51.09098439616243	33.712373671443935	34.492887044444785	35.089061716272745	34.06463789513981	34.65469289886508	34.861356372804835
D7	B5	DI	D	21742	14.701789364840764	14.550412045252676	14.33810954401762	28.882520519904297	32.568695591695395	34.40351300103125	48.871424204286356	49.17951980896621	49.61067618238283	32.273415251113335	33.48707496550719	34.108406833502244	32.18619983862321	32.98395978902458	33.05472005467573
D7	B6	DI	D	21949	13.402865589461964	13.185971691725774	13.280204795863018	27.65971242	31.418527409076695	33.285472735053446	48.05241104512606	48.00607538191892	48.31459329781334	28.821822260528137	30.233786533222585	30.589246859502946	29.946584785452206	30.017860083186882	29.81195399643053
D8	A2	DI	D	21362	12.46287961211426	12.939459952520975	13.185550878406818	28.092738251739803	29.626609437091894	30.968138975720848	45.02129733850646	44.99381253118261	45.42097055757274	36.56894692012474	36.693252488799985	36.35098901652535	34.717890213665314	34.68995181321468	34.954418599153925
D8	A3	DI	D	22344	10.259728474677262	11.293377560066274	11.71005012985432	25.10491918	27.850697706526297	29.43442612027785	43.74306170046016	44.07542137582712	44.81382896183594	30.472197766444438	32.449716845459086	33.144889148367646	30.875682823091108	30.86643489547958	30.523556168582328
D8	A4	DI	D	22412	11.993456756782162	12.080873587221676	12.91230673371862	25.96912631	29.101669407448895	31.40191184936875	45.391207435093555	46.64017288090621	47.30585747674654	31.762748039152235	34.30608117355949	34.82650760193125	32.30858502788591	32.89325171847528	32.69232954134662
D8	A5	DI	D	20608	9.908574436644463	10.330334571489075	10.901037687818118	23.719844963166103	27.569012443732696	29.29707663067265	43.349703155050655	44.982368846131514	45.41187861255734	30.127116694613136	32.11942164982289	32.85061552472555	30.09088485115831	30.243138964090576	29.88924445797093
D8	A6	DI	D	25736	10.394654291735963	10.445604867287376	10.527940158456516	23.410199878592202	25.695210114575197	27.191061189235448	41.41003936210436	41.36190586434132	41.766841415507436	27.650889420588335	29.707672909686686	29.92803621285105	28.326548216517505	28.248121418222382	28.27782469399833
D9	H7	DI	D	23860	11.589150294449862	11.689459361233977	12.005480844094617	28.63062752	33.755567527644295	37.26604272347405	51.69585925783086	53.34926660509061	53.462243953497634	43.68430916124773	42.80573478743019	43.37939197825524	42.31608957025321	42.877953941661076	42.848291114157234
D9	H8	DI	D	47166	11.94575233379486	13.221877711269576	14.484679266392817	33.09009204	37.39147766	39.666759133313946	54.71645267303436	56.44367840300622	56.387068694782634	39.90815365996463	40.96383321618289	41.164301097503945	40.69446697986591	40.21596926022028	40.097539384312526
D9	H9	DI	D	24371	12.078348741755061	12.619320586554776	12.932878482715918	31.374566073843603	35.29181013	37.30528846844775	53.85850521214146	54.62571710749542	54.49210782809094	37.21766011331154	39.16929132037389	39.89665972595034	38.685237343095906	38.56580869125668	38.51943930264173
D9	H10	DI	D	0	16.458352044835664	12.534853339825675	12.79873632514332	26.641268898970104	28.10149062	28.20394710814125	35.46311395065506	38.763343279472416	40.020868098244335	28.445067895736535	32.84896786492729	32.847558312714646	31.634186010034608	31.107814661451677	30.49637892514563
D9	H11	DI	D	25057	11.555386098645762	11.715837234697377	12.179050190047917	28.378882555065097	32.89696244	34.47372241873505	49.205762666385056	48.39748578396171	47.785567590687734	31.516663467088534	33.25271890324109	34.96039899039405	34.12617170678941	34.38815262696338	34.482867039676236
D10	G7	DI	D	24690	14.140343299121064	15.448803622999675	15.569226683143217	36.23264589	39.50610788	40.893305203735345	61.57852481302305	61.54446011736141	61.21999668057373	44.247940197132735	44.590967152742785	44.73366149582635	44.792666662452504	43.86164596864198	43.588537621757425
D10	G8	DI	D	27906	14.727277388358864	15.703028494399176	16.450381363987617	37.71304121	41.88676654	43.59161131360365	63.87185132811396	64.41937075352611	64.09744444594584	43.77266723105353	43.96656749312099	44.41667148247424	44.86120902	44.62135168594348	44.731701489868925
D10	G9	DI	D	26865	14.721492572446362	16.288383212778278	16.348741855472717	35.27366405	39.65050199	42.06666443311275	60.920382762827956	61.93752198182152	61.373845300782634	40.609309335247936	41.263824301755186	41.58594478766545	40.60498746	40.088284592400576	39.568919712335926
D10	G10	DI	D	24981	11.618669561690563	12.397401975067575	12.332657485649019	31.8168008	36.60245885	38.66523084009135	56.18604390267806	56.472076259168716	55.90535326293104	39.23693742437854	39.49988164506769	40.07643997873345	38.99871827	38.68184657281568	38.48358842584243
D10	G11	DI	D	24092	12.475189130653263	12.724827129476877	12.96889866735242	30.146492269567602	33.13578585790739	34.86705870537835	53.37389617159036	53.04823706736602	52.43915155931324	33.31692461742053	33.52971287487899	33.892340043835944	32.82514047347651	32.31467314715848	31.81402375497343
D11	F7	DI	D	26773	15.80235028449206	15.188491112684174	15.200497054506918	38.00070922	41.851165397605996	44.09587300311345	59.616601503266054	60.196130229966016	59.75527104939293	40.91266852123974	41.53148602182919	42.171600777279046	42.24002676578991	41.17250623897298	41.29933065494953
D11	F8	DI	D	25428	12.073768367642561	12.828473169236277	13.311639817799318	35.57592488	39.67642573	43.91116116491005	62.342085336848754	63.993129614875116	64.56098393522254	43.26463193063554	44.08869453600019	44.31276353530205	43.137457097272005	42.99280569502078	43.066419847606426
D11	F9	DI	D	23425	15.035652112490062	14.869577929577174	15.186988822932918	34.65709734	38.76296789	40.60830841546955	57.36801770710696	57.563312192533914	57.62769479784473	39.015462182676934	39.73979177582079	39.768341938910545	38.67773080822711	38.15454043066538	38.226107578380635
D11	F10	DI	D	24060	13.619917027500762	13.585511636491875	13.64825428775562	32.19223005	36.633201324629795	38.71774872348515	54.22339787070506	54.598876915501414	54.97302442514393	33.86048921911914	35.647170685623685	36.39559613102295	34.76486469	34.67894318139328	34.71747992126073
D11	F11	DI	D	32243	12.760521114506762	12.919179796461775	12.98616776473402	31.95008468	35.6886166	38.10950090918175	76.42146484389986	77.77682284315682	78.44762558097503	59.45751819203743	60.72045067947339	60.59466789691925	60.56788990670802	59.04829274759848	58.45530598155614
D12	E7	DI	D	20165	15.894810260546464	15.205277763828674	14.63975937198012	32.1145721	35.05470398	36.844957220989045	49.28246162572006	48.931443227827714	49.12233170937213	32.391380026060936	33.22241822836829	33.80100543060325	33.050460769370304	32.530892690483476	32.70304482729112
D12	E8	DI	D	20856	15.632040816722562	16.031303465977174	16.20348240806052	36.285375862600404	39.01616131	40.551810780636046	54.32413078924516	53.87531175159422	54.32919021259863	36.823672893909034	36.70661639140959	37.39724133444945	37.162024046999406	36.21906811036588	36.18518269856483
D12	E9	DI	D	19750	15.482927208612562	15.361770545391876	15.22643967290032	34.03859231	37.042815904106995	39.13834554352795	51.912738219280456	51.93527099461171	52.44775944736784	34.39194206330104	35.08513822621859	35.53009690297865	35.071399802443906	34.69764382812408	34.71271189093564
D12	E10	DI	D	27451	15.384237139636063	15.289940386378676	17.73500215762302	48.94653194	54.26161125	61.31192451534634	101.94027595262936	99.72066512069722	99.36070352253394	76.56673395688225	77.16146244037179	77.51242899297284	75.23806687966731	73.75081738723698	72.82343711556693
D12	E11	DI	D	22352	17.565390256177263	17.763805952746374	17.38498456774612	39.04471117	41.73342956	43.87323671314625	59.54115997576476	59.28194507013052	59.24103893285793	39.222083866395636	39.80729691282049	40.41362985573284	39.92733631658311	38.87696679295138	38.60492129359473
D13	D7	DI	D	23912	16.26674880730556	15.837811958966876	15.654155451798719	33.51481176	37.02498036	38.71905723938275	51.85325926208176	52.407970114210215	52.538676627695736	34.065702064975135	36.01521698855749	36.74014379760415	36.07068563	35.84683577004138	36.161806597800236
D13	D8	DI	D	23593	15.291929172124064	14.696691886939474	14.495176732033219	30.94407951	33.870200477487394	35.337862146520045	48.468325002746056	48.456009620500616	48.289356585111534	30.160475602557533	31.32101258496089	31.490521455999346	30.839449961216506	30.82241483446598	30.796064128424828
D13	D9	DI	D	23118	13.960902374291962	13.565121750920076	13.35550038436762	28.52852035	31.678122832003893	33.626093087277845	45.471039275041456	45.30561928059851	45.60173547495024	28.610333038274632	29.60102172181209	29.98121638446315	29.176361704207206	29.52215058219368	29.120851709546333
D13	D10	DI	D	22168	13.377791596972962	12.951687232081776	13.13166349688602	29.491786871282898	32.510035391566696	34.04159400800245	45.90646823844796	46.019268383539014	46.21685975470694	29.566319472189832	30.194232999154885	30.71456583537155	29.542101143995705	29.445618965366982	29.711808782359928
D13	D11	DI	D	22915	13.281047025129762	13.321689836928277	13.275717485633319	28.82792447	32.10325704	34.458381608885645	47.16904428930006	46.943408557726414	46.973094829711336	28.832765487559236	29.865848354444587	30.551546243160548	29.486721378265106	29.377675234209377	29.495125944593628
D14	C7	DI	D	23166	14.627451159122963	14.132208084630276	14.309841256110019	32.45656094	35.119265693693094	36.41240775217685	51.517317993303756	51.12331406223622	50.68014764246063	34.51211120824333	34.56102869396119	34.934359072826844	33.681305056847904	33.59822040968568	33.633643486133835
D14	C8	DI	D	24610	15.770310784398461	16.055365342627972	15.772965122403917	35.88900661	38.08417656	39.44286676640085	55.33716726115336	54.263981693550214	54.071565159408635	35.91676589320524	37.385396974225586	37.499315586297946	36.017360354911105	35.72755367281028	35.42950089884103
D14	C9	DI	D	22484	14.534781116926762	14.166165716626276	13.744373123558617	32.19862077	34.180729936332796	35.41119475576725	50.38088155840576	49.064523374672916	48.71919065703963	32.28365839402804	33.282129212741985	33.11494189242414	31.680593573173606	31.27691726867978	31.54957304954223
D14	C10	DI	D	22986	15.196470776076364	14.868216702045777	15.100801557315918	34.90191945	37.64828295	38.80792239514075	55.01936478159326	54.52096672220922	54.71030680463483	35.489708959470434	36.43262240432989	36.617420912734744	35.39639577067071	35.32217355585198	35.02823918844243
D14	C11	DI	D	23022	15.353437150732162	15.562872260322075	15.51435222905382	34.03718027	36.30116886	37.61468938893095	52.80164038721906	52.55475009275001	52.75000811596593	34.87228063548304	35.63911577015649	35.919167132652746	34.354711807650105	34.09549943595908	33.709422572856326
D15	B7	DI	D	27786	16.194342208254263	17.072821765760075	21.273872205626617	45.42437109	45.860121176941796	46.11113993693565	73.31636701564956	71.91106856695602	70.80771425382103	48.652134003100336	49.66909791277599	49.925560092566144	48.959446422541504	48.02914561146968	48.33079194870753
D15	B8	DI	D	22986	13.639036528235462	13.579317537871576	13.49001108948692	29.27972404	32.158510783745896	33.36880195732725	48.76403517541806	47.948602671227114	47.223007344157836	29.758739444885634	30.51546440935629	30.793047522908946	30.30915518681771	29.44816490146558	29.092397922910028
D15	B9	DI	D	23477	11.939862243701864	13.689154666024576	15.138842287357019	33.12541748	37.023175100673896	39.61375707834415	60.481332012626254	59.67942180332551	59.06331011254093	39.67428400705423	40.545732061678486	41.001109568643145	39.02919334859371	38.45631419880088	38.15442717359383
D15	B10	DI	D	23122	13.744619583266264	15.370131972557777	16.33644265023212	31.20679576	36.74654343	42.08590559357655	59.394000040381954	62.55651970949701	62.55769621678334	40.25064892629204	42.17950113433649	42.89795532927135	40.100830121324705	40.39963712829428	40.55129003973303
D15	B11	DI	D	21865	11.545024664676863	11.685343784780775	12.407683528662918	25.38844355	28.626302319328794	30.41225979861155	45.79639382970786	46.48945589618531	46.684428047554235	29.299171949079934	30.11814349691639	30.703038405345946	28.841570515421008	28.97828482271958	29.31018115985663
D16	A7	DI	D	34960	23.546231048293162	23.978737435187575	24.90763213990622	46.81214509	47.52552732	48.48242465608315	68.24884714875756	74.27402658437792	75.19720499183053	68.61382164035894	67.00762403072129	67.77909072794475	66.69268122	63.15897054363487	62.29319525624102
D16	A8	DI	D	29729	11.072380300513162	12.560836963284077	14.550923528057119	32.78963458	36.36005064	38.44012247026125	59.81360118979046	60.47602023989951	59.711983431184734	42.83725563880284	43.66847529283699	44.852103078494046	43.405094639687405	42.03628621710488	42.16124466241763
D16	A9	DI	D	35579	16.372366956321162	31.89217080630698	34.37381348390741	57.2057442	54.57989772	55.156511280862446	72.53119208485836	78.60394549706461	79.12940780558304	69.68620739924194	68.42268922554669	68.64714764468054	68.18229160166432	65.45794768450178	63.65936662812932
D16	A10	DI	D	25237	16.937057583679962	20.574978772059275	21.60991369664172	45.87871751	48.0124436	49.94832796479385	75.35087759440846	78.11028291092082	78.72100366435033	57.875852031345936	57.75092925625049	58.65417082874134	56.263734866676714	55.24318128516498	55.59313800159774
D16	A11	DI	D	1265	4.297356764905153	4.872532873813235	4.888897325368268	6.437297448317402	7.667032246456698	7.799020278550247	9.499096012724058	10.023175035568315	10.456146172930337	9.544074643393435	9.734580406096487	10.124972674262047	9.737073011422007	9.639368464803477	9.027980695
D17	B1	DI	D	23824	12.488244687049761	13.062534981480576	13.991896991042317	28.379108983359203	30.430042003620997	31.911705539817945	42.47034541201586	42.96464697274732	43.63080206936254	31.829959843545232	32.50689086131259	32.98519177238774	31.11976282100201	31.393931669474078	31.70272557333843
D17	C1	DI	D	21618	16.495066553862664	17.292292932030975	18.013286316235018	37.75852572	39.17025364	39.84157611188455	55.40471991504326	53.61632776812461	53.906996141639034	44.206252135295934	44.06712260643969	44.18657014237905	42.353437352045205	41.98090041418088	41.69623335324073
D17	D1	DI	D	18665	11.402689552919163	11.675938708927676	12.36485159019562	24.44172096	25.948615719792496	27.640080163026347	36.10383392320216	36.33376543119262	37.273265972373835	26.780431131923034	27.31114399146579	27.60532206671135	26.03012366003591	25.626873547456377	26.20922867418223
D17	E1	DI	D	22196	11.080752648165362	11.631295859232575	11.94086359358272	24.455279744390005	25.189004661021595	26.552341763353446	37.30405936846036	37.06754366826591	37.411488244471734	29.30257939429074	32.712331665972485	32.83171091955114	31.689309732831607	30.815817923706582	30.93759384770313
D17	F1	DI	D	19958	16.80222943113226	13.272641947081874	13.257721165890018	28.0969567	28.11200574	28.260388396806746	34.79441339139146	35.85564259054841	36.16194126349894	28.648156037809336	29.486603717649686	30.25591956202975	29.02304231843561	28.016106404116982	28.040226956795028
D18	B12	DI	D	19910	10.644653344911362	10.911759387823276	10.797442121816118	22.61531972	25.767344319113498	27.473712261249048	41.534907010394456	42.355038921758116	42.582847741224334	26.729492064783635	27.978781499067885	28.286325203918846	26.31226862903741	26.463859377522674	26.63467256350313
D18	C12	DI	D	20449	9.640288131071062	9.933590029399175	9.912811974342617	21.8727254	24.259841407428798	25.402531226219146	38.972483934040156	38.79198297020012	39.07354124566044	25.431650339850634	25.940880802218388	26.19048081522315	24.853358706030807	24.188071078730076	24.15769666999953
D18	D12	DI	D	19974	9.969932002163763	10.010646049830676	10.258997496520418	21.403647683123204	23.731481806337598	24.968691912808847	38.088591044134056	38.32369344352082	38.449402644489936	25.917587448573435	26.16222894147369	26.86011690470565	25.326155384191306	25.086447155894277	25.21720946468863
D18	E12	DI	D	22615	9.337073857500563	9.766665399477676	9.450671364223318	22.81271031	25.161101106851795	27.000740950414645	40.99265054932176	41.21436437490841	41.856457514897436	27.919071922629236	28.484139035468587	28.952792035037145	27.447469913476905	27.17357649487738	27.409024351218928
D18	F12	DI	D	21502	10.151212004786062	10.241638447190175	10.173165513177619	23.302706477727902	25.955556254757596	27.705856001204346	43.39510985726586	42.97691178423521	43.24884901785993	28.607642923005336	29.561593289066487	29.987556871415247	28.238371007753006	28.378399823225678	27.954107946042033
A1	H2	AI	A	17337	8.3908417	8.390358939415915	8.190972906134572	20.05202317830909	16.246676247297014	15.105702339944472	24.504885583016655	23.7684446	24.176640376988644	22.148338092521417	22.494961990071335	22.883899239967107	21.984757565474347	21.85054090415269	22.13748778027582
A1	H3	AI	A	15318	9.113743838698399	9.391701506585015	9.306375235362374	19.120820090789685	16.217266235310216	15.927686003691171	28.310591440596756	27.23053961	27.752763155353247	24.484002832009217	25.500425256464233	25.46244664831751	24.16698597329225	23.34637656327419	23.350639043025723
A1	H4	AI	A	0	9.035496384240899	9.257292001769514	9.045770453169371	18.28343867667529	17.651726508567616	17.60442450842897	32.127561322359064	31.03742215	31.425759720111547	26.38698405245462	26.833976121778132	26.40914332029321	25.061646203374448	24.497183411028992	24.096899362693918
A1	H5	AI	A	22635	10.623177119359699	11.736778442461215	12.504119279922474	24.073615204991988	24.728099531482016	25.44607467271637	43.27085258188346	42.49688146	42.42374975986464	35.84169582707962	37.02579073455543	36.59980898190701	33.664768063949545	33.15225070162149	32.693859866419416
A1	H6	AI	A	15605	6.161762590676799	6.264206891750614	5.823605118446273	12.610850546986086	12.427865472178915	13.52015138757837	23.797832044066656	23.26594239	23.259677920287544	18.269818760096918	18.745124923755533	18.89138707995461	17.285390072027948	16.82804937178249	16.68796247000902
A2	G2	AI	A	16419	8.819892608	9.042182167495715	8.766786865488772	18.338021775602186	15.349474060841217	14.861698804814871	24.017171332241258	23.07595646	23.187776625286745	20.89135992990552	20.947278273053232	20.75007221630841	19.745754599190146	18.98477103102629	18.557718446244422
A2	G3	AI	A	15860	7.6817820291336005	8.123607710951315	7.913350879641972	17.68105316624729	15.643039735563416	15.831302385424571	26.260478084034457	25.35509884	25.643942398625143	21.394915146064218	21.872620728287334	21.60544906384321	20.02117466094935	19.39617460382669	19.00537903141202
A2	G4	AI	A	23038	9.666763175598499	10.235279993435215	10.044256462229772	20.565268100039688	20.698242323332614	21.08356850801277	34.88457031778556	34.75043494	34.99888481302614	27.49780352751342	28.71958618060383	28.30260082604441	25.924055662371448	25.33556235198429	25.01024091882782
A2	G5	AI	A	15350	7.356558353	7.783037063166514	7.605029400701572	15.330474092853787	15.610910722335916	16.28122800445827	26.79800583166366	25.73035758	25.604162969442342	20.449755701059217	21.277346490058534	20.72310421791741	18.981266216151447	18.38527005773779	18.20499745059682
A2	G6	AI	A	19355	7.200008767244899	7.854133067097315	7.487030910348573	16.86315902710759	17.768323232415014	18.48210537279587	28.557282506997158	28.646188593260103	28.367658489872145	22.71300363253812	23.284277778737433	22.90772394154581	21.98557991092675	20.90800224067529	20.57797117623892
A3	F2	AI	A	15880	10.06838385	9.955354843194115	10.081856920867974	21.125228476391886	19.050834555732717	18.13180541737097	28.672838121179456	29.02819408	29.067514090723346	23.23456194188242	24.300382766647733	24.100376764441407	22.532185234713047	21.79726597983419	21.40702600225452
A3	F3	AI	A	17660	10.5066438	10.959643912291614	10.639282070285073	25.098162499682786	23.099700042042215	23.63014534979077	37.37136338818936	38.168178455752894	38.26517605902414	30.940186887329716	31.54741130798283	31.178771800442306	28.977934107298545	28.45279184806929	27.755397690141322
A3	F4	AI	A	16618	9.230154266972699	9.375780836149215	9.465690745484071	19.210559511485087	18.899538297091315	19.36651762895357	33.87266789130926	32.54871637	33.08149237215394	24.95553576220792	25.272966952077635	25.178595515891608	23.564051705886047	22.304787980069193	22.115537004785118
A3	F5	AI	A	22360	14.573623157436598	14.985580984517114	14.604752455994472	31.949998005996086	32.58753425553272	33.98273223377027	55.82946045505036	57.10125722	57.45694003489054	44.96227108136562	45.48633611105743	45.406429379507806	42.69038378632765	41.32295060365609	40.91089656734292
A3	F6	AI	A	13323	0.43490401429236947	-31.69213721	8.363373748888474	23.66352069964479	23.332912265210915	24.52491943035607	40.74596219167146	40.85861209	40.45228607758414	30.626606017161215	31.737685329110935	30.17310847562141	29.91189457030685	26.14425243777429	25.805312538169517
A4	E2	AI	A	17037	8.41163678	8.316097726823115	8.527839145626771	20.809162222222888	16.292870340461917	15.865113263904071	25.324765916665257	24.25053097	24.245069763645944	22.21176207501032	22.593079901720834	22.25962743645561	20.83811930304285	19.786361924988693	19.461346465087622
A4	E3	AI	A	17400	10.33298858	10.373689665358715	9.739384055823372	22.780101239234888	18.649732019546715	18.16260304573437	30.070535364395557	28.20927158	28.553000700641245	26.89020896821812	26.407354641669233	26.14496385040391	24.377448948595447	23.282029816745993	22.92449690124822
A4	E4	AI	A	17656	10.916405335686699	10.562647798422615	10.437129485358273	20.283250350152287	19.192159957064316	19.37808032577637	32.01986906892506	30.44161419	30.755615602951647	26.08534692891142	26.607680674325433	26.56430902906071	24.18175724298185	23.493817850383792	23.279354315546918
A4	E5	AI	A	17763	9.367795312	9.324207669585215	9.091007713890473	19.976571679283186	19.575532200471716	20.011885269629673	32.79173757260516	31.434530798083603	31.68446281755914	26.69924691582342	27.376217404846734	26.85542174458731	25.464866797793146	23.86944718342859	23.163278121576518
A4	E6	AI	A	15880	7.893240639	7.298465759913915	7.494047745873073	14.846534211499588	15.538134049362114	15.967420647662273	27.03233918425286	25.70531235	26.285755153625544	21.760179407264218	21.675418748674332	22.142757945501508	20.30856253282805	19.429496042307992	19.251156668573522
A5	D2	AI	A	15900	9.133217839	9.522323316773514	9.013778838796473	18.656583914093186	15.072955717010316	14.594357184627572	24.412351303996456	23.608404	23.647275285427945	20.239378335935317	20.864858821629635	21.067793609491908	19.631777375129747	18.890787365472292	18.698538372844723
A5	D3	AI	A	15286	9.646706531	9.503466765487014	9.202876302398874	18.140219152364885	16.587135969072417	16.74363379318697	27.933360973903657	27.26649941	27.188881480101543	22.58953318975462	23.102626155270535	22.77638553425141	21.224541972875947	20.672321681875193	20.20015323782082
A5	D4	AI	A	17309	9.95546558	9.670637643541815	9.353605064181174	16.374332356884388	16.447580083119217	16.92032754651037	27.563428914531055	26.62788919	27.054950833089144	21.520280160270218	21.931697774554934	21.632435938850612	20.01292367048495	19.67788156221939	19.36757522921802
A5	D5	AI	A	17468	10.20640611	10.433780715083815	9.921922967199773	18.610041749463786	18.661402682717416	19.59709794153477	32.04571716448266	30.839077472033498	31.204832469925844	24.42628034084132	24.917499609653134	24.86600928179721	22.86214571463225	22.13645316553319	21.689331475106123
A5	D6	AI	A	15026	9.358294068	8.816522475631114	8.659219934937173	15.730037121229287	15.974724982297015	16.88083706237007	28.062745951043656	26.70099092	27.023242829366442	21.601514699258217	21.625108314242432	21.916450256829812	20.043857172715747	19.59097660208469	19.63263672973872
A6	C2	AI	A	17576	5.810769257	6.0869846055180155	6.049945506671572	15.203932738280486	12.873037027345717	12.23837334348147	18.435010134362756	17.382779265264702	17.63721978974524	17.007342882267018	17.043780347871735	17.615542723063612	17.32317109068885	16.66650238151439	16.33562610847862
A6	C3	AI	A	17241	6.10844364	6.270756583340315	5.9873670773650725	14.250611778877285	13.019244045816617	12.91236458160617	21.442184327052257	20.61913484	20.741669130488443	18.89020950128532	18.978255188058235	19.35411141118111	18.410275628016148	17.804102534721892	17.45141898621732
A6	C4	AI	A	13925	6.253118181082099	6.012290939819515	6.182606341332973	12.314510434299589	12.604506385585015	12.91084328844887	19.987332578153858	18.82117026	19.245469983085645	17.175757328007318	17.118754515819834	17.41984786763811	16.858839334843047	16.05046887758699	15.594034199135221
A6	C5	AI	A	15242	6.902752308	6.964009188881915	6.783355712179172	12.191776789451588	13.110712611139615	13.59243956183317	21.260224435854855	20.58100323	20.961581191945342	17.88908690675062	18.339638908004535	18.284915067259213	17.210542981051848	16.56711353147969	16.61234341398162
A6	C6	AI	A	15812	6.4142003549407995	6.653703147011415	6.218640234757772	12.199617426193289	12.944507351041015	13.214125239272672	20.931944820532358	19.90423901	20.660762676027442	17.08604532026072	17.588373276117732	17.605022740809808	16.52560906802365	16.114232061342893	15.68863652734582
A7	B2	AI	A	16989	10.35717984	10.350672591933115	10.186087803896271	24.234899210633287	20.393875059465614	19.61105114316507	32.72608800243576	31.967594628492098	31.789343649232745	27.76302029383792	27.885255130477237	27.378546185786313	25.69096712741045	24.87825158647709	24.185397004383418
A7	B3	AI	A	15920	8.291843216	8.412803001160714	7.969745885168973	16.963062360580288	15.851023234577415	16.055900993654973	28.494623990668654	27.35061264	27.691865318782245	21.76883034967682	22.434060649619134	22.18097326384831	20.50490915558795	19.840561791789693	19.820265293848223
A7	B4	AI	A	16734	9.423622047	10.000253880881914	9.858448673300472	18.626141594956888	18.209067286491017	18.746126122561872	32.21149782740826	31.70856629	31.980452720467444	24.48245701869832	25.011935985715933	24.806983596811108	23.164313562210747	22.58608678952169	22.39943986632742
A7	B5	AI	A	16570	9.379990287	9.543636685288815	8.915013567493371	17.301454856014786	18.089568310536414	18.52786900883557	32.32479547059856	31.43100413	31.498183925167044	23.583746860108718	24.589740286913532	24.32730973381991	22.316846339379946	21.896485039348192	21.59576145115622
A7	B6	AI	A	15721	8.457784199	8.599499442154414	8.303066563292074	16.195965832296686	17.005912242470917	17.67964870062077	29.96471772698926	29.268180663663703	29.25298163039454	21.78143707013052	22.296703679189033	22.33112173023121	20.313204914738048	20.14819065348459	19.920795892574823
A8	A2	AI	A	14635	5.107259483448599	5.176874903878915	5.003966867892173	12.468050688643189	11.170534597488015	11.19665980963617	14.468391740097658	14.60021765	14.633621984990743	14.948460166783018	15.361977501006034	16.123393087395613	15.996099302988746	15.710114486279391	15.687151152027619
A8	A3	AI	A	15106	2.883875455	3.2170125844910853	3.2020388437246927	9.202766160044087	9.169381546850815	9.504687929361769	12.557038586119358	12.096713831982502	12.659454449521743	12.476495843479018	12.892363909948035	13.36961736577961	13.952373881524547	12.78373337112669	12.98213712661092
A8	A4	AI	A	16586	4.257444761	4.165549390363964	3.943095023226202	9.947770423420886	10.472581952974814	10.80193300004257	14.939826996302557	14.188944564203599	14.815176595573842	13.532517541249419	14.031070312166634	14.39178631390101	14.797561882414549	13.883499764472592	13.80907952304272
A8	A5	AI	A	15206	2.658485795	2.996228861874134	2.943040793565163	7.328062702251287	8.544490704259815	8.739464319788869	11.819012637658059	11.619011610235699	11.927120380463144	10.842067696191418	11.406083793630831	11.17355552382681	11.079756472020748	10.931526210823794	10.83302798713112
A8	A6	AI	A	14500	3.5746509774973596	3.7016226539847654	3.7293075045489124	8.922413373215987	9.635659261709815	9.990859143	13.266614166249056	12.894846194006199	13.539043878509542	11.98932253088212	12.494170748710832	12.901581796389012	12.799780237854947	12.572961474859092	12.513121683727421
A9	H7	AI	A	16335	8.517185915	8.700729154832114	8.693293624545074	18.94403981245229	19.454421146277717	20.15623200805317	33.46058606802186	33.177562545326296	32.80258233672774	24.36969160064312	25.226891724614735	24.909440065034808	23.55215320598665	22.694941704395593	22.14057308893632
A9	H8	AI	A	17967	8.946805535	8.910982693754214	8.726235962799773	18.639016274746986	19.202167064121415	19.91081177548527	33.25065706255526	32.34057394	32.33915613502684	24.557926575101618	25.352733346370634	24.92310801469921	23.257451208139447	22.03378761950109	21.875904437088117
A9	H9	AI	A	16128	7.017140760258799	7.540809018018114	7.502679591160972	16.34840716382949	17.326701416356716	18.19352188741277	30.069278197272855	29.38112658	29.465904189804842	21.43436933300232	22.217718670638135	21.92430711568521	20.482293882844246	19.83908730627979	19.378529244045623
A9	H10	AI	A	15529	7.889347844	7.541219333699015	7.7284067013326725	18.037817081549786	19.475418017258814	20.539385895565673	32.95600783767786	32.590177115202295	32.89240075748534	23.912719991368817	24.744171805641432	24.363962679948813	23.106963860480047	22.43120288280869	22.11067073601962
A9	H11	AI	A	10992	6.838856573469199	6.951474793581415	6.511843489825172	15.192932968173686	16.969690564918615	17.67466741998577	28.870693787969454	28.66407133	29.064171025418542	20.98436155423302	21.695813940666135	21.41108406662761	20.355059693608347	19.535113436537692	19.51010658633512
A10	G7	AI	A	15693	7.158562601120799	7.534535722242715	7.395173868671873	14.454121331227686	13.819526419581514	14.562581013193771	26.174843373351656	24.89732917	24.870768846992444	20.12517228515182	20.900232318896734	20.75047683112431	18.77978893450175	18.637801281472992	18.26214787566262
A10	G8	AI	A	16694	9.010590587	9.295396588967515	9.238133579375472	17.264306044718488	17.477577134119915	18.26071178672747	31.66275052292556	30.3830813	30.70145749939014	25.445035897454417	26.075664797074833	25.774507050501107	23.360657677102946	22.55540415993699	21.914498276526523
A10	G9	AI	A	18198	9.307751223	9.554216152348115	9.590718078	17.486240301152986	17.903870888193914	18.73103918368907	32.46785093849226	31.41871736	31.038657569827347	25.795138076232618	26.537143734335633	26.386347646170712	24.01888969458505	23.391650960236493	22.90878125651382
A10	G10	AI	A	16539	7.874725261	8.343943434987814	8.175622036036973	15.741022336286687	16.507088842384917	16.803482606582772	29.214478886433955	28.17161819	28.433544801265743	23.94661442550362	24.431980605784233	24.46996841629411	21.77003499217095	21.10186345917689	20.85981546192562
A10	G11	AI	A	14236	6.130187832	6.343200333111215	6.006690846296373	13.331713068957686	14.150203022790514	14.901975275758371	25.285492712781057	24.50171617	24.828648139998442	19.63307431051522	19.957373191704132	20.34086057097001	18.42221200882775	18.097322285301093	17.68677472999172
A11	F7	AI	A	16718	6.879281176	6.898757032498915	6.645153965011272	12.509766197918388	12.297783411308316	12.665826388649773	23.071010649660458	21.64454608	22.181883727423145	18.01846002521802	18.188271578125235	17.95957433959741	15.835474339993446	15.583194027589393	15.157219835155319
A11	F8	AI	A	16455	6.313341324495699	6.5388804588529155	6.544462887698573	11.239324562275087	11.021016859807613	11.35655000718447	20.381904034639856	19.03240584	19.731352781403643	15.898271637488218	16.403031929300933	16.65446480877631	14.884771337762949	14.823011736029493	14.97061953448492
A11	F9	AI	A	16946	6.851635475520599	7.110335234630215	6.844861555281873	12.935780267204386	13.510483573065414	14.280252356910971	24.239987731600156	23.239460454810402	23.360061923282743	18.58159490028282	19.198197107047633	18.76987333094631	16.968777882223748	16.48523777468799	16.13064741332782
A11	F10	AI	A	16144	6.602096436	6.648391006049515	6.834208968491773	12.887319287304287	13.641174133822314	14.08075358093367	25.207396149040857	23.91227594	24.505376967031143	18.45537389863932	19.023225683149132	19.11231897307961	17.136881591588548	16.844735354023193	16.74282800328082
A11	F11	AI	A	15749	5.691670155693799	5.520076121660415	5.103134509261273	10.776780546208688	11.743086966243215	12.39162119492427	20.970987776912057	20.543965	20.603834011857842	16.40752088821892	16.472014291601635	16.796317422861307	15.163273990631648	14.718878124342591	14.39207386799272
A12	E7	AI	A	21007	14.04983823	12.947523891589714	12.076621980839974	29.429469094862988	29.068278301332214	30.29232014083637	50.28786170848486	51.235834825949794	51.13189062161474	40.19327073426512	41.14026017122513	41.17601150911591	39.78451374909445	38.20131888043969	37.01311623075912
A12	E8	AI	A	17644	8.823415372	8.984570767782715	8.929685631756573	19.492080643681287	20.525468855833115	21.813351432542472	36.85138041921846	35.63752046	36.09201064704124	26.657603676828717	27.124979068868733	26.898888567172612	25.588656990020848	24.153968701792692	24.050477627434617
A12	E9	AI	A	19156	9.215250045	9.227603855632015	9.165593401022871	21.66441922683739	22.904472113688616	24.54457407326297	38.71910017507156	40.429789091482206	41.15111454964704	31.255774665081418	31.839040471994036	31.626078012948305	30.118517272181045	28.78088786745309	28.613133581390414
A12	E10	AI	A	16850	8.27027618	8.462286524240014	8.341265191849072	19.597271609602988	21.553115516454817	22.856900941462772	36.49705566251326	36.54901954	36.83520187344204	26.13507606815552	27.485081075889234	27.169656079212707	25.15166045684325	24.44135706793909	24.28242755670322
A12	E11	AI	A	16918	10.12176937	10.044025823819714	9.826516537765574	24.919483397694886	25.818596471866616	27.192072507556873	43.56809084102486	43.83216263	44.13155859326344	33.53424183584932	34.34064631172473	33.99415135738901	32.671609845057446	31.18354468194449	30.952717381913516
A13	D7	AI	A	18976	10.67118464	11.142663292827816	11.013726476982072	20.04838398556509	20.233835316315815	21.117653865627773	35.79788064284706	35.028472726178705	35.18646222358714	26.84690450650912	27.447582840870933	27.51988890857651	24.94150479944925	24.33842935586329	24.09775847129592
A13	D8	AI	A	21690	10.76386372	11.012505999380014	11.709277297720675	22.906765083997488	22.851964669544916	23.860824930335472	39.09262544964796	39.622384606306596	40.03099900722304	30.62539441992552	31.79474271802363	32.19963241947341	30.21619267077125	28.66808337853849	28.20209276868372
A13	D9	AI	A	19910	13.736706247873501	13.893434167838816	13.833616474156873	23.360100764870285	24.603464460759515	25.51399932460027	41.22786375115726	42.247350764007905	42.91070726726634	31.652111963511615	33.45942937266863	34.27654942347801	30.815307572945244	30.092701201895593	29.821563852025818
A13	D10	AI	A	17169	9.32799682	9.404677339016414	9.591151356166574	17.839322785096286	18.182299891986915	19.18661420209277	32.47114618179176	32.059045534023696	32.73586488898474	24.959632698762718	25.549811838232433	25.39232074326531	23.608181868091847	22.65158547811939	22.44192130951282
A13	D11	AI	A	17919	9.252151446	9.375533904355615	9.440147442537974	18.92548400011419	20.978953548056616	21.98461267806397	34.30712977924586	34.75165069	35.40517776620854	24.86492748364242	27.294854971234134	27.647184383000507	25.034320425014347	24.47843874299389	24.03497901946642
A14	C7	AI	A	16938	9.717178333	9.472211051641814	9.086048939700973	14.439691524158889	14.754045204440416	15.034156626453171	25.67550565682456	24.71975813	24.199187179711544	21.375367580115718	21.237437496675632	21.248194131782412	18.921042137964246	18.55646929981849	18.33822986950122
A14	C8	AI	A	16048	8.193619051	8.224525604260515	7.8407559577780725	13.531170925181087	13.213428756480116	13.484644988815273	23.845259573443357	22.35181415	22.606183620663344	19.46270803887262	19.645105967423333	19.33018514206951	17.736882393715547	17.181411221076793	17.017929396893223
A14	C9	AI	A	16782	8.128780006	7.871653802509215	7.694586085551072	13.351382806166988	13.825308252048615	14.220959434492872	25.122669389393657	23.62138955	24.258860200197944	20.63213547543722	21.230186768752432	20.820551608337908	18.79884399628745	18.22348970884019	18.11113834468032
A14	C10	AI	A	17333	7.274727128	7.159654462363115	7.087787389031372	12.510802332204886	13.233691764082316	13.68705429161497	23.461391844206858	23.09633735	23.290767934989344	19.19111098719282	19.962687613362032	19.75563679131581	17.75922877473455	17.23748354177919	16.84460520957922
A14	C11	AI	A	16507	8.929784564	8.530580863029815	8.511622775500573	14.150134008953287	14.380145777151714	15.36251422776887	25.589220728630558	24.69324771	25.534321512883544	20.968496204946018	21.429529354564632	21.419736584159708	19.33126685706585	18.584074478541893	18.52938668164942
A15	B7	AI	A	14715	8.300529168	8.007447038911714	7.644518708685273	12.517033687213388	12.896377223450315	13.55030589667967	23.063147492521757	22.12276384	22.336774585405145	18.90498222714862	19.346092492370133	18.967620594667707	16.30492737300665	16.577547787831993	16.533542661037018
A15	B8	AI	A	14907	6.822205164755999	7.142069274743015	6.798722393682472	12.560439100711886	12.940524757873515	13.155818322405771	23.012528521647457	21.83254542	22.243493669399545	18.968124575149318	19.248870576781435	18.98672860669531	17.284512344753846	16.61660177482069	16.56391170893962
A15	B9	AI	A	15118	6.3905393451695005	6.128917586088015	6.310314866989773	11.762429836851688	11.979362815861915	12.54190222606907	21.879096978176456	20.58054141	20.879548499251243	17.698502896708817	18.094229972070334	18.199864151150614	16.648780231595946	15.932989053233293	15.66004365637882
A15	B10	AI	A	15238	6.397779547	6.660420819872515	6.561883253562173	12.257679374398187	13.352494449755916	13.66098886119267	23.408981773447856	22.59195055	22.952267917065942	18.138699615088818	19.163898414119032	19.403997577439007	17.800645527742148	17.067366504051293	17.004585427869017
A15	B11	AI	A	15804	6.715421095	7.070060656558015	7.065144211759173	14.045322999023888	15.006626135890716	15.52468266742887	26.456686959787156	25.00572358	25.730974537480943	21.619182448764718	21.764597918424332	21.499333458822314	19.618198432109647	19.281799779951093	19.11328947926782
A16	A7	AI	A	15525	4.8978607846832105	5.559312062936614	5.398984751383472	11.405161608340388	11.752874753124914	12.670984863141872	23.299038022103158	22.47111259	23.100030571758843	16.89572433022812	17.977677213983334	17.654009984931612	16.467483873479548	16.27600873449019	16.059789563950616
A16	A8	AI	A	15541	5.477695979	6.069183995652915	5.810356803839773	12.081465531097589	12.626737241780617	13.15183325952917	24.17233116639286	23.22452376	23.207786383059744	17.34014115068802	18.541283876115735	17.786627418555312	16.76805166911715	16.18409011064899	15.715790450390118
A16	A9	AI	A	15134	6.911977488	6.859005674171215	6.9758943120208725	12.974066869282986	14.198947785429215	14.763920188293373	26.688003361099856	25.23882906	25.608656873014745	19.797506880935018	20.467438424766133	20.546997649292507	18.935021047820147	18.09985135868899	18.103066726387517
A16	A10	AI	A	16902	7.188629120039799	7.347500382125414	7.586885835414573	15.312916117901288	16.198958050317117	16.837105574504772	30.131151383371755	28.917358118968703	29.56847768564624	22.70794892995522	23.181080753180133	22.96052737928671	21.102060825509547	20.91066090291779	20.788805211062318
A16	A11	AI	A	16004	7.091229976850899	7.267345679470015	7.129368685171772	14.841318576114087	15.343001274877416	15.930867381593771	28.483178033623755	27.35547986	27.536930777684944	20.788375893226817	21.750665053856633	21.26585758176821	19.856744502667446	19.411209280592793	19.213059446214316
A17	B1	AI	A	16874	8.233611498	8.642231107830215	8.302592372110574	18.230581604895885	14.681866736875417	14.07365660632227	24.695855775359057	23.6397922	24.010788759506443	21.59777794171502	21.924059966452134	21.55071901325531	20.452484315166547	19.665722661080693	19.431001513316318
A17	C1	AI	A	15988	7.8978378397540006	8.401059124342215	8.150915584	17.061981420904186	13.973924000875517	13.416018214648972	21.794813012580757	21.29259698	21.520263013257644	19.153998235404618	19.630692605266034	19.32365717605731	18.59884609511335	18.009898516869892	17.88357127196742
A17	D1	AI	A	15581	7.578935167	7.631474726233115	7.727074175334672	15.717623684451187	12.816692458290017	12.313012941265573	21.185275240800458	20.54284691	20.699802633195443	18.48600140103132	18.269519824416033	18.28589155702001	17.02552324573355	16.521610411502493	16.37987875095262
A17	E1	AI	A	16199	7.080669915537399	7.384044592858215	7.539766756742673	17.127929635857086	13.975524185933814	13.42189367625787	20.650548480867158	20.24954588	20.291102817621642	18.963097182322418	19.070954489738433	18.96057403103591	18.25916853435965	17.58574502380869	17.365639368423423
A17	F1	AI	A	16391	7.273854456	7.427938331425015	7.394141994663172	16.75335907202289	13.496525955387515	12.88185195452267	21.564665660772157	20.79918278	20.938629383639544	18.731626211130617	18.900285231932035	18.888548519109612	18.135208663781448	16.77247406356799	16.970371149661517
A18	B12	AI	A	16862	8.470759798	8.081340179689215	8.090223558978273	14.545394058264687	15.536615039502315	16.27978551674817	27.885880703861258	27.338433082042002	27.593534217597544	21.10109379965162	22.165305627308335	21.93049996940531	20.323583651022748	19.61282326229229	19.127062754464717
A18	C12	AI	A	16646	7.475240942657299	7.896618589066314	7.299288838212472	14.249669342479088	14.813438731729317	15.534769811857672	27.079886083225258	26.58260239	26.845505397671744	21.057311319206818	21.740989092338133	21.390782572430012	19.976502209204046	18.90693995177839	18.84558043410702
A18	D12	AI	A	19615	8.728093937	8.576136120620214	8.725710080709671	17.196738964773186	18.082803002833817	18.78539231342297	30.97712128624436	32.01084467	32.20983555456974	24.92646185035552	26.081573691368533	26.22326527142811	23.839576713252146	23.13147016020149	22.560890647916118
A18	E12	AI	A	17911	6.487862224	6.577620957499114	6.263557117732172	12.992681885509086	14.057274718359615	14.872174641038072	25.27016430414576	24.7728936	25.087976774862543	19.414939420305117	20.266389439568734	20.15869111553841	17.744197882357746	17.34331846037659	17.351163739582617
A18	F12	AI	A	15413	6.575662978	6.633952749365815	6.486004596874472	13.067600490569689	14.292230488044815	15.348233165725173	26.025426079000557	25.47953902	25.371500815171643	19.358667691284417	19.799032787479234	19.592363446751612	18.188694219450948	17.474420492203492	17.33036976247172
B1	E2	BII	B	11886	4.447375312228337	4.496021079823799	4.439670017088333	6.776202867864014	6.528110243483263	6.561391365202617	11.441755143071873	10.909591554175663	11.44084827149642	10.363762067114752	10.352242488439451	10.726467921687963	9.871485808664374	9.210891462	9.456512952763493
B1	E3	BII	B	11344	4.2947251202248165	4.911013122	4.740962332192493	6.7352224739675135	7.004297096418964	7.456228526800317	12.474559427096171	12.108429124263864	12.29257206112992	10.642786017082653	11.170240910202349	11.460901757639164	10.034864478430972	9.811972614	10.018620743047192
B1	E4	BII	B	11962	5.1628899987300265	5.281731046786271	5.169643079409094	7.311521003043514	7.528770064037762	7.453058748010417	12.699953171532371	12.563912194465964	12.812995156638621	11.302067146300452	11.662769421622048	11.809986669213462	10.515117365390573	10.42138311166401	10.485839254976993
B1	E5	BII	B	11443	4.683839706505527	4.887004733	4.662806776808993	7.325984594380814	7.533367791589563	7.473127260140517	13.366591096874373	13.101764730480863	13.361392488726619	11.313946250522651	11.671740684468048	11.836055484027263	11.001636810122573	10.36041590712721	10.670186650988294
B1	E6	BII	B	12042	4.749783041920827	4.932156836226169	4.955539266081293	7.199452443750613	7.656395729550764	7.680215738385616	12.455735874147472	12.634495294067563	12.77614359445612	11.835419752854651	11.827568503043551	12.284246061221264	11.087460902300172	10.69272104229181	10.714388525523793
B2	H2	BII	B	11016	3.898639994707546	4.324874230279099	4.1246669341178235	6.691009084702613	6.758557955153663	6.767855834207618	10.728320065130575	10.654526239277462	10.736300164102321	9.767670896459855	9.484184141	9.994275132078863	9.449014741574373	9.258668372150911	9.541617216599393
B2	H3	BII	B	11846	3.692411682478536	3.868569774	3.8298380400998733	6.074177955568614	6.247752466363663	6.257101874171516	10.382013174123575	10.381072790467464	10.56168871127502	9.215392609307255	9.488880157	9.572249224071863	9.033458176181174	8.684280765	8.661347012538993
B2	H4	BII	B	12345	2.7114355968748463	3.1363286216709705	3.4485863894608437	5.958170836074614	6.232184543151964	6.751566934145817	10.414822380247674	10.752485338187663	10.65631518678582	8.699673164291255	9.167899859	9.279602778123664	8.651006545927775	8.510730680167411	8.691756804899192
B2	H5	BII	B	11264	4.114049207345046	4.239255845	4.324986189754493	6.740775237472213	7.139706931033364	7.181884524979516	12.080888158365173	11.817280779322562	12.043966927112521	9.990842186913653	10.00274026386515	10.292553403269062	9.459802867022475	9.21261719	9.318581506351093
B2	H6	BII	B	11818	3.4744461002077767	3.360455421680469	3.541893045299253	5.690713730945013	6.315065225716663	5.831570700485017	10.579708317380575	10.645810772053263	10.63413520263442	8.141222328223755	8.519547683	9.237665125268363	8.153399832732973	7.642716625	7.501254242310093
B3	G2	BII	B	12533	4.021129508000556	4.812292917	4.856154553884594	7.246416339961514	7.456583486138663	7.531828213823516	11.709216688831273	11.199212066710263	11.58938816588362	10.733567859158754	11.02657462908725	10.717156989578664	10.311661060852874	10.26214623311901	10.369562606282694
B3	G3	BII	B	12676	4.494865997820357	4.839080533	4.713472826338594	8.356192505365712	8.380134560374461	8.673570814540117	13.415823889761871	13.357275492035363	13.463665249096522	11.251612055803754	11.97288323997385	12.254599471306165	11.385452180147574	11.25918288772761	11.039257355863592
B3	G4	BII	B	12054	4.453180912322747	4.786632319308469	4.706901538605094	7.561819182983414	7.990821257680563	7.902357839416217	12.398210154264273	12.507618531799064	12.70979538094532	10.423506040179255	10.99578330391875	11.252520484859762	10.375145223399173	10.13359567180871	10.284818692231793
B3	G5	BII	B	12269	4.688752641068525	4.809739071395669	4.548972005546193	8.168758890785615	8.585879125666661	8.597135374194217	13.591886652360074	13.740141733782565	13.95866656109132	11.511289995792652	11.754928022554449	11.949977399866064	11.522130667018175	11.177245284177811	11.176204781508293
B3	G6	BII	B	12457	4.0976508932246265	4.545485078200071	4.712797425694094	7.859457387743414	8.190201944394662	8.324661510699517	13.620683354798974	13.459001530151163	13.729037507495121	11.172070948759853	11.613604938566048	12.061657900351765	11.378630134806272	10.699536195898311	10.791365402965992
B4	F2	BII	B	12505	4.313967500070445	4.45221576	4.6326328218826935	7.740759123507613	7.475887633942963	7.844996605704617	12.856807093764974	12.648109388481963	12.79033002455962	11.762504785648954	11.45389371028475	11.614788304271563	11.243903554239772	10.78494833803761	10.775455433831592
B4	F3	BII	B	12213	4.378813648391185	4.9105750441599705	5.165448964505193	7.867461742319214	7.861999722081262	8.236543433926617	13.462428643226474	13.023929488295462	13.12206255534202	11.471111788830452	11.84861331975545	11.944064378328164	11.596703184884174	11.00700054651131	10.873686233928893
B4	F4	BII	B	12261	5.315419189834126	5.849113400206369	5.8578728528935935	9.158939612775413	9.737671543942461	9.903901595095716	14.900170528464074	15.051085761767965	15.158251878725821	12.501925988083254	13.095870411106748	13.211650074339762	12.493510295372776	12.00832436301091	12.167905708363094
B4	F5	BII	B	12038	4.432814130970277	4.875998934	5.073819266523594	8.368348735645412	8.732623424880462	8.571109053404417	14.141348659885374	14.198438477811365	14.360083003576921	12.228590456957654	12.46166343835295	12.813045445815963	11.822662673860773	11.614247820513011	11.655522566956492
B4	F6	BII	B	12086	4.3668435976501865	4.608840963	4.640180081773093	7.272291155810714	7.478376711360164	7.529543415618917	12.182942725920373	11.923801004912065	12.147935903697519	10.503909596717353	10.62029533503695	11.014960932397763	9.404279209724674	9.114175089	9.723155888828792
B5	B2	BII	B	12373	5.8265499423100255	5.921478624	5.744862657989494	8.984022769599513	9.231608584513662	9.132880340579018	14.923655459079772	14.392460191843664	14.553685206899722	12.583657741096953	12.996042839712551	13.119171171203664	12.359175746458373	12.03919975797001	11.618762897371791
B5	B3	BII	B	12377	4.439989832442636	5.305750838705269	5.101412872173893	8.574555048785815	8.712301478347364	8.611480537234916	14.709617026083173	14.216863307410062	14.476238972225719	12.244247171829652	12.683118090252648	13.264255681905762	12.269951241976976	11.75150048758891	12.090092829767293
B5	B4	BII	B	11292	5.109050824783827	5.045283136	5.149724160454293	8.562070800945712	9.260224786361562	9.479804948639217	15.354891526411574	14.792412372000165	15.15325790477602	12.738166709168052	13.11474008801115	13.205661353512763	12.320675612625873	11.821043183606509	11.929397762564793
B5	B5	BII	B	12130	6.332030784273826	6.3044307841837695	5.934191680311094	9.446889373874114	9.904649893837163	10.269303076655017	16.348345459511474	16.11568354840116	16.49440401354162	13.738244782473853	14.06587428936545	14.173463062709864	13.232225105299975	12.856801752934611	12.805438047991291
B5	B6	BII	B	12026	4.951530072594126	5.087597387	4.773903076281193	8.139248037039515	8.302294434989363	8.458905126866718	13.875798055547474	13.523207346753864	13.95553281121262	11.949597358986153	12.29448340856435	12.334525786068664	11.441130850206175	10.883030753519611	11.248960161818793
B6	A2	BII	B	11296	3.9077636668775764	4.260560760358989	4.074100074790574	6.388200977917813	6.914661095047863	6.9605928803838175	10.883150145599071	10.362543380114063	10.83456954556882	9.576897103531355	9.852885109	10.028704999479164	9.480387937866073	9.587367157	9.556142400943193
B6	A3	BII	B	11052	3.080826879259895	3.4117936872598493	3.6593082769562235	6.503348345887814	6.9390977687138635	7.204370866453516	11.646479756858273	10.952538383871662	11.28892965846212	9.731494584692054	10.022422015698652	10.688462245996464	10.043070917546174	9.645307997	9.804884436926693
B6	A4	BII	B	11523	4.419393721315846	4.276629033	4.266458045909293	6.787342652277313	7.7229387046209625	7.882558895714418	12.265763894747671	11.930249669175762	12.408009333524419	10.177125549310055	10.64789921250145	10.849378530382264	10.158309137505174	10.354461052449711	10.111603517817093
B6	A5	BII	B	10673	2.389857724281706	2.7053595070449203	2.804188849109523	4.481875926393854	5.305122639288462	5.334179776967817	8.511451520534074	8.788370402003963	8.915450777	7.188884485362554	7.88582735	7.997614127055364	7.4222248780339735	7.311560875264311	7.746890568461392
B6	A6	BII	B	10390	1.8266771544163056	2.229593812	2.0473440068837734	4.1000324040656535	4.552481717082434	4.583706887571516	7.931961857357874	7.6608385918447635	7.956600274231821	6.670757993708254	7.047687783	7.312031995989763	6.949190108476674	6.557654651	6.504406717579192
B7	B1	BII	B	11535	4.594671814375227	4.920657715259769	5.261228872339294	6.518207774464314	6.619168470483262	6.981943757536117	11.285162344234873	11.050436404191263	11.655415677842019	10.385266972487052	10.646632500807751	10.840588010666764	9.918075224661873	9.834107616	9.740952457098993
B7	C1	BII	B	9117	3.5184061773289663	3.992824914	4.0261464163442335	5.886157535927114	5.628426983208162	5.889608604901516	10.165414487042472	9.747195000709263	10.34462030583992	9.030652182538255	9.256822025	9.570398433744263	8.447202895447575	8.29630995	8.694489895283994
B7	D1	BII	B	11379	3.9379833329877254	4.005017672	4.002318384980893	5.643016727700313	5.373548380087564	5.991631979653118	10.072807373945874	9.990291580834763	10.39736516847772	9.608305114094552	9.538397705	9.672934317266963	9.086230711084774	8.522138407664011	8.917164044942194
B7	E1	BII	B	9943	3.423147823482756	3.7800613187654593	3.8250853216937335	5.2407077366127135	5.091367053545263	4.988297028350017	9.382580655106572	8.853568478784064	8.945659118	8.021007052310853	8.213219095	8.470921296448862	7.819379909128473	7.595953691	7.884542023370592
B7	F1	BII	B	10334	3.3110164157408253	3.6607740231502595	3.830751592732544	5.300792697145314	5.005426797834162	5.406122340975617	9.948117680229274	9.544203358948163	9.877592569	9.011503166551755	8.963274840593751	8.803260002464464	8.606331213344372	7.930079282939211	8.133071785289394
B8	D2	BII	B	11104	4.075583533201936	4.789304940577369	4.232925686016423	8.081259870032913	7.793822641591762	8.040293951256217	15.371220169943474	14.882498314215663	15.266392903525919	12.900845858717354	12.80157078187095	12.988442003083563	11.976657782301174	11.737081573376212	11.794827048437192
B8	D3	BII	B	12648	6.048559734302426	6.052680085	5.950564537563294	9.103802521111113	8.868201562822861	9.213226492988916	17.540866419092772	16.43905732481276	16.61016301557352	14.171858527344753	14.543724073455149	14.790437075870564	13.874276080945975	13.219937675501612	13.437261133513893
B8	D4	BII	B	10558	5.904323776874826	5.869750426	5.704992514031093	8.182433979536114	8.496249315120462	8.652203190824316	15.617996618587071	14.977981522738364	15.13114765530122	13.325416143189752	13.772044135844048	13.834689314445562	12.512797194199273	12.480999883303209	12.424570691118493
B8	D5	BII	B	10988	5.385125203704925	5.145241527	5.204444964718294	7.710758510785014	7.7821973306560634	7.748551864126316	14.331471992175473	14.155228156347562	14.412797815605721	13.287374663374354	12.74673825843685	12.799423778597763	12.432301083817876	11.63634509780631	11.486404907501491
B8	D6	BII	B	11571	5.353062651082025	5.574807064	5.181788735307294	7.714668062842713	8.212985553688064	8.464041639813717	14.665312936988073	14.541197067003765	14.908234360763721	12.702122212137052	13.17075410527465	13.143993341535964	12.128983365618275	11.63594924685481	11.870554450422194
B9	E7	BII	B	11344	6.356716604845026	6.793663609399769	6.262325907863594	8.976022609003113	8.737475456852764	8.922755857005917	17.748433754776073	16.594651337650465	16.41079413256012	15.183902096672451	14.764885271817949	15.100629438347063	13.722842491053076	13.251961161321912	13.391607075985593
B9	E8	BII	B	12417	5.309189666584025	5.843086953419669	5.726847846615693	8.109338204159414	8.295677777043164	8.514414704851017	16.421768528083174	15.520030404838764	15.85854354965852	14.527369849806451	14.499594139705849	14.717325735263064	13.007542072154973	12.459740245268112	12.636542896850592
B9	E9	BII	B	10969	5.794570288257127	6.228176097176969	6.059342840102093	8.322414535688015	8.305458199733263	8.456166692630516	16.920082480536674	16.43915298635846	16.44485970081422	14.166489866371851	14.584205872748349	14.770469670408463	13.455675603421973	13.13987007395411	13.039110841640891
B9	E10	BII	B	11930	5.2730004041540255	5.418004149	5.464455547865193	8.020964877932812	7.793649141887562	8.008141498563917	16.210258189267673	15.329135981480665	15.464626455575921	14.155964799676251	14.505178295355751	14.315504259610162	13.051207426299076	12.44878016640121	12.196000451910493
B9	E11	BII	B	11782	4.891590722652326	5.252942119365069	5.402976411086894	7.748641669382814	8.077362477587062	8.299346883709417	15.714290353729872	15.124666244120963	15.11038462964962	13.748668820800152	13.819243299520249	13.897527088631662	12.229423907585375	11.869258229629512	12.121655183810791
B10	B12	BII	B	10969	3.776899196837986	3.7914082889718204	3.6543503171479044	5.726128182426714	5.903992586841263	5.827545942341116	10.026235950044672	9.747800997036363	10.31035337571152	8.552581728192354	9.017055004635651	9.452139513567964	8.505091669967975	8.318658145	8.112063905744993
B10	C12	BII	B	10849	4.027705459844565	4.378419451575961	4.162418027521324	6.357179933555414	6.526823605367462	6.6795836167893174	10.501560000199675	10.829578770234264	11.20044881375312	9.921300059719854	10.24553690205195	10.282117269689664	9.332821678381272	9.108960665	8.846984618278293
B10	D12	BII	B	10805	3.6497085735742356	3.7173683133112894	3.983044940170193	5.553241675025114	5.832650885423862	6.028626459607517	9.457621543534774	9.882581469971663	10.28637242621612	8.997459230058055	9.136706909	9.392053588382664	8.479150742624775	8.166733887	8.160143804216792
B10	E12	BII	B	10406	3.532223511963066	3.7885361288750206	3.731055858011433	5.3249870707940135	5.408965528121564	5.989950743099817	9.478968243093675	9.736409178095464	10.04792121988972	8.649093027414352	8.806673576697651	9.208362885443764	8.257209250428673	7.810825561644011	8.124113517676193
B10	F12	BII	B	10865	3.829469750168217	3.6333985981273296	3.792874088626573	5.793815523914113	6.272200471379363	6.492945664516716	10.052288647704575	10.222378740325464	10.62174878582382	8.778101433001154	9.221162553536352	9.424454985243864	8.308525754335573	8.557838635572411	8.630522098992392
B11	H7	BII	B	11324	3.0904982311402467	3.255909307	3.151735874651094	5.628901849121214	5.972521348757863	6.006000621495216	10.386511121968372	10.603283816692763	10.94919458907322	9.004850908750253	9.555253012431649	9.319528458973464	8.318238487241473	8.292959067	8.332555610834193
B11	H8	BII	B	12102	2.8283047289793153	2.7544886113888003	3.130824186071094	4.909581588470313	5.5230994124824635	5.835341740624417	9.931408923694274	9.884048746141863	9.775458704	8.346126336014255	9.084935103428851	9.033426767531463	7.815326722248474	7.691167372	7.604700434442092
B11	H9	BII	B	11328	3.9301992986389553	3.812131823	4.102035951601024	6.448143838908913	6.702668257599362	6.805120447500418	11.086695169312573	10.961878421546064	11.281466362241222	9.462711241403653	9.781509155	10.002209309372263	9.241433339212275	8.781714933	9.060666726970693
B11	H10	BII	B	11148	3.3552306110685066	3.481959402458469	3.545645584755804	6.142919883900613	6.320823336739763	6.8826955453829175	10.795063209528074	10.947498190139562	11.327835970401821	9.353731669709955	9.952871648040151	10.374837491255564	8.981410994118175	8.590646052	8.822721828177892
B11	H11	BII	B	10278	2.6229188242331762	2.819280448484439	2.7307561633716633	4.632526481802114	4.860109020590863	4.961616053563116	8.650323187471372	8.871921455729863	9.062433087	7.599971135642954	8.190370428	8.559999995320663	7.207824649266173	7.179610094	7.097215447373493
B12	G7	BII	B	11360	4.971287028713727	4.920685866	4.452580919718653	7.358691289502514	7.827415234618363	7.557149064409616	11.923763609977971	12.082347653754663	12.382308651062722	9.906531698650852	10.50045373841045	11.054233198314563	10.398801966654872	10.00388525283531	10.063154987191792
B12	G8	BII	B	10645	4.127358671325156	4.5919991688537705	4.560205660416094	6.886861052952914	7.111050967991063	7.2552141413383175	10.960137309358874	10.994366232358164	11.42433722415592	9.895010585162055	10.401042948702852	10.596110941282063	9.892747022266374	9.687993697715411	9.702397115400393
B12	G9	BII	B	10865	3.9729946004468566	4.223039016	4.243467570339983	6.597919171705214	6.600687363425863	6.631205835811517	10.849053337961472	10.866334455321164	11.010600855883819	9.738505126366853	9.972479598	10.188884421263163	9.362930065700674	9.100160012	9.337320898010093
B12	G10	BII	B	11695	3.4613592631507455	3.6752025992119703	3.8468842181950142	5.988728652536413	6.253268110550663	6.274586069017516	10.137736192282475	10.031377439002563	10.39422064254522	8.790274517176552	9.305310601	9.566894906015364	8.907622324226072	8.508356848	8.391969033891293
B12	G11	BII	B	11204	3.3203894257832065	3.588993696	3.4530928885248935	6.028556218982513	6.081242707384562	6.007440702655817	9.667765257487574	9.685808467480063	9.90900393	8.595553010615255	8.801512937	9.374822595125863	8.556749679017774	7.975850290520311	8.240814305187893
B13	C7	BII	B	14240	6.570337181745225	6.380585276383671	6.214410443445094	9.313967253759714	9.237852340909463	9.439996542810917	17.474455033882673	16.611587497130163	16.89182919519052	15.107416883832254	14.983135639961151	15.174658610587063	14.387400506323175	13.416059631684309	13.771450018074091
B13	C8	BII	B	13343	6.691509967792825	6.912876614	6.831475768463693	9.404780890674115	9.477692750026364	10.011578374452917	17.132827985990474	17.144728840641662	17.064224342272322	14.994809850850451	15.34677100328415	15.442129039598662	14.241051358910173	13.84932422892291	14.007862272614993
B13	C9	BII	B	12329	5.563012684759727	5.811329862	6.1021402735596935	8.789351034948915	8.676641063312363	8.777276470041118	15.154305092678474	15.020810409887662	15.376184810924421	14.040194310736752	14.16103929625815	14.386186500138862	13.321960556058976	12.55748409507261	12.717215722441992
B13	C10	BII	B	12732	6.193761339263526	6.373429779	6.185759437592094	8.575888747332012	8.995690208592961	8.955555082138718	15.375172124827174	15.437571156817963	15.45016058296692	13.951169922097353	14.269456998674151	14.412837259486462	13.354733348792674	12.675355159828111	12.847834095477594
B13	C11	BII	B	12744	5.6301951091832265	5.675457745	5.394361265198193	7.940750132296013	8.295062821628864	8.792026340554218	14.415651726717972	14.642029350762463	15.175700534504422	12.631581174462553	13.226393865446049	13.599976891687763	11.995650522275874	11.83859752856771	11.961311373381093
B14	B7	BII	B	11212	4.973413944464426	4.6482779816133695	4.405835147214584	6.732731110985413	7.142790468764663	7.218099100367716	11.539887485346974	11.412613639666063	11.669741701442522	9.993530249567552	10.246003038750949	10.113240409337964	9.738434555201074	9.325677523	9.539021118048193
B14	B8	BII	B	10773	3.8015878866359856	3.8480117089569097	4.081551051708613	5.759709287568314	6.380133738311764	6.252916069286417	9.685751634757874	10.035483476241764	10.186360963659121	8.496318292133655	9.104138719	9.189252253244963	8.693869957650275	8.233293191	8.428626842023894
B14	B9	BII	B	11619	4.033697158467536	4.409749578	4.617954676258793	6.532279123109114	6.581451324917963	6.753942495952417	11.05048119379867	10.605998396014163	10.95574124198312	9.263112563030052	9.532288791	9.849676157028064	9.372136538071874	9.212501433	9.191426749859392
B14	B10	BII	B	11463	3.5532259739979466	3.707589561	3.7735379906753836	5.547759736274714	6.016637525218562	6.012615409283416	9.518176403452173	9.814401005687364	9.823139112	8.650850872168153	9.001562999	8.974149753113963	8.608072376846472	8.212325911	8.559745580238193
B14	B11	BII	B	11272	3.6073049251926665	3.8055303250877204	3.937708671520153	5.679309094983814	5.962704127875264	6.427445754322417	9.478264411961373	9.901554928620863	10.15097902670192	8.690808182073553	9.229014011428049	9.391333144869263	8.662369520129875	8.555369008	8.632310046036192
B15	A7	BII	B	12461	2.8826746375661756	3.372798018	3.442111759918334	5.368198711933114	5.418799929773463	5.585846290578816	9.968094199075573	9.785067211827464	10.070370987441521	9.300368049714454	9.318538786	9.848660206277664	8.182868262292672	8.399112145740611	8.874291432593292
B15	A8	BII	B	12142	4.1704444296453556	4.127741540351459	4.295665767787013	5.513148890275814	5.779620473508962	6.095545581981817	9.938321611330775	10.102990679365963	10.31339511142432	8.863704788593754	9.495795976	9.716917053459264	8.568949089093973	8.513312786	8.377138321532293
B15	A9	BII	B	12321	3.531237531919576	3.5993115316096604	3.565863539120664	4.853286485740914	5.266653378806363	5.144922566859517	9.324509768001473	9.033858484613363	9.124709423	8.257941774301155	8.768805608776649	8.832192560681063	7.999413845351973	7.944680329679711	7.573467005018692
B15	A10	BII	B	11675	4.050308177732687	4.131906559	4.142241322618964	5.719255256639813	5.875692187696463	6.010083417792517	9.719540871667974	9.793914529430763	10.34422916398322	9.182224217226754	9.690121724398352	10.212191249945763	9.069412129656975	8.927669493	8.821397406685293
B15	A11	BII	B	11120	4.477838848228176	4.4795252807118695	4.512421597830994	6.098596550597613	6.243855640664763	6.1605814543436175	10.167774805601272	10.048270121071564	10.37121023769842	9.348251641796555	10.14668983992415	10.328258141259862	9.024103244727474	8.941702988	8.919586848986892
B16	D7	BII	B	12533	5.6499488916938265	5.455926809765271	5.390151360070193	7.514033685625413	7.870154508744762	8.094902220864316	13.435247274452873	13.672208366851262	14.130334795622321	11.636015177855953	12.547289252378949	13.006679099220463	11.367133338147173	11.17036013589621	11.426245751933692
B16	D8	BII	B	13191	4.936347316658926	5.357017927576471	5.178513445758793	7.565182494669213	7.783692643116862	8.193235753894117	13.709206624831374	13.716062822791564	14.15033394749182	11.934589800522453	12.56737256122565	13.049337000027965	11.209574013498372	11.296705686192109	11.136663289555292
B16	D9	BII	B	12624	4.217352899006055	4.490367877526199	4.871407805573694	6.395007982921613	6.8852629923683635	7.130574667018918	12.280385733371073	12.356988320847865	12.612594250280019	11.161443453314252	11.49889258875185	11.893266454647264	10.159509215873573	10.11743918588181	10.291924448214893
B16	D10	BII	B	13386	5.469956011513727	5.622398067597369	5.644020766639394	7.537238390622114	7.797467450646763	7.840555700148617	13.547459905172172	13.684716011263564	13.91861246718782	12.019787338953652	12.42786065775945	12.991023507499463	11.317445770342474	11.070924634664811	11.250698282591692
B16	D11	BII	B	12189	4.2510955226016165	4.544501742884269	4.280457650787954	6.571077528857713	6.996698657815863	6.878810613824516	12.315068275416174	11.922563002520263	12.44648581399112	10.607478578630452	10.75489776739225	11.297812026105564	10.151997474558975	9.840657278	9.696374749430893
B17	C2	BII	B	10976	3.4769147579650053	4.127097992	4.176167860725294	6.952164948041113	6.295193318215662	6.358498567436817	11.889143232086372	11.399383194853964	11.67490356228642	10.552250768203052	10.40427738531065	10.618072730549864	10.237232280857775	9.725377224	9.717113783191193
B17	C3	BII	B	11575	3.6145594585602066	4.230944962345579	4.637151090628893	7.134651580873913	6.473466343842763	6.6513842279493165	13.011799179082573	12.630038729080564	12.60850400145592	10.438195036826055	10.95218573287675	11.407979986856162	10.512682147121474	9.914540229	9.995756811137293
B17	C4	BII	B	12237	5.229712022752725	5.188288449	5.4576381880367935	7.936807969470213	7.8866216580547635	8.369548927067417	14.666751008071174	13.616398689971465	13.846713643523621	11.557914139193553	11.83417398584605	12.257335867566162	11.849518945907775	11.11783417800031	11.137735396667994
B17	C5	BII	B	10458	4.909542554389427	5.000979192	5.117785591649494	6.6993449556964135	6.743096736757463	6.744875827026517	11.618445479142572	11.217667987602365	11.651579603186121	10.300134016837454	10.832078309151349	11.089711453310963	10.330481212779873	9.952294885	10.108107534084493
B17	C6	BII	B	11755	4.816911494134326	5.366784786	4.993835662793093	6.994777252018314	6.821618120134864	6.902453802933117	11.813841207297973	11.871974094133662	12.50899804536212	11.245102692313054	11.34246695759995	11.524491534810263	11.069181136157773	10.19472865830341	10.531815080371993
B18	F7	BII	B	13446	5.819845506120226	5.860296574	5.844837770604793	9.290161167721415	9.107571462207162	9.466821524846516	14.699575339114972	15.416158969637863	15.72390750944502	13.205145197525454	13.522440182991051	13.778998494802764	12.629030424642874	12.25545540818321	12.147713290554591
B18	F8	BII	B	13514	4.8518009368538255	5.331741760452469	5.409072253843294	7.976405515066513	8.163806167154561	8.263161518701517	14.047064058862173	14.189620393726564	14.162600877735422	12.513976982316052	13.104161125655349	13.052801148767962	12.444422930760176	11.71330244498111	11.628020163825195
B18	F9	BII	B	12217	4.164466315674437	4.477885195	4.589421345603294	6.489562425658913	6.948956115516563	6.9476761348416165	11.680678668731872	11.738624300491264	11.700103900653119	10.431461259576654	10.64167560955185	10.678550908315064	10.523981792039173	9.948111424	9.817851117905892
B18	F10	BII	B	12908	4.811093914334126	4.909381244	5.048119581688993	7.506899032518313	7.686734686351763	7.640346973716017	12.993473774207171	13.259515712597363	13.471168525282621	11.697831189315952	12.114871039389651	12.532343162750163	11.402437934194573	11.04297819893721	10.903100643910793
B18	F11	BII	B	12724	4.731807056514725	4.676759421	5.528920348552693	8.504106993796114	8.360262515658462	8.235574758064217	13.798144129760473	13.833901794849563	14.232753806008219	12.392794989561754	12.788223741340751	12.691989146777662	11.517110583523674	11.13431674081111	11.239829048005292
C1	F2	CIII	C	1053	3.25156353	2.558797552	2.5962299282395263	3.588844083994653	4.850416045881061	4.873033796557482	5.301633186433148	5.6422722103611616	6.057682422340481	4.793705824948814	5.885937648819854	5.756851499864727	5.070508811944478	4.826581409294727	5.099860030334668
C1	F3	CIII	C	2218	2.4918428115721296	2.112481852661861	2.5008795964335357	3.080746950863963	3.534961983	3.3620888832624827	5.644555833690547	5.766559733954962	5.7869046640224795	4.228913414353215	4.605233197529155	4.371990011869025	4.8063389771722775	4.604457922014127	4.221641600873488
C1	F4	CIII	C	1129	1.7264667647745897	1.445158790130841	1.5370114437173852	1.6962341770355227	1.5483383058489109	1.7354669880685014	3.201324759805307	3.325094860625022	3.4105814255362397	2.148343041200345	2.6080239336317144	2.563666370059595	2.654803378612538	2.6680779243916586	2.7774096180542074
C1	F5	CIII	C	2753	5.55332479	4.5893108	4.4562663033782455	6.443066018796452	7.794086134	7.9022623640821825	10.001715963213648	10.585670781738262	11.11985501024758	9.286070195777114	9.744211863428855	9.737640224672926	9.992089315796878	9.816594186676527	9.332836439384867
C1	F6	CIII	C	5003	2.4353270489918204	2.251493739	2.2246198460522963	1.5102183348266234	2.118288354	2.0243451334781026	2.7483388834205877	3.0590276053796615	2.852273482807579	2.071006026497755	2.266231595023865	2.1677206655044063	1.073634992321188	2.317858432947718	3.1525117531846067
C2	E2	CIII	C	4261	13.87997748537476	12.956821679261683	12.325788987758845	15.271401771643752	17.26086015108066	17.648803945206485	20.786895904827947	21.785324964085262	22.08208846344218	19.351417271320816	19.944044454108052	20.165951345360327	21.14138123194808	20.62453620412093	20.519772723251968
C2	E3	CIII	C	1213	2.3376970272184794	1.7083045450498213	2.2504823160790552	2.7522114573223924	3.350078493	3.1745296822662814	4.224295869588947	4.711790786680462	4.529559236	3.928493417403704	4.2731995945349555	3.8415611677127757	3.8906577775428275	3.6659038348427675	3.6279893699041477
C2	E4	CIII	C	2210	5.864289729	7.3586356950913805	7.755842962644446	10.368254348619153	12.415684396064663	12.996239803395785	16.367185100186646	16.83578938850416	17.09501306487068	14.777343956860015	15.330205254079253	16.316266126985028	15.95025497163948	15.208112727140028	14.868234555817168
C2	E5	CIII	C	1333	1.486213484	0.6967267515483409	0.9488408212076056	0.6802410414717626	1.2518290285613807	1.1572318861881223	1.706411660241547	2.0141242342007324	2.223343088	1.5807670078311347	1.2404890018229748	1.4115855174096357	1.4164830611239179	1.6487303725773579	1.8351344188566072
C2	E6	CIII	C	970	1.9283791446247305	1.7589239708677207	2.228969501763026	1.2535076507979728	2.350087683203191	2.6088597567087026	2.871697680902238	3.7782106173598624	3.993738066	2.4689111596119044	3.0684985140487955	3.3763547444419064	2.7421542171622573	3.0517900962141677	2.9863739153470767
C3	H2	CIII	C	26095	20.44020856808906	21.78007101146538	21.544945288178948	47.70810873758805	52.82149650911916	54.869727254908085	70.39104347821605	73.35339365876337	72.86918130804678	62.67364365252271	56.89174690024396	56.466856008491824	56.567391601028575	55.32418343234102	55.141695179679964
C3	H3	CIII	C	42765	28.94558830007326	41.54837335003408	40.265895213977245	75.79913242444735	79.46207860744437	80.04706641155008	107.09927328437024	113.07076104974087	115.41887868914607	103.0374813324922	97.81441458154285	97.24800952793252	98.35426750551048	95.27986976366773	93.26946762997676
C3	H4	CIII	C	32151	18.99853569601746	19.34614394620928	19.436932856127846	43.83150091822915	49.63065461688166	51.965513032787086	67.92943728386184	68.05185106053247	67.71746384011388	52.045694777299914	49.32723822479236	49.75918082890943	50.58069092182158	49.961574708106426	49.39773747939767
C3	H5	CIII	C	38444	25.886021537178657	32.71160786123078	33.74909959353894	69.55362539492066	73.85727149631606	75.57941550049128	98.44827801499524	102.65778114341887	103.69174854265708	90.77866067088041	87.14699099099904	87.65517032331992	88.75806266966318	87.95469656085073	87.37813740597088
C3	H6	CIII	C	37929	18.32571518031006	18.487712179279182	19.423599624614848	42.433959532773756	49.17294843443986	51.786859381534384	65.82977065358244	67.69773025181087	67.18619034649907	53.83834467596712	51.690742691319656	51.67463509324372	52.34953067598948	52.062822469088026	51.405288897800766
C4	H7	CIII	C	33963	17.81675619596086	18.372864648138282	19.255117133761146	47.27561009105736	52.087227106979256	54.157568779652884	71.47692838833464	73.47528486412256	74.12630835745908	61.763254591383316	60.13824842354666	59.61173581892203	60.54446621985578	59.78878776172292	58.47100362758637
C4	H8	CIII	C	2127	5.153244185172759	4.845015324935781	4.815813858684245	7.139387031242753	8.927160864	9.697222238126582	10.369413294775548	12.07389469828286	13.662266439120081	13.101213987369913	13.069811615757054	12.377040922534626	12.163146448872078	12.139974884572228	11.467657894212067
C4	H9	CIII	C	38843	33.07898881944666	32.60766158774358	31.878506364744748	62.34703768626285	63.911517452996655	64.69571152804588	81.13639570172285	84.60799443171007	86.25497374419598	78.56746741	75.88268641761735	75.74001293871133	77.69749533135958	75.01841131967453	73.50499802117736
C4	H10	CIII	C	28525	17.66798601880246	18.051964437235583	18.357887369700148	43.38862208983025	48.27007378333636	52.03021241175068	70.54644702523514	71.70285447972097	71.00304398355487	53.31320042125671	52.954714534116455	53.41717039019142	54.43056432588128	53.619300216099425	53.48948039423367
C4	H11	CIII	C	37111	22.803096617050958	23.26039801431478	23.095507685570546	57.61592243726815	62.429876437311954	64.05845181542209	87.47656379550465	91.62444229546705	92.23117766947868	71.53035206099251	77.83450657049735	80.11295228761992	82.70913771448627	80.74213529791653	80.12966397380626
C5	B1	CIII	C	22101	19.755296196257458	19.20213300253028	19.371981869780146	36.50185295625825	38.83588757144986	40.36475029927648	56.74554273049885	56.940567110358664	57.12381627607098	40.45450170106672	41.131659585079355	41.47406304856763	39.43940279835348	39.13439684740093	38.69815604538367
C5	C1	CIII	C	22520	20.74447773118686	20.625148358663683	20.711067964459648	40.239348952284146	42.904764166138456	44.04361950006928	60.34979557197145	60.314968484429265	60.24481375047368	42.74891216722581	43.57802282242836	43.74518545450353	43.223763562460775	43.261886855876824	42.99551947583187
C5	D1	CIII	C	24124	18.22539473332666	18.43432701740798	18.721542464461148	37.88196202527185	41.521393353843656	43.37204568756448	59.00894369014005	59.37654988357536	59.24056436750388	41.34887208263561	42.975223360514555	43.34317799926792	41.26126448057518	41.36594380632653	40.99945717142707
C5	E1	CIII	C	25153	22.49993216544116	22.34940262108018	22.640738314937646	46.22772214524146	49.19023929448226	50.65303810457628	68.88132043127044	68.81911639718825	68.37738176036707	50.45593773955261	51.851658790290855	51.91688405245603	50.79956179511558	49.74061847617383	49.821800028564965
C5	F1	CIII	C	24259	19.32563405842256	19.29195188397088	19.547098021557648	40.49139922004025	43.58896073968506	44.97015849347238	62.19067770605336	62.08828161545966	61.906190917932676	44.69355013944852	46.06075672615756	45.751279472132424	44.59516898806038	43.73434680953822	43.48292163313377
C6	D2	CIII	C	25109	21.14668664411306	21.259166596170083	21.165805046736846	44.70161647267295	48.04033486300366	49.59379159177778	67.35858924050474	67.39257764101706	67.04768221440878	47.51915270392111	47.92074155585346	48.269307813789524	47.057142390754876	46.55146984590843	46.167098264568466
C6	D3	CIII	C	24527	23.540603141712758	22.36162736959078	22.533453086987148	47.352850599130946	50.87624038987386	52.96740033926788	71.33960847174464	72.45989484387445	72.26894045710218	51.934802410477815	52.02736432023756	52.380387866716525	50.657587193972574	50.184942014158224	49.63916777710717
C6	D4	CIII	C	24427	24.13573818698536	23.65864017081828	23.161339568459248	46.664209381709256	49.15421373855216	50.776356200484884	69.40149419242785	69.60002073049867	69.77229414302067	49.75231672244311	49.32494177732636	49.52798958502292	47.44306407284417	47.77584674599993	47.52218904204557
C6	D5	CIII	C	24175	22.59381021092986	21.58335056663278	21.436027739136648	43.20051375479315	46.63850919109116	47.943985936802385	64.13352789251614	64.30593223806585	64.05618847588228	45.510775766948115	46.00594653333206	45.91372397720973	44.644258745231774	44.24455171761313	43.61531095555487
C6	D6	CIII	C	22504	25.144208143478757	23.68229308468868	22.723248312756546	44.97866394498095	48.30338317041506	50.272658750552786	65.53495067725544	66.82687829138797	66.82916042917508	46.73470911916921	47.431306260546855	47.865366473463425	45.899199295516276	45.748492513184125	45.73273315850707
C7	C2	CIII	C	30436	25.31249509504086	26.67503469673028	31.171646748048648	64.97762838847666	70.92953385454976	76.86097258438858	98.38618752006025	102.60312804945485	103.83470822523807	83.05801397343251	82.67795564002235	83.56842425402063	80.16076549644778	78.53234440444193	77.51602032335836
C7	C3	CIII	C	24419	17.450747806201157	17.03203150040738	17.089421371593446	38.150679999592455	41.99740593302176	43.850272449346384	60.537979081511644	61.20148047208436	61.437869633184675	44.19659974453572	44.344653812560956	44.87928348159802	43.56579763601368	43.51001834976572	43.469471595802766
C7	C4	CIII	C	27144	23.93844862406256	22.71687517030848	22.313177811825348	48.38370998492016	54.73028598344056	59.41465536096268	75.88844433125554	79.38504228259717	81.72988789216987	60.22449378932882	60.02185046951096	61.61730722921813	61.00095775295547	61.152052137660725	60.88561035470777
C7	C5	CIII	C	24383	22.148009235432557	21.89246921661488	21.959693152266045	50.16634852580205	54.80534500597416	56.914981910738184	75.17995368698145	77.48676804722066	77.36127463408907	57.120644751582915	57.21571035213816	58.25125398613653	58.66374649621238	57.463166056130625	56.51412836411027
C7	C6	CIII	C	22101	18.45934599458046	17.82077664334918	17.572492472838846	37.85906298223955	42.565093544257955	44.360905624140486	60.00958224639054	60.75638943535797	60.79677305601328	41.90123552362482	43.10713241004696	43.77533686887563	42.848085444838176	42.58887730143903	42.78875550481947
C8	B2	CIII	C	23641	20.206461518898358	19.45643787331388	19.096648876880447	40.081358329888246	43.222707513464556	44.80570821836798	61.54636305816005	61.91526460148096	62.14812806475888	45.26591541474042	45.66073432804816	45.73542988554693	43.554546743919175	43.21788392868903	42.839090135791466
C8	B3	CIII	C	25544	22.12925948520456	20.74192384605288	20.393233524518045	40.58958669390026	44.88192316621616	46.10972983434248	63.51230382000225	64.76957975767365	65.12895973811987	45.26303779992351	46.14769377979556	46.30523609773203	44.69130275892707	44.513856026843925	43.94109069764447
C8	B4	CIII	C	32263	29.21810544506016	27.849585310430484	27.543954568060844	53.36033998964065	58.883340311243664	61.48563284003488	84.34313580367714	87.65307987474566	88.17330292182088	63.60958325162112	64.93666493050345	66.55737532054222	63.14223720311537	62.59256345353892	62.15553892398807
C8	B5	CIII	C	22547	25.517874022688062	25.300647403239083	26.17920392358455	49.839641176510256	53.42875998627826	54.963754031881486	74.78769220177135	76.75953098332815	76.32186001109828	58.459431468114616	59.01637580050235	59.67982445674022	59.78460018716248	60.541956819082124	62.02542327195146
C8	B6	CIII	C	24646	25.70452675735296	24.17812941087918	23.508620360231948	42.764824728151154	48.034643945809755	50.77649119134338	68.39390478229194	71.17509576653467	72.46340328121548	50.79022919397961	51.41724091246556	52.17397564357562	49.462130532852974	50.37144539676483	50.38251945912857
C9	G7	CIII	C	35439	29.559248912388355	30.47556341497868	30.29242399260895	61.26695750861576	65.23274413277086	66.22081764435288	85.82192623124644	87.14962910917396	86.86460220543808	70.17170327937941	69.47619515822545	69.71319981943883	69.57350144559098	68.07526067159523	67.31279067335987
C9	G8	CIII	C	1281	1.7646390391735904	4.841915421394481	4.735506577935046	4.954817001992552	5.850532392	6.137194558703583	7.793350359371948	8.169478251302662	8.18004083	6.7037731162177145	6.701588283962255	6.803040322467325	7.969133325994077	7.406439984296528	7.3695047824183675
C9	G9	CIII	C	1604	2.1521432711659605	1.7809528255040599	1.667672141478266	2.585792874332723	2.8585457120962205	2.9274129930090718	4.1824672806018475	4.7355277227982615	4.292563879	2.7027706405154746	3.207918207270425	3.1828780120180262	3.5806354556458277	3.1805889905233773	3.5031434212178176
C9	G10	CIII	C	1456	1.2886506194983705	0.9381360794874007	1.2983247745870452	1.6658364191071229	1.993583195897581	1.9153093386153417	2.986755154674138	3.2924415421822513	3.1562622182342306	1.7307463672863346	2.0090353955688043	2.144180543449016	2.1908631486029977	2.1643135116480376	2.031357644860747
C9	G11	CIII	C	4086	5.3307281355897596	5.215092371521181	5.116082110519746	6.785660440932352	8.545709325	8.748638237216582	10.135442449949448	11.216629726894563	11.26599894434678	8.950560595106214	10.121617714153953	10.023419573447425	9.580975006832178	8.970794725006227	9.016773086909668
[truncated: 570 more rows]
