# Supplementary material for: Indistinguishable mitochondrial phenotypes after exposure of healthy myoblasts to myalgic encephalomyelitis/chronic fatigue syndrome or control serum
Source: PLoS One. 2026 Feb 3;21(2):e0341334. doi: 10.1371/journal.pone.0341334 (PMC12867253; doi:10.1371/journal.pone.0341334)
Supplement: S4 File — (CSV) [file pone.0341334.s004.csv]

sample_ID	batch	group	severity
A-01	2	HC	HC
A-02	1	ME	Mild
A-03	1	HC	HC
A-04	1	ME	Moderate
A-05	1	ME	Moderate
A-06	2	HC	HC
A-07	2	ME	Moderate
A-08	2	HC	HC
A-09	2	HC	HC
A-10	1	ME	Moderate
A-11	1	ME	Severe or very severe
A-12	1	ME	Moderate
A-13	1	HC	HC
A-14	1	ME	Mild
A-15	1	ME	Mild
A-16	2	HC	HC
A-17	2	ME	Mild
A-18	2	HC	HC
B-01	1	ME	Moderate
B-02	2	ME	Severe or very severe
B-03	2	ME	Mild
B-04	1	HC	HC
B-05	2	HC	HC
B-06	2	HC	HC
B-07	2	HC	HC
B-08	1	ME	Moderate
B-09	1	ME	Mild
B-10	1	ME	Moderate
B-11	2	HC	HC
B-12	2	ME	Moderate
B-13	1	ME	Mild
B-14	2	HC	HC
B-15	2	ME	Moderate
B-16	1	ME	Moderate
B-17	2	HC	HC
B-18	2	HC	HC
C-01	2	HC	HC
C-02	1	ME	Moderate
C-03	1	HC	HC
C-04	2	HC	HC
C-05	2	ME	Moderate
C-06	1	ME	Moderate
C-07	1	HC	HC
C-08	1	ME	Moderate
C-09	2	HC	HC
C-10	1	ME	Severe or very severe
C-11	2	HC	HC
C-12	1	ME	Moderate
C-13	2	HC	HC
C-14	1	ME	Moderate
C-15	1	ME	Moderate
C-16	2	HC	HC
C-17	1	ME	Mild
C-18	2	ME	Severe or very severe
D-01	1	ME	Moderate
D-02	1	ME	Moderate
D-03	1	ME	Moderate
D-04	2	HC	HC
D-05	1	ME	Mild
D-06	2	HC	HC
D-07	1	HC	HC
D-08	2	ME	Moderate
D-09	1	HC	HC
D-10	2	ME	Moderate
D-11	1	ME	Mild
D-12	1	ME	Mild
D-13	1	HC	HC
D-14	1	ME	Moderate
D-15	2	HC	HC
D-16	2	HC	HC
D-17	1	ME	Moderate
D-18	2	HC	HC
E-01	2	HC	HC
E-02	2	ME	Moderate
E-03	2	ME	Moderate
E-04	1	ME	Moderate
E-05	1	HC	HC
E-06	2	HC	HC
E-07	1	ME	Moderate
E-08	1	HC	HC
E-09	2	HC	HC
E-10	2	HC	HC
E-11	1	ME	Moderate
E-12	1	ME	Moderate
E-13	1	ME	Moderate
E-14	2	HC	HC
E-15	1	ME	Mild
E-16	2	HC	HC
E-17	1	ME	Moderate
E-18	1	ME	Mild
F-01	1	ME	Moderate
F-02	2	HC	HC
F-03	2	ME	Mild
F-04	1	ME	Moderate
F-05	1	HC	HC
F-06	2	HC	HC
F-07	2	ME	Moderate
F-08	1	ME	Moderate
F-09	2	HC	HC
F-10	1	ME	Mild
F-11	1	HC	HC
F-12	2	ME	Severe or very severe
F-13	2	ME	Moderate
F-14	2	ME	Mild
F-15	2	HC	HC
F-16	2	HC	HC
F-17	1	ME	Mild
F-18	2	HC	HC
G-01	1	ME	Moderate
G-02	2	HC	HC
G-03	2	ME	Moderate
G-04	2	HC	HC
G-05	1	ME	Moderate
G-06	1	ME	Moderate
G-07	1	ME	Moderate
G-08	2	HC	HC
G-09	2	HC	HC
G-10	2	HC	HC
G-11	2	ME	Severe or very severe
G-12	1	ME	Moderate
