# Supplementary material for: Indistinguishable mitochondrial phenotypes after exposure of healthy myoblasts to myalgic encephalomyelitis/chronic fatigue syndrome or control serum
Source: PLoS One. 2026 Feb 3;21(2):e0341334. doi: 10.1371/journal.pone.0341334 (PMC12867253; doi:10.1371/journal.pone.0341334)
Supplement: S5 File — (R) [file pone.0341334.s005.R]

library(tidyverse)
library(lme4)
library(ggplot2)
library(lmerTest)
library(ggbeeswarm)
my_colors <- c('#3188a2','#bb1f10')

version

# read in OCR data, cohort features and unblinding data
data <- read_csv("master_df_rotenone_adjusted_11_11_24.csv")
# read in ECAR data, cohort features and unblinding data
data_ECAR <- read_csv("master_df_ECAR_12_03_25.csv")
cohort_features <- read_csv("cohort_features_redacted_PLOS.csv")

################# DATA CLEANUP FOR OCR########################
#######################################################

colnames(cohort_features) <- c("sample_ID","age","ethnic_group", "batch","BMI","blinded_ID","group","assigned_ID","severity")
cohort_features <- cohort_features %>%
  mutate(sample_ID = gsub("-0","",sample_ID)) %>%
  mutate(sample_ID = gsub("-","",sample_ID)) 

# averaging timepoints in main data and cleaning sample labels
data <- data %>% mutate(sample_ID = gsub("i","",sample_ID))
data <- data %>%
  mutate(basal_aa = (T1+T2+T3)/3, glucose = (T4+T5+T6)/3, proton_leak = (T7+T8+T9)/3, max_resp_rate = (T10+T11+T12)/3)

# joining cohort features/unblinding data with the main data frame
data <- full_join(data,cohort_features,by="sample_ID")
data$group <- as.factor(data$group)

##### filtering #####

# clean data based on +/-  IQR method
data_boxplot <- boxplot(data$max_resp_rate)

outliers_upper_bound <- data_boxplot$stats[5,]
outliers_lower_bound <- data_boxplot$stats[1,]
data_clean <- data %>% filter(cell_counts > 8000 & cell_counts < 35000,max_resp_rate > outliers_lower_bound & max_resp_rate < outliers_upper_bound)


######## DATA CLEANUP FOR ECAR ###########
##########################################

# averaging timepoints in main data and cleaning sample labels
data_ECAR <- data_ECAR %>% mutate(sample_ID = gsub("i","",sample_ID))
data_ECAR <- data_ECAR %>%
  mutate(basal_aa = (T1+T2+T3)/3, glucose = (T4+T5+T6)/3, proton_leak = (T7+T8+T9)/3, max_resp_rate = (T10+T11+T12)/3)

# joining cohort features/unblinding data with the main data frame
data_ECAR <- full_join(data_ECAR,cohort_features,by="sample_ID")
data_ECAR$group <- as.factor(data_ECAR$group)

##### filtering #####

# clean data based on +/-  IQR method
data_boxplot_ECAR <- boxplot(data_ECAR$max_resp_rate)
outliers_upper_bound_ECAR <- data_boxplot_ECAR$stats[5,]
outliers_lower_bound_ECAR <- data_boxplot_ECAR$stats[1,]
data_clean_ECAR <- data_ECAR %>% filter(cell_counts > 8000 & cell_counts < 35000,max_resp_rate > outliers_lower_bound_ECAR & max_resp_rate < outliers_upper_bound_ECAR)


######### COHORT CHARACTERISTICS Figure 1############
# plotting relationship between BMI and group

bmi_v_group <- ggplot(data=subset(cohort_features, !is.na(BMI)), aes(x=group, y= BMI, colour= group),na.omit) +
  geom_violin(draw_quantiles = c(0.25, 0.5, 0.75), colour='black',trim=FALSE) + 
  geom_beeswarm(cex=2.8,size =1.8) + scale_color_manual(values = my_colors, name = "")
ggsave("bmi_v_group.pdf",bmi_v_group + theme_light(base_size=16),height =4, width= 5)

# testing group v BMI
wilcox.test(BMI~group,data=na.omit(cohort_features))

wilcox.test(age~group,data=cohort_features)

by(cohort_features, cohort_features$group, summary)

age_v_group <- ggplot(data=subset(cohort_features, !is.na(age)), aes(x=group, y=age, colour= group),na.omit) +
  geom_violin(draw_quantiles = c(0.25, 0.5, 0.75), colour='black',trim=FALSE) + 
  geom_beeswarm(cex=2.8,size =1.8) + scale_color_manual(values = my_colors, name = "")
ggsave("age_v_group.pdf",age_v_group + theme_light(base_size=16),height =4, width= 5)

wilcox.test(age~group,data=cohort_features)


###### example line plot Figure 2 ######

df_long <-gather(data_clean, key = "timepoint", value= "OCR", 6:20)
long_order <- subset(df_long, df_long$plate_id == 'BI')
plate_BII_OCR <- ggplot(long_order, aes(x=timepoint, y=OCR, color = fct_inorder(sample_ID), group = well)) +
  geom_point() +
  geom_path() +
  scale_x_discrete(limits = c('T1',"T2","T3","T4","T5","T6","T7","T8","T9","T10","T11","T12","T13","T14","T15"))+
  scale_color_manual(values=c("blue1", "steelblue4","gold1","skyblue2", "#FB9A99","palegreen2","#CAB2D6","#FDBF6F","darkturquoise","gray70","green4","#FF7F00", "#6A3D9A","black", "khaki2","maroon", "orchid1", "deeppink1"))+
  ylab("OCR (pmol/min)") +
  geom_vline(xintercept = 'T3', linetype="dashed", 
             color = "black", size = 0.6)+
  geom_vline(xintercept = 'T6', linetype="dashed", 
             color = "black", size = 0.6)+
  geom_vline(xintercept = 'T9', linetype="dashed", 
             color = "black", size = 0.6)+
  geom_vline(xintercept = 'T13', linetype="dashed", 
             color = "black", size = 0.6)
ggsave("plate_BII_OCR.pdf",plate_BII_OCR +theme_light(base_size = 18),width=12,height=6)

df_long_ECAR <-gather(data_clean_ECAR, key = "timepoint", value= "ECAR", 6:20)
long_order_ECAR <- subset(df_long_ECAR, df_long_ECAR$plate_id == 'BII')
plate_BII_ECAR <- ggplot(long_order_ECAR, aes(x=timepoint, y=ECAR, color = fct_inorder(sample_ID), group = well)) +
  geom_point() +
  geom_path() +
  scale_x_discrete(limits = c('T1',"T2","T3","T4","T5","T6","T7","T8","T9","T10","T11","T12","T13","T14","T15"))+
  scale_color_manual(values=c("blue1", "steelblue4","gold1","skyblue2", "#FB9A99","palegreen2","#CAB2D6","#FDBF6F","darkturquoise","gray70","green4","#FF7F00", "#6A3D9A","black", "khaki2","maroon", "orchid1", "deeppink1"))+
  ylab("ECAR (mpH/min)") +
  geom_vline(xintercept = 'T3', linetype="dashed", 
             color = "black", size = 0.6)+
  geom_vline(xintercept = 'T6', linetype="dashed", 
             color = "black", size = 0.6)+
  geom_vline(xintercept = 'T9', linetype="dashed", 
             color = "black", size = 0.6)+
  geom_vline(xintercept = 'T13', linetype="dashed", 
             color = "black", size = 0.6)
ggsave("plate_BII_ECAR.pdf",plate_BII_ECAR +theme_light(base_size = 18),width=12,height=6)


########### PLATE/CELL COUNT CORRECTED RESIDUALS OCR ############
#################################################################


# model accounting for plate effects and cell counts, used for plotting residual plots
m0 <- lmer(max_resp_rate ~ (1|plate_id) + scale(cell_counts), data=data_clean)
summary(m0)

# appending m0_residuals to cleaned data
data_clean$m0_residuals <- residuals(summary(m0))

Sm.aa <- lmer(basal_aa ~ scale(cell_counts) + (1|plate_id), data= data_clean)
summary(Sm.aa)
data_clean$aa_res <- residuals(Sm.aa)

Sm.glu <- lmer(glucose ~ scale(cell_counts) +  (1|plate_id), data= data_clean)
summary(Sm.glu)
data_clean$glu_res <- residuals(Sm.glu)

Sm.pleak <- lmer(proton_leak ~ scale(cell_counts) + (1|plate_id), data= data_clean)
summary(Sm.pleak)
data_clean$leak_res <- residuals(Sm.pleak)

data_MRCavg_OCR <- data_clean %>% group_by(sample_ID) %>% summarise(MRC=mean(max_resp_rate),m0r=mean(m0_residuals), aa_r = mean(aa_res), glu_r = mean(glu_res), leak_r = mean(leak_res))
data_MRCavg_OCR <- left_join(data_MRCavg_OCR,cohort_features,by="sample_ID")
cell_counts_avg <- data_clean %>% group_by(assigned_ID) %>% summarise(mean_cells = mean(cell_counts))
data_MRCavg_OCR <- left_join(data_MRCavg_OCR, cell_counts_avg, by = "assigned_ID")


########### PLATE/CELL COUNT CORRECTED RESIDUALS ECAR ############
#################################################################
Sm.mrc_ECAR <- lmer(max_resp_rate ~ (1|plate_id) + scale(cell_counts), data=data_clean_ECAR)
data_clean_ECAR$m0_residuals <- residuals(Sm.mrc_ECAR)

Sm.aa_ECAR <- lmer(basal_aa ~ scale(cell_counts) + (1|plate_id), data= data_clean_ECAR)
data_clean_ECAR$aa_res <- residuals(Sm.aa_ECAR)

Sm.glu_ECAR <- lmer(glucose ~ scale(cell_counts) + (1|plate_id), data= data_clean_ECAR)
data_clean_ECAR$glu_res <- residuals(Sm.glu_ECAR)

Sm.pleak_ECAR <- lmer(proton_leak ~ scale(cell_counts) + (1|plate_id), data= data_clean_ECAR)
data_clean_ECAR$leak_res <- residuals(Sm.pleak_ECAR)

# created averaged data set - averages all replicates per sample
data_MRCavg_ECAR <- data_clean_ECAR %>% group_by(sample_ID) %>% summarise(MRC=mean(max_resp_rate),m0r=mean(m0_residuals), aa_r = mean(aa_res), glu_r = mean(glu_res), leak_r = mean(leak_res))
data_MRCavg_ECAR <- left_join(data_MRCavg_ECAR,cohort_features,by="sample_ID")
data_MRCavg_ECAR <- left_join(data_MRCavg_ECAR, cell_counts_avg, by = "assigned_ID")


########### checking correlation with cell counts Figure 2############
##############################################################

Sm.cell <- lmer(scale(cell_counts) ~ group + (1|sample_ID) + (1|plate_id), data= data_clean)
summary(Sm.cell)
data_clean$cell_res <- residuals(summary(Sm.cell))

# plotting cell counts v group
cell_counts_plot <- ggplot(data_clean, aes(y=cell_counts,x=group)) +
  geom_violin() +
  geom_jitter(aes(color = group), position = position_jitterdodge(jitter.width = 1.8, dodge.width = 0.1), size = 1.8,alpha=1) + scale_color_manual(values = my_colors, name = "") +  # Strip scatter plot
  theme(axis.text.x = element_text(angle=90)) + 
  ylab("cell counts") +
  xlab("individual ID") +
  ggtitle("Cell counts by group")
ggsave("cell_counts_plot.pdf",cell_counts_plot+ theme_light(base_size = 20)+ theme(axis.text.x = element_text(angle = 90, vjust = 0.5, hjust=1)),width=7,height=7)

# averaged cell counts
cell_counts_avg_plot <- ggplot(cell_counts_avg, aes(y=mean_cells, group,colour=group)) +
  geom_violin(draw_quantiles = c(0.25, 0.5, 0.75), colour='black',trim=FALSE) +
  geom_jitter(size=3) + scale_color_manual(values = my_colors, name = "") +
  ylab("mean cell counts") +
  xlab("group") +
  ggtitle("Cell counts by group\n")
ggsave("cell_counts_avg.pdf", cell_counts_avg_plot + theme_light(base_size=20),width=7,height=7)

cell_MRC_reg <- lm(data = data_MRCavg_OCR, MRC ~ scale(mean_cells))
summary(cell_MRC_reg)

cell_v_MRC_plot <- ggplot(data_MRCavg_OCR, aes(x=mean_cells,y=MRC)) +
  geom_point() +
  geom_smooth(method="lm",col="red")+
  ylab("mean OCR at MRC") +
  xlab("mean cell counts") +
  ggtitle("OCR vs cell counts")
ggsave("cells_v_MRC_plot.pdf",cell_v_MRC_plot+theme_light(base_size = 18),width=7,height=7)

cell_MRC_ECAR_reg <- lm(data = data_MRCavg_ECAR, MRC ~ scale(mean_cells))
summary(cell_MRC_ECAR_reg)
cell_v_MRC_ECAR_plot <- ggplot(data_MRCavg_ECAR, aes(x=mean_cells,y=MRC)) +
  geom_point() +
  geom_smooth(method="lm",col="red")+
  ylab("mean ECAR at MRC") +
  xlab("mean cell counts") +
  ggtitle("ECAR vs cell counts")
ggsave("cell_v_MRC_ECAR_plot.pdf",cell_v_MRC_ECAR_plot+theme_light(base_size = 18),width=7,height=7)

########### PRIMARY OUTCOME - RUNNING "PRIMARY MODEL" ON UNBLINDED DATA #############
#####################################################################################


# primary model as described in final analysis plan Nov 2024 - OCR
Pm <- lmer(max_resp_rate ~ group + scale(cell_counts) + (1|sample_ID) + (1|plate_id), data= data_clean)
summary(Pm)

# Plots figure 3, group versus group versus MRC (avg), group versus m0 residuals (avg)
group_v_MRC_avg_plot <- ggplot(data_MRCavg_OCR, aes(x=group,y=MRC, colour=group)) +
  geom_violin(draw_quantiles = c(0.25, 0.5, 0.75), colour='black',trim=FALSE) + 
  geom_jitter(size=2.5) + scale_color_manual(values = my_colors, name = "")+
  ylab("OCR (pmol/min)") +
  xlab("group") +
  ggtitle("Maximal Respiratory Capacity\n")
ggsave("group_v_MRC_plot.pdf",group_v_MRC_avg_plot+theme_light(base_size = 20),width=7,height=7,)

group_v_m0_avg_plot <- ggplot(data_MRCavg_OCR, aes(x=group,y=m0r, colour=group)) +
  geom_violin(draw_quantiles = c(0.25, 0.5, 0.75), colour='black',trim=FALSE) + 
  geom_jitter(size=3) + scale_color_manual(values = my_colors, name = "") +ylim(-3,5)+
  ylab("OCR (model 0 residuals)") +
  xlab("group") +
  ggtitle("Maximal Respiratory Capacity\n")
ggsave("group_v_m0_avg_plot.pdf",group_v_m0_avg_plot+theme_light(base_size=20),width=7,height=7)

# compare groups across plates
level_order <- str_sort(unique(data_clean$sample_ID), numeric = TRUE)

group_by_plate <- ggplot(data_clean, aes(y=max_resp_rate,x=plate_id, fill=group)) +
  geom_jitter(aes(color = group), position = position_jitterdodge(jitter.width = 0.2, dodge.width = 0.8), size = 0.7,alpha=1) + scale_color_manual(values = my_colors, name = "")+ # Strip scatter plot
  geom_boxplot(outlier.shape=NA,alpha=0, colour='black') +
  theme(axis.text.x = element_text(angle=90)) +
  ylab("OCR (pmol/min)") +
  xlab("plate ID") +
  ggtitle("Maximal respiratory capacity by sample set")
ggsave("group_by_sample_set_plot.pdf",group_by_plate+ theme_light(base_size =20)+ theme(axis.text.x = element_text(angle = 90, vjust = 0.5, hjust=1)),width=20,height=7)

# individual sample with residuals m0 shown 

data_by_sample_residuals_m0_plot <- ggplot(data_clean, aes(y=m0_residuals,x=sample_ID)) +
  geom_jitter(aes(color = group), position = position_jitterdodge(jitter.width = 0.2, dodge.width = 0.8), size = 0.7,alpha=1) +   # Strip scatter plot
  geom_boxplot(outlier.shape=NA,alpha=0.4) +
  scale_x_discrete(limits = level_order)+
  theme(axis.text.x = element_text(angle=90)) + scale_color_manual(values = my_colors, name = "") +
  ylab("Model 0 residuals") +
  xlab("individual ID") +
  ggtitle("Residuals from Model 0: MRC ~ scale(cell count) + (1|Plate)")
ggsave("data_by_sample_residuals_m0_plot.pdf",data_by_sample_residuals_m0_plot+ theme_light(base_size=20)+ theme(axis.text.x = element_text(angle = 90, vjust = 0.5, hjust=1)),width=24,height=7)

# other conditions for Figure 3
aa_v_group <- ggplot(data_MRCavg_OCR, aes(x=group, y=aa_r)) +
  geom_violin(draw_quantiles = c(0.25, 0.5, 0.75), colour='black',trim=FALSE) + 
  geom_jitter(aes(color = group),size=2.5) + scale_color_manual(values = my_colors, name = "")+
  ylab("Model 0 residuals") +
  xlab("group") +
  ggtitle("basal amino acids\n")
ggsave("aa_v_group.pdf",aa_v_group+ theme_light(base_size = 20),width=7,height=7)

glu_v_group <- ggplot(data_MRCavg_OCR, aes(x=group, y=glu_r)) +
  geom_violin(draw_quantiles = c(0.25, 0.5, 0.75), colour='black',trim=FALSE) + 
  geom_jitter(aes(color = group),size=2.5) + scale_color_manual(values = my_colors, name = "")+
  ylab("Model 0 residuals") +
  xlab("group") +
  ggtitle("basal +glucose\n")
ggsave("glu_v_group.pdf",glu_v_group+ theme_light(base_size = 20),width=7,height=7)

leak_v_group <- ggplot(data_MRCavg_OCR, aes(x=group, y=leak_r)) +
  geom_violin(draw_quantiles = c(0.25, 0.5, 0.75), colour='black',trim=FALSE) + 
  geom_jitter(aes(color = group),size=2.5) + scale_color_manual(values = my_colors, name = "")+
  ylab("Model 0 residuals") +
  xlab("group") +
  ggtitle("proton leak\n")
ggsave("leak_v_group.pdf",leak_v_group+ theme_light(base_size = 20),width=7,height=7)

#estimating repeatability

repeatability_est <- lmer(max_resp_rate ~ (1|sample_ID), data= data_clean)
summary(repeatability_est)

########### SECONDARY ANALYSES Figure 4 - ECAR ###########
##########################################################

Pm_ECAR <- lmer(max_resp_rate ~ group + scale(cell_counts) + (1|sample_ID) + (1|plate_id), data= data_clean_ECAR)
summary(Pm_ECAR)

group_v_MRC_avg_plot_ECAR <- ggplot(data_MRCavg_ECAR, aes(x=group,y=MRC, colour=group)) +
  geom_violin(draw_quantiles = c(0.25, 0.5, 0.75), colour='black',trim=FALSE) + 
  geom_jitter(size=2.5) + scale_color_manual(values = my_colors, name = "")+
  ylab('ECAR (mpH/min)')+
  xlab('group')+
  ggtitle("maximal respiratory capacity (raw data) \n")
ggsave("group_v_MRC_avg_plot_ECAR.pdf",group_v_MRC_avg_plot_ECAR+theme_light(base_size = 20),width=7,height=7,)

group_v_m0_avg_plot_ECAR <- ggplot(data_MRCavg_ECAR, aes(x=group,y=m0r, colour=group)) +
  geom_violin(draw_quantiles = c(0.25, 0.5, 0.75), colour='black',trim=FALSE) + 
  geom_jitter(size=3) + scale_color_manual(values = my_colors, name = "") +
  ylab('ECAR (model 0 residuals)')+
  xlab('group')+
  ggtitle("maximal respiratory capacity (residuals)\n")
ggsave("group_v_m0_avg_plot_ECAR.pdf",group_v_m0_avg_plot_ECAR+theme_light(base_size=20),width=7,height=7)

aa_v_group_ECAR <- ggplot(data_MRCavg_ECAR, aes(x=group, y=aa_r)) +
  geom_violin(draw_quantiles = c(0.25, 0.5, 0.75), colour='black',trim=FALSE) + 
  geom_jitter(aes(color = group),size=2.5) + scale_color_manual(values = my_colors, name = "")+
  ylab('ECAR (model 0 residuals)')+
  xlab('group')+
  ggtitle("basal amino acids\n")
ggsave("aa_v_group_ECAR.pdf",aa_v_group_ECAR+ theme_light(base_size = 20),width=7,height=7)

glu_v_group_ECAR <- ggplot(data_MRCavg_ECAR, aes(x=group, y=glu_r)) +
  geom_violin(draw_quantiles = c(0.25, 0.5, 0.75), colour='black',trim=FALSE) + 
  geom_jitter(aes(color = group),size=2.5) + scale_color_manual(values = my_colors, name = "")+
  ylab('ECAR (model 0 residuals)')+
  xlab('group')+
  ggtitle("basal +glucose\n")
ggsave("glu_v_group_ECAR.pdf",glu_v_group_ECAR+ theme_light(base_size = 20),width=7,height=7)

leak_v_group_ECAR <- ggplot(data_MRCavg_ECAR, aes(x=group, y=leak_r)) +
  geom_violin(draw_quantiles = c(0.25, 0.5, 0.75), colour='black',trim=FALSE) + 
  geom_jitter(aes(color = group),size=2.5) + scale_color_manual(values = my_colors, name = "")+
  ylab('ECAR (model 0 residuals)')+
  xlab('group')+
  ggtitle("proton leak\n")
ggsave("leak_v_group_ECAR.pdf",leak_v_group_ECAR+ theme_light(base_size = 20),width=7,height=7)

########### SECONDARY ANALYSES  Figure 5 ##################################
###########################################################################

Sm.severity <- lmer(max_resp_rate ~ scale(cell_counts) + severity + (1|sample_ID) + (1|plate_id), data= data_clean)
summary(Sm.severity)

severity_v_m0_avg_plot <- ggplot(data_MRCavg_OCR, aes(x=severity,y=m0r)) +
  geom_violin()  +
  geom_jitter(aes(color = group)) + scale_color_manual(values = my_colors, name = "")+
  ylab('OCR (model 0 residuals)')+
  xlab('group')
ggsave("severity_v_m0_avg_plot.pdf",severity_v_m0_avg_plot+ theme_light(),width=6,height=4)

#bmi model
mBMI <- lm(MRC ~ BMI, data=data_MRCavg_OCR)
summary(mBMI)

# primary model plus BMI
Pm.bmi <- lmer(max_resp_rate ~ group + BMI + scale(cell_counts) + (1|sample_ID) + (1|plate_id), data= data)
summary(Pm.bmi)

# plotting BMI v MRC
BMI_v_MRC_plot <- ggplot(data_MRCavg_OCR, aes(x=BMI,y=MRC)) +
  geom_point() +
  geom_smooth(method="lm",col="red")+
  ylab('OCR (pmol/min)')+
  xlab('BMI')
ggsave("BMI_v_MRC_plot.pdf",BMI_v_MRC_plot +theme_light(base_size = 18),width=7,height=7)

# same but for age
mage <- lm(MRC ~ age, data=data_MRCavg_OCR)
summary(mage)

age_v_MRC_plot <- ggplot(data_MRCavg_OCR, aes(x=age,y=MRC)) +
  geom_point() +
  geom_smooth(method="lm",col="red")+
  ylab('OCR (pmol/min)')+
  xlab('age (years)')
ggsave("age_v_MRC_plot.pdf",age_v_MRC_plot+theme_light(base_size = 18),width=7,height=7)

# same but for batch
mbatch <- lm(MRC ~ as.factor(batch), data=data_MRCavg_OCR)
summary(mbatch)
batch_v_MRC_plot <- ggplot(data_MRCavg_OCR, aes(x=as.factor(batch),y=MRC, colour=group)) +
  geom_violin(draw_quantiles = c(0.25, 0.5, 0.75),trim=FALSE) + 
  geom_jitter(position = position_jitterdodge(jitter.width = 0.2, dodge.width = 0.8))+ scale_color_manual(values = my_colors, name = "")  +
  ylab('OCR (pmol/min)')+
  xlab('batch')
ggsave("batch_v_MRC_plot.pdf",batch_v_MRC_plot+theme_light(base_size = 18),width=7,height=7)

Pm.batch <- lmer(max_resp_rate ~ group + batch + scale(cell_counts) + (1|sample_ID) + (1|plate_id), data= data_clean)
summary(Pm.batch)

#bmi model
mBMI_ECAR <- lm(MRC ~ BMI, data=data_MRCavg_ECAR)
summary(mBMI_ECAR)

# plotting BMI v MRC
BMI_v_MRC_ECAR_plot <- ggplot(data_MRCavg_ECAR, aes(x=BMI,y=MRC)) +
  geom_point() +
  geom_smooth(method="lm",col="red") +
  ylab('ECAR (mpH/min)')+
  xlab('BMI')
ggsave("BMI_v_MRC_ECAR_plot.pdf",BMI_v_MRC_ECAR_plot +theme_light(base_size = 18),width=7,height=7)

# same but for age
mage_ECAR <- lm(MRC ~ age, data=data_MRCavg_ECAR)
summary(mage_ECAR)
age_v_MRC_ECAR_plot <- ggplot(data_MRCavg_ECAR, aes(x=age,y=MRC)) +
  geom_point() +
  geom_smooth(method="lm",col="red") +
  ylab('ECAR (mpH/min)')+
  xlab('age (years)')
ggsave("age_v_MRC_ECAR_plot.pdf",age_v_MRC_ECAR_plot+theme_light(base_size = 18),width=7,height=7)

# same but for batch

batch_v_MRC_ECAR_plot <- ggplot(data_MRCavg_ECAR, aes(x=as.factor(batch),y=MRC, colour=group)) +
  geom_violin(draw_quantiles = c(0.25, 0.5, 0.75),trim=FALSE) + 
  geom_jitter(position = position_jitterdodge(jitter.width = 0.2, dodge.width = 0.8))+ scale_color_manual(values = my_colors, name = "")+  
  ylab('ECAR (mpH/min)')+
  xlab('batch')
ggsave("batch_v_MRC_ECAR_plot.pdf",batch_v_MRC_ECAR_plot+theme_light(base_size = 18),width=7,height=7)

Pm.batch_ECAR <- lmer(max_resp_rate ~ group + batch + scale(cell_counts) + (1|sample_ID) + (1|plate_id), data= data_clean_ECAR)
summary(Pm.batch_ECAR)


# primary model plus well 
Pm.well <- lmer(max_resp_rate ~ group + scale(cell_counts) + (1|well) + (1|sample_ID) + (1|plate_id), data= data)
summary(Pm.well)

# primary model with other predictors 
Pm.stuff <- lmer(max_resp_rate ~ group + age + BMI + batch + scale(cell_counts) + (1|well) + (1|sample_ID) + (1|plate_id), data= data)
summary(Pm.stuff)
